# Supplementary material for: Disrupted Association of Sensory Neurons With Enveloping Satellite Glial Cells in Fragile X Mouse Model
Source: Front Mol Neurosci. 2022 Jan 4;14:796070. doi: 10.3389/fnmol.2021.796070 (PMC8763968; doi:10.3389/fnmol.2021.796070)
Supplement: Supplementary Table 1 — Data values and statistical analyses. Columns represent (from left to right): figure/panel number; experimental conditions; mean values and SEM; number of samples, statistical test used for comparison; P-value resulting from the statistical comparison. [file Data_Sheet_1.xlsx]

## Sheet: Table S1
Figure 1	Parameter	Genotype	Summarized data Mean SEM		Number of cells/sections tested	P value	Avarage per animal
Figure 1B	% of neurons with distant glia	WT	8.489	6.56031	7	0.044	15.3846	18.5714	0	0
		KO	59.38	12.5635	11		100	85	24.2857	28.2222
Figure 1C	neuron-glia distance	WT	0.2907	0.10998	33	0.0224	0.397444	0.4188	0.237875	0.10876
		KO	1.053	0.11333	58		1.68846	1.10525	0.850273	0.56775
Figure 1D	Neuron diameter (mm)	WT	33.85	1.72026	24	0.0781	34.0022	30.4515	33.2222	37.7104
		KO	28.72	1.51525	40		31.373	32.2494	27.1494	24.115
Figure 1E	Neuron area (mm2)	WT	774.8	73.1916	24	0.05	686.901	694.024	766.684	951.408
		KO	598.6	57.5254	39		683.138	630.406	570.173	510.77
Figure 1F	Neuron circularity	WT	1.31038	0.16919	24	0.889	1.31787	1.32256	1.30635	1.28822
		KO	1.29604	0.23583	40		1.37386	1.30993	1.30359	1.22991
Figure 1H	Caspase area/TUJ1	WT	17.56	2.95782	7	0.8947	22.0721	21.1358	9.48197
		KO	16.88	2.87812	7		17.9733	20.9008	11.7585
Figure 1I	%Caspase+ neurons	WT	2.397	1.32	7	0.7738	4	1.225	1.96667
		KO	2.694	1.39	7		1.85	2.66667	3.56667
Figure 2
Figure 2E	% cell	Mesenchymal endoneural	Endothelial	Large neurons	Macrophages	Mesenchymal epineural	Medium/small neurons	Pericytes	Schwann	SGC	Smooth muscle cells	T-cells	N/A
	WT1	4.54038	2.19576	0.372162	5.41496	7.59211	0.241905	5.22888	9.1738	60.6811	1.8236	1.00484	1.73056
	WT2	5.70078	3.36485	2.47497	7.3693	4.03226	0.667408	4.56062	10.0667	53.1702	2.08565	3.44828	3.05895
	KO1	5.02761	2.38303	5.37634	5.7832	6.97472	0.639349	6.6841	9.2415	52.6882	1.97617	1.45307	1.77274
	KO2	7.45042	3.48401	3.10881	6.82508	3.93068	1.03627	6.00322	10.0947	52.3673	1.46507	0.464535	3.76988
Figure 2F	#DE genes	Mesencymal epineural	Endothelial	Large neurons	Macrophages	Mesenchymal endoneural	Medium/small neurons	Pericytes	Schwann	SGC	Smooth muscle cells	T-cells
		108	57	180	251	404	155	139	172	111	43	23
Figure 3	Gene	Genotype	Summarized data Mean SEM		Number of animals	P value	Avarage per animal
Figure 3D Relative mRNA expression	Tubb3	WT	1	N/A	3	0.000285	1	1	1
		KO	0.3043	0.1212	3		0.0355	0.319	0.558
	Nefl	WT	1	N/A	3	0.000464	1	1	1
		KO	0.293	0.11	3		0.085	0.45	0.3445
	Stmn2	WT	1	N/A	3	2.2e-05	1	1	1
		KO	0.4737	0.06	3		0.4565	0.473	0.4915
Figure 4	Parameter	Genotype	Summarized data Mean SEM		Number of sections	P value	Avarage per animal
Figure 4D	FABP7	WT	11.47	2.60056	5	0.032	14.5161	7.0411	12.8531
		KO	23.51	3.7862	5		25.9804	17.6166	26.9307
Figure 5
Figure 5G	SGC subcluster	1	2	3	4	5
	#DE genes	4	83	36	36	517
Figure 6	Parameter	Genotype	Summarized data		Number of cells tested	P value
Figure 6C	Proportion with vesicles	WT	0.2553		94	0.0021
		KO	0.4681		72
Figure 6D	Vesicle density (vesicles/mm2)	WT	6.94	1.26	94	0.014
		KO	12.32	1.54	72

## Sheet: Table S2
Top features	Endothelial	Endothelial p-value	Endothelial fold change	Large neurons	Large neurons p-value	Large neurons fold change	Macrophages	Macrophages p-value	Macrophages fold change	Medium/small neurons	Medium/small neurons p-value	Medium/small neurons fold change	Mesenchymal endoneural	Mesenchymal endoneural p-value	Mesenchymal endoneural fold change	Mesenchymal epineural	Mesenchymal epineural p-value	Mesenchymal epineural fold change	Pericytes	Pericytes p-value	Pericytes fold change	Schwann	Schwann p-value	Schwann fold change	SGC	SGC p-value	SGC fold change	Smooth muscle	Smooth muscle p-value	Smooth muscle fold change	T-cells	T-cells p-value	T-cells fold change	N/A	N/A p-value	N/A fold change
1	Rbp7	0	441.28	Nefh	0	65.5257	Retnla	0	218.034	Snhg11	0	144.998	Mfap4	0	236.568	Apod	0	288.201	Kcnj8	0	140.014	Ncmap	0	68.7723	Dhrs2	0	21.0973	Pln	0	184.014	Ly6d	0	351.268	Opalin	4.40699e-269	74.5276
2	Cldn5	0	405.771	Nefl	0	65.1169	Ccl12	0	163.894	Gal	0	124.434	Sfrp4	0	208.787	Cdkn2a	0	128.04	Ace2	0	99.1296	Cmtm2b	0	53.0058	Rxrg	0	18.8319	Acta2	0	126.567	Cd79a	0	338.906	Ermn	2.23367e-258	82.3603
3	Flt1	0	324.369	Nefm	0	61.7126	C1qa	0	155.946	Gm26871	0	69.8949	Inmt	0	119.467	Ccl11	0	122.543	Abcc9	0	76.1104	Slc36a2	0	41.9322	Fabp7	0	17.2747	Tcf15	0	107.595	Vpreb3	0	318.167	Gm21984	5.55526e-229	22.7283
4	Gpihbp1	0	290.961	Prune2	0	46.8533	C1qb	0	150.354	Miat	0	60.4569	Comp	0	116.102	Lum	0	103.296	Adra2a	0	68.3514	Fam178b	0	31.6032	Mmd2	0	14.8618	Fbxl22	0	97.8702	1100001G20Rik	0	268.728	St18	6.81851e-218	6.29507
5	Ly6c1	0	263.555	Ndrg4	0	44.8927	C1qc	0	149.678	Nrsn1	0	60.1119	Pi16	0	114.771	A2m	0	91.2721	Ifitm1	0	66.2067	Mpz	0	30.454	Scn7a	0	14.0872	Tagln	0	86.8119	Gypa	0	266.223	Nkx6-2	1.37384e-217	34.096
6	Eltd1	0	235.582	Tubb3	0	42.8457	Ccl3	0	135.335	Adcyap1	0	54.7114	Fbln1	0	114.208	Angptl7	0	85.4428	Rgs5	0	56.511	Gldn	0	29.7312	Slc35f1	0	13.5834	Susd5	0	80.8929	Rhd	0	221.93	Mog	3.46275e-216	162.005
7	Sox17	0	230.169	Sult4a1	0	34.3846	Ccl4	0	131.894	Zcchc12	0	52.537	Wisp2	0	94.3927	Myoc	0	76.6889	Higd1b	0	55.2027	Fxyd6	0	26.0065	Chl1	0	13.4302	Kcna5	0	80.3513	Iglc2	0	198.535	Hapln2	3.88663e-215	17.0663
8	Ctla2a	0	227.874	Rab6b	0	32.4208	H2-Aa	0	128.081	A930011O12Rik	0	49.5855	1500015O10Rik	0	82.9501	Osr2	0	73.4507	Ephx3	0	51.7017	Cldn19	0	24.7266	Acsbg1	0	13.0384	Lmod1	0	78.8735	Chil3	0	196.293	Olig2	2.50995e-200	10.822
9	Prom1	0	225.945	Ttll7	0	29.2302	Mgl2	0	120.711	Syt4	0	43.3962	Dio2	0	81.9207	Cdkn2b	0	59.1466	Ndufa4l2	0	49.4006	Sowaha	0	22.4768	Csmd1	0	12.5973	Rergl	0	66.9752	Hba-a2	0	189.408	Tmem125	3.69505e-195	12.2957
10	Cyyr1	0	217.761	Uchl1	0	28.2754	Pf4	0	119.962	Trpv1	0	41.7967	H19	0	74.9409	6030408B16Rik	0	48.9005	Cox4i2	0	47.549	Emid1	0	22.2302	Kcnh8	0	12.5165	Map3k7cl	0	63.7358	Ly6c2	0	178.562	Olig1	2.18015e-191	22.736
11	Plvap	0	180.24	Stmn2	0	28.1305	Trem2	0	118.23	Trpm8	0	40.2473	Lypd2	0	67.7519	Gpc3	0	48.8657	Notch3	0	43.5455	Pllp	0	22.0334	Sostdc1	0	12.516	Pdlim3	0	61.031	Hemgn	0	176.999	Gpr62	1.35945e-181	13.6425
12	Grrp1	0	180.044	Prph	0	27.4791	Cd74	0	115.165	2900055J20Rik	0	39.0887	Dpt	0	67.3814	Ttr	0	45.4433	Gucy1b3	0	41.7955	Kcnk1	0	20.7186	Ncam1	0	12.1297	Myh11	0	60.6764	Car1	0	176.79	Myrf	5.26068e-178	12.4553
13	Slco1a4	0	175.836	Stmn3	0	26.6244	Wfdc17	0	111.39	Scg2	0	36.1687	Slc4a10	0	66.7514	Cemip	0	43.67	Des	0	36.8989	Mme	0	20.639	Ednrb	0	12.0291	Olfr78	0	58.8464	Ptprcap	0	152.184	Nipal4	1.92162e-176	6.19559
14	Slc39a8	0	174.523	Kif5a	1.5491577E-317	37.7279	Cxcl2	0	110.592	Fam89a	0	35.2806	Chad	0	63.6653	Slc6a13	0	42.7516	Myo1b	0	36.0449	St8sia5	0	19.5244	Lgr5	0	11.7413	Nrgn	0	57.2871	Slc4a1	0	150.154	Evi2a	5.93403e-171	4.87409
15	Fam167b	0	169.563	Pcsk1n	7.842358561265E-312	22.1485	Cx3cr1	0	108.6	Fkbp1b	0	33.8581	Lbp	0	62.2496	Dcn	0	41.4614	Pth1r	0	33.9201	Drp2	0	19.4785	Cdh19	0	11.5627	Gpr20	0	52.7348	Igkc	0	148.276	Gm15912	4.15006e-170	5.96969
16	Pecam1	0	168.505	Map7d2	3.38532e-298	36.8374	Ms4a7	0	106.829	Pld5	0	31.3057	Col12a1	0	59.6836	Col2a1	0	40.1337	P2ry14	0	33.2073	Fa2h	0	18.6569	Slitrk2	0	11.1795	Olfr558	0	51.4903	Ms4a1	0	145.947	Wnt3	4.16672e-165	3.62054
17	Car4	0	157.112	Thy1	1.08699e-287	38.1379	Mrc1	0	105.757	Grip1	0	31.0572	Tspan11	0	59.5858	Dpep1	0	39.3431	Lamc3	0	32.2754	Gjb1	0	18.3597	Ptprz1	0	11.0432	Inhba	0	51.4678	Cldn13	0	142.901	S1pr5	7.61778e-159	9.0264
18	Gpr116	0	150.018	Pcp4	1.73555e-284	35.0539	Bcl2a1b	0	102.47	Isl1	0	29.9794	Rbp4	0	58.9245	Saa1	0	38.8383	Ano1	0	31.3503	Gm9945	0	18.2139	Wnt6	0	10.8397	Mustn1	0	51.0605	Mzb1	0	142.152	Fcrls	1.58426e-154	3.52378
19	Sox18	0	147.226	Trappc3l	9.52361e-279	68.962	C3ar1	0	101.59	Pou4f1	0	29.2204	Cpxm2	0	57.7344	Crispld2	0	38.4724	Pla1a	0	31.1696	Prx	0	18.0505	Sox3	0	10.7592	Tpm2	0	49.6127	Alas2	0	141.406	Ms4a7	3.2462e-148	3.36499
20	Icam2	0	136.376	Cadps	4.2285e-276	42.0371	Ccl24	0	101.464	Myt1l	0	29.2003	Slc47a1	0	56.9703	Dlk1	0	38.0621	Inpp4b	0	31.1147	Ccdc42	0	18.0356	Col28a1	0	10.5626	Ntf3	0	48.7497	Ltb	0	140.004	Clec10a	2.26728e-147	3.56078
21	Kdr	0	133.473	Avil	1.37134e-267	40.2144	Ctss	0	101.141	Rgs17	0	29.0979	Gdf10	0	53.9869	Srpx2	0	34.0996	Kcne4	0	30.9053	Ddn	0	15.3225	Bcan	0	10.3672	Sgca	0	48.6251	Plac8	0	137.719	Fcer1g	7.96785e-144	2.79882
22	Clic5	0	128.097	Cplx1	3.00224e-265	36.0233	Csf1r	0	100.818	Gng3	0	29.0066	Nppc	0	52.0363	Meox1	0	33.921	Agtr1a	0	30.3661	Gm16229	0	14.5927	Kcna6	0	10.2759	Rbm24	0	43.607	Ctse	0	126.188	Laptm5	1.03721e-143	2.99309
23	8430408G22Rik	0	126.676	Tuba4a	5.2641e-263	38.6497	Fcrls	0	98.4051	Rit2	0	28.365	Col8a2	0	51.177	Mmp2	0	32.1886	Trpc6	0	29.3434	9530059O14Rik	0	14.5095	Ncam2	0	10.2437	Lrrc10b	0	43.3758	Trem1	0	123.935	F13a1	1.3458e-142	3.51508
24	Clec14a	0	125.89	Snap25	1.06238e-262	26.5012	Fcgr3	0	96.4658	Nap1l5	0	28.2241	Igf2	0	50.4191	Cst6	0	30.5278	Gucy1a3	0	28.9925	Csrp2	0	14.0804	Prss35	0	10.2323	Grip2	0	43.2213	Clec4e	0	94.2974	Cd53	4.71186e-142	3.30382
25	C130074G19Rik	0	124.195	Eef1a2	1.72878e-262	28.2347	Rgs1	0	96.3953	Kcnc2	0	28.0224	Igfbp6	0	49.3072	Cpxm1	0	30.283	Mir143hg	0	28.8965	Arhgap19	0	13.8976	Gm13111	0	10.2178	Casq2	0	42.235	Trim10	0	91.2403	Mrc1	2.44041e-141	3.52967
26	Mmrn2	0	115.87	Syt2	2.1015e-259	49.7973	Clec10a	0	94.7959	Khdrbs2	0	27.9366	Tnfrsf11b	0	49.1076	Slc13a4	0	29.893	Slc38a11	0	28.0399	Wscd2	0	13.3909	Lrrtm1	0	9.92807	Dhx58os	0	38.4532	Hp	0	89.0936	Pou3f3	1.19324e-140	6.33376
27	Myct1	0	106.406	Ckmt1	3.51872e-254	52.4082	Gpr183	0	94.0973	Syt1	0	27.9062	Boc	0	43.7114	Cyp26b1	0	29.77	Dlx5	0	27.6385	Ugt8a	0	13.0123	Lrrc4c	0	9.5533	Myocd	0	37.2553	Mcemp1	0	84.5604	Csf1r	2.0294e-138	3.02303
28	Cd300lg	0	103.807	Rtn1	7.66724e-252	19.3169	Cd83	0	93.7185	Kcnmb2	0	27.8834	Fam180a	0	43.1764	Hpca	0	29.3815	Npy1r	0	27.1218	Pmp22	0	12.8998	Lgi4	0	9.41748	Myom1	0	36.0711	Rhag	0	82.336	Gjc2	2.39447e-135	14.7589
29	Podxl	0	97.0157	Scn1a	3.90494e-251	67.2853	Gpr34	0	92.6909	Mal2	0	27.7608	Cpz	0	42.9938	Bmp5	0	28.7959	Gja4	0	26.8989	Slc35f4	0	12.3096	Abca8b	0	9.35537	4631405J19Rik	0	35.8383	Fcrla	0	76.7048	Tyrobp	2.36255e-134	2.48415
30	Akr1c14	0	94.9199	Trnp1	2.0237e-248	32.2558	H2-Ab1	0	91.7291	Cacna1b	0	27.5329	Lox	0	41.4995	Vcan	0	28.0758	Serpina1b	0	26.7881	Mlip	0	12.2748	Epb4.1l4b	0	9.24528	Tcap	0	32.7636	Siglecg	0	75.2918	Cx3cr1	8.50499e-134	3.09531
31	Robo4	0	91.5555	Slc24a2	5.92351e-246	44.8807	Folr2	0	86.347	Dusp26	0	26.2785	Mfap5	0	41.0401	Sox9	0	26.9708	Vtn	0	26.4688	Ecscr	0	11.443	Aspa	0	9.22217	Xirp1	0	30.9032	Klf1	0	70.3602	Map6d1	2.40709e-133	7.35242
32	Ptprb	0	91.2859	Atp1b1	3.69963e-238	20.1728	Emr1	0	83.2172	Prdm12	0	25.9924	Shisa3	0	40.7342	Tbx18	0	26.9309	Ptp4a3	0	26.4222	Ly6g6f	0	11.2781	Dbi	0	9.11136	Myl9	0	30.7135	Spta1	0	69.545	Ctss	1.49528e-131	2.36328
33	Fam101b	0	90.8632	Elavl2	7.32081e-234	31.2672	Fcgr1	0	82.8935	Scn11a	0	25.7147	Prrx2	0	36.6488	Fndc5	0	26.7619	Adora2a	0	26.0691	B230206H07Rik	0	11.2342	Gpr37l1	0	9.01757	Nrip2	0	29.8803	Itgal	0	67.8748	Ms4a6c	7.52192e-131	2.70273
34	Mecom	0	89.6145	Fam57b	4.57719e-231	53.9204	Cd68	0	82.4829	Elavl4	0	25.4825	Fmod	0	36.3794	Pdgfra	0	26.3664	Gm13861	0	25.6516	Casq1	0	10.6439	Lrrc4b	0	8.98199	Cnn1	0	29.1819	Ermap	0	66.1447	Pf4	3.63906e-130	3.23693
35	Edn1	0	89.2283	Cend1	1.26876e-230	32.3715	Clec4b1	0	82.4263	A730017C20Rik	0	25.4279	Angpt4	0	35.081	Gjb6	0	26.2638	Mnd1	0	25.0745	D430041D05Rik	0	10.1432	Bai3	0	8.87284	Ppp1r14a	0	27.8028	Cytip	0	64.8467	Ppp1r14a	9.58191e-129	12.9124
36	Slc16a4	0	84.6279	Slc17a6	5.0965e-223	37.8999	Ltc4s	0	82.3667	Rbfox1	0	25.3021	Clec11a	0	34.8216	Olfml3	0	24.8598	44443	0	23.6098	Mbp	0	9.65894	Matn4	0	8.81213	Perp	0	26.7105	Spib	0	64.0596	C1qb	1.19504e-128	2.57554
37	Emcn	0	82.3147	Map1b	1.07324e-221	22.7094	Cbr2	0	82.0499	Prdm8	0	24.7158	Osr1	0	34.4696	Col26a1	0	24.5734	Heyl	0	23.1432	Mag	0	9.63588	Fam101a	0	8.73941	Pde3a	0	26.5863	Tspan33	0	58.0181	C1qc	1.91567e-127	2.54686
38	Gimap1	0	81.788	Lhfpl4	9.25878e-221	45.9014	Aif1	0	81.2325	Camk2a	0	24.6629	Igfbp3	0	34.0201	Trf	0	24.0381	Gm15261	0	22.2993	Piwil1	0	9.50118	Lgi1	0	8.34681	Ngf	0	26.5676	Cd3d	0	57.0241	F630028O10Rik	1.24382e-126	3.58719
39	Tmem252	0	81.7051	Kcnab2	2.26886e-216	33.1903	Cd14	0	79.7024	Gpr45	0	24.5829	Vnn1	0	33.3204	Lpl	0	23.4189	Ddit4l	0	22.2557	Rasgef1a	0	9.41344	Ttyh1	0	8.07641	Dgkb	0	26.4839	Nkg7	0	56.6439	Pou3f3os	1.74577e-126	5.66765
40	Cdh5	0	81.4891	Arhgdig	1.86265e-215	33.843	Slamf9	0	77.9632	Actl6b	0	24.5813	Clec3b	0	32.6968	Slc38a4	0	22.9929	Rasl11a	0	22.1816	Mras	0	9.27181	Fads6	0	7.94296	Jph2	0	26.1112	Il7r	0	56.5339	Stab1	2.07276e-125	3.50581
41	Rasip1	0	80.9195	Pcsk2	1.70259e-211	42.3114	Cd86	0	76.9335	Gpr26	0	24.5742	Sfrp2	0	32.4472	Tenm2	0	22.5148	Pde8b	0	22.1549	Bcas1	0	9.1703	Crlf1	0	7.89711	Mylk	0	25.8702	Ccr7	0	56.1788	Lyz2	2.38144e-124	2.40532
42	Tek	0	80.4425	Scn8a	1.52224e-210	51.6509	C5ar1	0	76.1578	Prrxl1	0	24.5371	M1ap	0	31.8543	Tgfbi	0	22.4487	Pcdh19	0	22.0437	Kras	0	8.95221	Epha5	0	7.88658	Asb2	0	24.5798	Mrgpra2b	0	55.0291	Fcgr3	3.52729e-124	2.69484
43	Egfl7	0	79.2592	Ccdc92	4.34269e-207	34.314	Fcer1g	0	75.5678	Cntnap4	0	24.3464	Epha3	0	30.5238	Il33	0	22.1713	Pdgfrb	0	22.002	Rasal2	0	8.73159	Tspan18	0	7.6826	Rrad	0	24.5526	Ear2	0	52.3312	C1qa	1.62428e-122	2.591
44	Gimap5	0	77.8366	Atp2b2	6.4092e-206	58.3706	Clec4a2	0	75.3178	Grin3a	0	24.3303	Foxd1	0	30.0655	Wnt5a	0	20.6436	Serpini1	0	21.9978	Mpp6	0	8.5847	Tex40	0	7.49422	Cap2	0	24.446	Hist1h2ak	0	51.9572	Emr1	3.00161e-122	2.7327
45	Abcb1a	0	76.2265	Reep1	2.08686e-205	26.6089	Pld4	0	73.0083	Celf6	0	24.1574	Kcnj15	0	28.9778	Col9a2	0	20.1079	Hrc	0	21.8522	Dfna5	0	8.44695	Nkain4	0	7.42394	Gucy2g	0	23.6429	Icam4	0	51.8851	Ms4a6b	3.41709e-122	2.98567
46	Col13a1	0	75.2812	Scn9a	1.8818e-204	36.4269	Ms4a6c	0	72.1498	Scn9a	0	24.1362	Igf1	0	28.7674	Prelp	0	19.953	Arhgap6	0	21.3391	Pou3f1	0	8.14595	Aldoc	0	7.25214	Tesc	0	23.194	Pdzk1ip1	0	51.7476	Fcgr1	7.52547e-121	3.23913
47	Ushbp1	0	70.175	Pirt	2.15475e-200	29.4683	F13a1	0	72.0175	Ass1	0	24.1219	Rspo3	0	28.3023	Cp	0	19.8544	Gm13889	0	21.3251	Gypc	0	7.76998	Pcdh10	0	7.14653	Tmem51	0	22.9914	Hist1h2ap	0	51.3011	Ninj2	4.37696e-119	6.64176
48	Rsad2	0	70.0538	Mapk8ip2	3.18443e-200	31.971	Ms4a6b	0	68.9001	BC048546	0	23.6245	Ang5	0	28.1261	Sult5a1	0	19.8004	5930412G12Rik	0	20.7462	Cuedc2	0	7.75423	Gm16133	0	7.13514	Itga8	0	22.983	Myb	0	50.8662	Grm3	3.15809e-118	6.28591
49	Lef1	0	68.9612	Slc17a7	7.88182e-198	48.1998	Stab1	0	66.9998	Nwd2	0	23.5199	Nrk	0	27.7565	Vit	0	19.2589	Fzd10	0	20.6958	44442	0	7.68086	Cyp2j9	0	7.13023	Fam81a	0	22.5251	Trem3	0	49.8762	Pld4	4.59423e-118	2.40482
50	Abcg2	0	68.2732	Tppp3	1.0963e-197	16.0219	Laptm5	0	66.0355	Rprm	0	23.3493	Foxp2	0	27.3158	Steap3	0	18.9897	Pi15	0	20.5667	Lmo1	0	7.46402	Tst	0	7.10539	Hspb7	0	22.2027	Hist1h1b	0	47.7262	Cbr2	5.63732e-118	2.66947
51	Sdpr	0	68.1424	Tlx2	7.12235e-193	39.8825	P2ry6	0	65.4709	RP24-439I22.1	0	23.22	Crabp2	0	26.933	Enpp2	0	18.3706	Steap4	0	20.1872	Cdkn1a	0	7.41566	Kcnn4	0	7.01986	P2rx1	0	21.7431	Sell	0	46.8701	Tnfaip8l2	1.80149e-116	3.25748
52	Arhgef15	0	67.4416	Rph3a	1.35566e-188	34.7278	Ms4a6d	0	65.1093	Ina	0	23.1691	Twist1	0	26.7515	Sulf1	0	18.2216	Ednra	0	19.5496	Rimklb	0	7.40092	Fbxo7	0	6.93472	Kcnmb1	0	21.1862	Cd69	0	46.1426	Prox1os	3.1148e-116	3.6747
53	Unc45b	0	66.6798	Ret	9.95205e-187	32.2621	Cd163	0	64.2464	Cacna2d2	0	23.0129	Bnc2	0	25.9782	Smoc2	0	18.1299	Vstm4	0	19.3036	Secisbp2l	0	7.3163	Fign	0	6.89778	Rcan2	0	20.9851	Ube2c	0	45.4899	Clec4a2	8.20854e-116	2.74951
54	Tie1	0	65.5465	N28178	5.82486e-184	28.5578	Ccr2	0	63.7763	Elavl3	0	22.7771	Medag	0	25.7913	Col15a1	0	18.093	B430010I23Rik	0	19.2305	Prrg3	0	7.25216	Ppp1r14c	0	6.73408	Gm13861	0	20.859	Gm19980	0	45.0354	Prr18	8.30633e-116	10.1888
55	Tmem88	0	65.3749	Tagln3	1.09642e-183	28.1965	Tyrobp	0	62.7524	Syt7	0	22.7657	Itgbl1	0	25.7201	Fgfr2	0	18.084	1500009L16Rik	0	19.1466	Sema6c	0	7.22729	Entpd2	0	6.60593	Rasl11a	0	20.6675	Gpr171	0	42.7243	Lcp1	1.06741e-112	2.72028
56	Gimap4	0	63.6829	Elavl4	6.75437e-183	25.6067	Gpr65	0	61.7386	Nrxn1	0	22.6873	Adamts3	0	25.6702	Scml4	0	17.9037	Sdc1	0	19.0785	Fxyd3	0	7.0636	Itgb3	0	6.5769	Dgkg	0	20.5576	Cd19	0	42.0949	Clec4n	5.31301e-112	3.45191
57	Vwf	0	58.3261	Fxyd7	9.7309e-179	21.3896	Lyz2	0	61.1566	Amer2	0	22.583	Tnmd	0	25.153	Ptx3	0	17.7313	H2-M9	0	19.039	Cdkn1b	0	6.80057	Hey2	0	6.52407	Actn1	0	20.5561	Gm867	0	40.9268	Clec4a3	1.01513e-111	2.73275
58	She	0	57.0583	Rell2	2.05216e-178	46.3397	Fcgr2b	0	60.5165	Syt9	0	22.2633	Ccdc80	0	24.564	Nt5e	0	17.5583	Ggt5	0	18.3812	Il16	0	6.78263	Shpk	0	6.42401	Aoc3	0	20.5231	Pou2af1	0	40.3845	Aif1	4.61677e-110	2.60483
59	Gm694	0	52.8186	Lynx1	3.3814e-176	30.9346	Clec12a	0	60.1603	Caly	0	22.1453	Krt19	0	24.5387	Saa2	0	17.4563	Ntm	0	18.2845	Nr4a2	0	6.63279	Fbln5	0	6.2349	Nexn	0	20.3737	Kel	0	40.3554	Gmfg	3.40182e-109	2.33226
60	Thrsp	0	52.0993	Lrrn1	1.0008e-170	36.8161	Tlr7	0	58.9279	1810041L15Rik	0	21.9858	Ptgis	0	24.5032	Gpr133	0	17.0496	Enpep	0	17.9019	Mgll	0	6.55404	Fxyd1	0	6.20202	Kcnab1	0	20.3478	Nfe2	0	38.8924	Mpeg1	3.61402e-109	3.46122
61	Aplnr	0	52.0538	Spock2	2.75731e-170	8.9349	Cysltr1	0	58.0345	N28178	0	21.6063	Htra3	0	24.4124	Egfr	0	16.985	Ndst3	0	17.4062	Kif19a	0	6.4446	Plscr4	0	6.18881	Ptges3l	0	20.3197	Bcl11a	0	38.6082	Stmn4	2.1083e-108	37.2953
62	Cmtm8	0	51.4583	Snrpn	8.20387e-164	16.6439	Dok2	0	56.3715	Pirt	0	21.5787	Loxl1	0	24.4076	Syt12	0	16.6473	Slc2a4	0	17.3364	Bzw2	0	6.3613	Lpar1	0	6.15062	Slc38a11	0	19.5354	Cd37	0	37.1595	Ltc4s	4.63231e-108	2.75353
63	Eps8l2	0	46.9917	Kcnb2	9.48264e-162	36.412	Lilrb4	0	56.0386	A830018L16Rik	0	21.3823	Ism1	0	24.4032	Tmem45a	0	16.3207	Pip5k1b	0	16.8807	Mob3b	0	6.27024	Ppp1r1b	0	6.14719	Tinagl1	0	18.8897	Mki67	0	36.3835	Wscd1	8.38358e-108	16.2318
64	Gm12002	0	45.6525	Klc1	2.25381e-160	17.2668	Ccl9	0	56.0182	Hs6st2	0	21.2073	Mn1	0	24.2323	Creb3l1	0	16.1658	Procr	0	16.6398	Cd9	0	6.26167	Gpr126	0	6.12696	Rbpms2	0	18.7596	Tbc1d10c	0	35.5111	Ms4a6d	2.08247e-106	2.80129
65	Rasgrp3	0	44.9028	Kif5c	9.28066e-160	26.0185	Clec4a3	0	55.5321	Cnih2	0	21.182	Prdm6	0	24.0197	Ptgfr	0	16.0862	Rem1	0	16.6308	Padi2	0	6.22006	Slc9a3r1	0	6.04244	Atcayos	0	18.4304	Nxpe2	0	35.3096	Cd68	3.02099e-106	2.35134
66	Lrg1	0	44.7328	Rgs7bp	3.16852e-158	26.0236	Tbxas1	0	54.4339	Dll3	0	21.0742	Mpzl2	0	23.8038	Foxd2os	0	16.049	Aspn	0	16.6001	Hecw2	0	6.04032	Gpm6b	0	5.98066	Mrvi1	0	18.3374	Epb4.2	0	34.5936	Spi1	3.15132e-106	2.46701
67	Prkch	0	44.5664	Cpne6	6.69514e-157	37.4113	Cybb	0	54.2619	Nptx2	0	21.0559	Rbp1	0	23.7997	Hsd11b1	0	15.9384	Adap2os	0	16.2999	Car14	0	6.02972	Nlgn3	0	5.9361	Ldb3	0	18.0207	Tac2	0	34.125	Prox1	1.12289e-104	7.15799
68	Kank3	0	43.8939	Map1a	3.61839e-156	19.6666	Lilra5	0	54.104	Srrm3	0	20.8901	Fmo2	0	23.3159	Cped1	0	15.7489	Wnt5b	0	16.0997	Ctnna3	0	5.93636	Pou3f2	0	5.91773	Tmem255b	0	17.907	Napsa	0	33.6327	Fcgr2b	2.39169e-104	2.71383
69	Gm11730	0	43.3269	Bex2	6.13034e-156	20.7206	Ccr1	0	53.0284	Lrfn5	0	20.7322	Svep1	0	23.2639	Nupr1	0	15.7202	Nrip2	0	16.077	Fut8	0	5.88895	Cmtm5	0	5.89284	Cacnb2	0	17.7405	Ccna2	0	31.9433	Lst1	1.27764e-103	2.30395
70	Gimap8	0	43.0326	Tspyl4	9.95563e-154	28.0283	Clec4a1	0	51.9348	Slc17a6	0	20.7132	Igfbp5	0	23.0318	Ace	0	15.4967	Ajuba	0	16.0398	Tjp2	0	5.87592	Fam19a5	0	5.86951	Gm4876	0	17.2467	Samsn1	0	31.301	Cldn14	3.23383e-103	3.64359
71	Sigirr	0	42.9094	Kcnh7	8.96163e-152	49.3705	Cd48	0	51.2287	Zmat4	0	20.6787	Tmem119	0	22.6451	Glipr2	0	15.1063	Errfi1	0	15.8004	Dusp15	0	5.80786	Acot1	0	5.83314	Hrc	0	17.1801	Birc5	0	30.5275	Cd300a	1.39769e-102	2.57243
72	Eng	0	42.7849	Snap91	1.67327e-148	37.0974	Ccr5	0	51.2257	Ppp1r1a	0	20.6184	Eln	0	22.5673	Gpld1	0	14.9931	Fhl2	0	15.7428	Tnfaip8l1	0	5.76638	Rgcc	0	5.83093	Ntn4	0	16.4763	Spn	0	30.2958	Nkx2-2	4.66856e-102	3.24582
73	Ccm2l	0	42.5587	Cabp1	2.27498e-144	32.4969	Bcl2a1a	0	50.6395	Ppp1r1c	0	20.5678	Car3	0	21.8443	Slc22a3	0	14.5693	Tbc1d1	0	15.6548	Lurap1	0	5.75065	Sox2	0	5.79277	Wnt5b	0	16.4643	Rac2	0	30.1852	Nkain1	6.75139e-100	5.52674
74	Flt4	0	41.6812	Ank1	1.1536e-142	37.1743	Ptpn18	0	50.2717	Nsg2	0	20.5303	Nox4	0	21.629	Gjb5	0	14.3499	Tinagl1	0	15.5987	4930506M07Rik	0	5.68836	Fbln2	0	5.77704	Mark1	0	15.8417	Cd52	0	30.0664	Cd74	1.83338e-99	2.75373
75	Bmx	0	41.131	Paqr9	3.16716e-142	42.746	Tagap	0	49.9948	Bcl11a	0	20.479	Scara3	0	21.2788	Ebf2	0	14.3495	Trpc3	0	15.4717	Smtn	0	5.49155	Ptn	0	5.74961	Chmp4c	0	15.7859	Gata1	0	30.0462	Kndc1	2.80199e-99	6.5063
76	Exoc3l2	0	40.6822	Ntrk1	3.43502e-142	42.2452	Spi1	0	49.8105	Pde11a	0	20.4101	Prlr	0	21.0844	D630033O11Rik	0	14.2176	Mrvi1	0	15.035	Mal	0	5.43383	Ntrk2	0	5.71284	Fry	0	15.7299	Hbq1b	0	28.952	Tppp	4.49476e-99	10.2632
77	Cd93	0	40.3874	Nat8l	1.52616e-138	27.5397	Tnfaip8l2	0	48.9371	Grm7	0	20.3518	Angptl1	0	20.7741	Scara5	0	14.0703	Plcl1	0	14.928	Smco3	0	5.41338	S1pr3	0	5.60227	Pi15	0	15.6499	Ikzf3	0	28.8306	Ccl24	5.4728e-99	2.22148
78	Slc7a5	0	40.2966	Eno2	2.48733e-138	21.1467	Hpgds	0	47.9106	Plcxd3	0	20.1596	Nov	0	20.6927	Podn	0	14.0285	Stac	0	14.8665	Shc4	0	5.39829	Pex11a	0	5.57344	Palld	0	15.5918	Btnl10	0	27.2752	Clec4a1	1.7666e-98	2.47969
79	Cxcl12	0	39.7648	Dpp6	1.995e-137	34.0726	Hpgd	0	47.7244	F2rl2	0	20.1582	Timp1	0	20.4519	Col6a5	0	13.7694	Tesc	0	14.6579	Stk39	0	5.28615	Dlgap1	0	5.53978	Zak	0	15.4717	2810417H13Rik	0	26.0308	Gpr34	9.22265e-98	2.48164
80	Nostrin	0	38.1829	Ywhag	4.74885e-136	13.3356	Slc15a3	0	47.3328	Rims3	0	20.1352	Serpinf1	0	20.4149	Clec1a	0	13.5804	Adap2	0	14.5819	Abca2	0	5.23752	Mboat2	0	5.4758	Filip1l	0	15.1197	E2f2	0	25.2239	Cybb	7.56732e-97	2.40357
81	Slco2a1	0	37.4999	Chga	2.35396e-135	38.257	Mpeg1	0	46.431	Tmem255a	0	20.0397	Adamts2	0	20.2523	Il17d	0	13.4713	Rgs16	0	14.4521	Frmd3	0	5.08519	Polr3h	0	5.44666	6330403A02Rik	0	15.0884	Acap1	0	25.1105	Gpr183	3.21469e-95	2.11985
82	Ly6a	0	37.3725	Ppp1r1c	7.05787e-135	22.2905	AI607873	0	45.9826	Crmp1	0	19.9537	Eya2	0	20.2199	Cyp2s1	0	13.4176	Ptprk	0	13.951	Ypel2	0	5.06658	Slc43a3	0	5.41219	Asb11	0	14.5004	Ccnb2	0	24.9349	Alox5ap	1.97889e-94	2.53607
83	Nova2	0	36.307	Epn3	7.54663e-134	44.4219	Msr1	0	45.6667	Hmx1	0	19.8509	C1qtnf7	0	20.0505	Abi3bp	0	13.0774	Bok	0	13.9113	Mapk8ip1	0	5.06539	Lgr4	0	5.34474	Trp53i11	0	14.4945	Casc5	0	24.6451	Slc40a1	2.18643e-94	3.99292
84	Eogt	0	35.9451	Lgi3	1.62356e-133	39.1658	Ptafr	0	45.5731	Cntnap5a	0	19.5672	Sema3d	0	19.4578	Abca6	0	12.9868	Filip1l	0	13.9077	Tmem134	0	5.05458	Nav2	0	5.33841	Gja4	0	14.1325	Nup210	0	24.2282	Hpgd	7.58898e-94	2.85832
85	Tnfsf10	0	35.5867	BC048546	6.05552e-133	27.7128	Evi2a	0	45.5134	Irf6	0	19.44	Mrc2	0	19.4466	Bmp7	0	12.9189	Pla2r1	0	13.8356	Sgk1	0	5.04709	Fjx1	0	5.32483	Gucy1a3	0	14.1229	Hist1h2bj	0	23.1291	Ptpn18	7.07096e-93	2.31687
86	Spock2	0	35.4886	Rab3c	3.23771e-132	31.0112	Clec4n	0	44.822	Calcb	0	19.3656	Fndc1	0	19.3075	5430416O09Rik	0	12.8663	Epha2	0	13.6308	Vat1l	0	5.02954	Foxd3	0	5.3223	Des	0	14.0406	Slc38a5	0	22.401	Cd48	1.59122e-92	2.72868
87	AU021092	0	35.4548	Atp1a3	7.22821e-131	31.6206	Cd53	0	44.6357	Ctnna2	0	19.1611	Gas1	0	19.1503	Slc7a11	0	12.8305	Rrad	0	13.3716	Efhd1	0	5.00695	Tmprss5	0	5.29457	Tuba1c	0	13.9454	Hmmr	0	22.3925	Trem2	2.42612e-92	2.28136
88	Iigp1	0	34.7675	Dok4	1.03165e-129	24.5348	Clec5a	0	44.4683	Lrp1b	0	19.1167	Vipr2	0	18.9247	Lefty1	0	12.6638	Rasl12	0	13.2733	Plekha7	0	4.96898	Id4	0	5.28227	Rbpms	0	13.4875	Slfn14	0	22.0665	Ptprc	2.70849e-92	3.11522
89	Acer2	0	34.6931	Epb4.1l3	2.20042e-129	17.7802	Lyl1	0	44.258	Lhfpl5	0	18.9985	Omd	0	18.8181	Caln1	0	12.6262	Rasgrp2	0	13.238	Deb1	0	4.86235	Stard13	0	5.23798	Pip5k1b	0	13.3161	Top2a	0	21.679	Sgk2	1.03066e-91	2.23056
90	Syt15	0	33.8803	Gpr158	4.91555e-129	47.8092	Milr1	0	43.445	Gnal	0	18.9923	Stra6	0	18.7053	Pax9	0	12.4239	Gjc1	0	12.9485	Ttc9	0	4.77422	Csdc2	0	5.21046	Bcam	0	13.2604	Ikzf1	0	21.62	Rac2	2.53018e-91	2.43137
91	Nr5a2	0	33.2527	Resp18	7.62673e-128	38.9133	Alox5ap	0	43.1267	Gabrg3	0	18.9241	Bmp4	0	18.6538	Mmp19	0	12.3912	Pde3a	0	12.5359	Peli2	0	4.77401	Ank3	0	5.20246	Filip1	0	13.2563	Hist1h1a	0	20.7257	C3ar1	5.10723e-91	2.28031
92	Meis2	0	33.2485	Pacsin1	1.16179e-127	27.0057	Tnf	0	42.9137	Rnf112	0	18.8406	Nog	0	18.6301	Foxd2	0	12.2206	Rgs4	0	12.4365	Tmem189	0	4.75786	Me1	0	5.19684	Npy1r	0	12.7041	Hist1h1d	0	20.6051	Gm12326	4.56649e-90	2.38587
93	Dll1	0	33.0728	Gabbr2	1.37677e-127	37.3518	H2-DMb1	0	42.3631	Ntsr2	0	18.7895	Slc16a9	0	18.6253	Cthrc1	0	12.0108	Lrrc32	0	12.257	Stxbp6	0	4.66414	Abca8a	0	5.09967	Slit3	0	12.5396	Asb17os	0	20.2833	Slfn2	5.05067e-90	2.77911
94	Gm525	0	32.8119	Dnm1	1.72067e-127	23.5205	Il10ra	0	41.6898	Trim36	0	18.7587	Itih2	0	18.5728	Cyp1b1	0	12.0089	Pde5a	0	12.1301	Sec11c	0	4.65389	Tbc1d10a	0	5.00292	Ndufa4l2	0	12.3976	1190002F15Rik	0	20.1181	P2ry6	8.76361e-90	2.45392
95	Pde2a	0	32.7412	Yam1	8.14635e-127	3.43051	Ccl2	0	41.0858	Gdap1	0	18.697	Kcnj2	0	18.4332	Adamtsl1	0	11.9996	Apold1	0	11.9644	Sh3gl3	0	4.625	Cadm4	0	4.9871	Rgs4	0	12.3915	1300017J02Rik	0	19.9448	Arhgdib	3.63458e-88	2.49246
96	Esam	0	32.6518	Calca	1.59223e-126	29.379	Epsti1	0	40.0427	Thsd7b	0	18.6916	Slc35g1	0	17.6368	Pkdcc	0	11.9874	Anpep	0	11.9606	Metrnl	0	4.54361	Chadl	0	4.963	Rnf152	0	12.3796	Kif11	0	19.5783	Hmha1	2.54946e-87	2.94109
97	Mfng	0	32.4879	Tmem151a	1.61604e-126	27.5576	Ccl6	0	39.9825	Unc5d	0	18.4576	Cldn22	0	17.2391	Plxdc1	0	11.8356	Gm13470	0	11.9137	Cryab	0	4.51707	Sbspon	0	4.9498	Lama5	0	12.0754	AI662270	0	18.9974	Rtkn2	2.85622e-85	4.90471
98	Pdgfb	0	32.2828	Tmem59l	3.12199e-126	39.0285	Cd33	0	39.9503	Serp2	0	18.4172	Adamtsl3	0	17.2168	Cpne8	0	11.7471	Lin7a	0	11.9119	Ado	0	4.41921	Col27a1	0	4.93054	Pcp4l1	0	12.0432	Cenpk	0	18.3761	Nckap1l	5.60145e-85	3.40371
99	Tdrp	0	31.3919	Necab3	2.41816e-125	36.1003	Il1b	0	39.8031	Ppef1	0	18.2001	Bgn	0	17.1279	Glt8d2	0	11.642	Aoc3	0	11.8987	Osbpl1a	0	4.41208	Ctnnd2	0	4.91567	Mir143hg	0	11.8736	E2f8	0	18.257	Slc11a1	6.50528e-85	3.42313
100	Erg	0	30.6414	Onecut2	1.15661e-121	32.7776	Pirb	0	39.3693	Robo2	0	18.1638	Pthlh	0	16.9979	Gfra1	0	11.5763	Tbx3	0	11.3899	Nfasc	0	4.4026	Pdlim4	0	4.90237	Ppp1r12b	0	11.5574	Spc24	0	18.2012	Bcl2a1b	3.48481e-84	2.30376
101	Dll4	0	30.2116	Gng3	6.46142e-121	19.4666	Nckap1l	0	38.9009	Syngr3	0	18.1411	Col14a1	0	16.6673	Bace2	0	11.0251	Plxdc1	0	11.338	Cnp	0	4.36221	Prnp	0	4.87006	Cox4i2	0	10.8579	Cenph	0	17.4182	Fam105a	4.51145e-83	2.99727
102	Btnl9	0	29.937	Nap1l5	2.63002e-117	20.2368	Lrrc25	0	38.8262	Syt5	0	18.0685	Sertad4	0	16.6645	Fkbp11	0	10.6407	Ebf1	0	11.176	Egr2	0	4.34416	Metrn	0	4.83044	Tspan12	0	10.5919	Ska1	0	17.3496	Ptpn6	1.43295e-82	2.76
103	Gbp4	0	29.7476	Spock1	3.97718e-117	26.7443	Susd3	0	38.807	Rgs8	0	17.9994	Slit2	0	16.4251	Spry4	0	10.5573	Rbpms	0	11.1126	Ptpre	0	4.30493	Tmod2	0	4.74773	Gucy1b3	0	10.5233	Hist1h3c	0	16.5754	Gpr65	2.82414e-82	2.82837
104	Foxq1	0	29.7288	Mast1	8.12786e-117	37.2312	Gmfg	0	38.1826	Sox11	0	17.8229	Hoxa10	0	16.3955	Srpx	0	10.4954	Rtn4rl1	0	11.0237	Usp6nl	0	4.20254	Kcnj10	0	4.73099	Rasl12	0	10.5227	Dlgap5	0	15.2274	6430503K07Rik	4.32275e-81	2.626
105	Ly6e	0	29.645	Ly6h	1.16799e-116	30.3494	Clec7a	0	38.1607	Disp2	0	17.7266	Itga11	0	16.3837	Fap	0	10.3677	Sik1	0	10.976	Elovl1	0	4.18263	Vwa1	0	4.72469	Higd1b	0	10.5109	Gfi1b	0	15.1933	Slc5a11	6.01223e-81	2.3096
106	Gimap6	0	29.5688	Rbfox1	1.50715e-116	25.74	Nrros	0	37.9058	Syt16	0	17.6394	Emilin1	0	16.1223	Colec12	0	10.2167	Ccdc141	0	10.8558	Tmem38b	0	4.17744	Col16a1	0	4.71648	Gm13889	0	10.4189	BC021614	0	13.2016	Lrp1b	6.41748e-81	5.9919
107	Slc7a1	0	29.4028	Nipal3	3.90295e-116	26.2916	Scimp	0	37.8475	Syn1	0	17.5408	Thbs2	0	16.0915	Pcolce	0	9.94865	Olfr558	0	10.6406	Arhgap24	0	4.07517	Tmtc2	0	4.62777	Inpp4b	0	9.94441	Tspo2	0	13.0673	Fermt3	1.41039e-80	2.75974
108	Has3	0	29.1324	Rimkla	5.70013e-115	37.1164	Igsf6	0	37.6568	Hsbp1l1	0	17.4801	C1qtnf2	0	15.7709	Angptl1	0	9.86845	Trp53i11	0	10.5962	Elovl7	0	4.05453	Psph	0	4.52409	Notch3	0	9.90814	6030468B19Rik	0	10.3514	Irf8	7.7324e-80	3.87425
109	Fzd6	0	28.5704	Stxbp1	1.73227e-113	18.9404	Plbd1	0	37.2122	Ano3	0	17.4778	Ctgf	0	15.7341	Bicc1	0	9.85194	Tmem51	0	10.4772	Cadm3	0	4.04379	Erbb3	0	4.52201	Pdlim1	0	9.82921	Hist1h3g	0	7.28136	Fyb	1.43479e-79	3.07018
110	Degs2	0	28.5665	Scg5	2.8617e-113	17.4742	Tlr2	0	36.9781	Cpne5	0	17.4547	Fhl1	0	15.7204	Sned1	0	9.74662	Cbfa2t3	0	10.1909	Limch1	0	4.0153	Itgb8	0	4.51125	Ccdc3	0	9.78662	Rrm2	6.0E-322	46.5809	Inpp5d	3.03848e-79	3.04259
111	Stap2	0	28.4058	Nrxn1	2.89453e-113	24.3729	Cd300ld	0	36.0511	Elavl2	0	17.1871	Bmper	0	15.693	Cd302	0	9.68116	Map3k7cl	0	10.0729	Plekha1	0	3.93174	Zfp60	0	4.50958	Foxs1	0	9.7198	Hist1h2ae	1.213E-320	39.8716	Cfp	1.19068e-78	2.82797
112	Lmo2	0	28.346	Akap6	5.48297e-113	24.8493	F630028O10Rik	0	35.7392	Dgkh	0	17.1511	Ntn1	0	15.3862	Plekhh2	0	9.36783	Hopx	0	9.87533	Alad	0	3.88807	Dclk1	0	4.39629	Gjc1	0	9.64009	Tmem156	5.75493E-319	31.562	Tm6sf1	7.09883e-78	2.42303
113	Ifi44	0	28.2806	Pcdha10	1.31983e-111	26.8171	Cd84	0	35.226	Sv2a	0	17.0886	Esr1	0	15.1278	Abca9	0	9.36371	Gng11	0	9.83437	Prss12	0	3.6966	Igsf11	0	4.39251	Ptp4a3	0	9.62757	Slpi	9.566094E-318	94.1051	Cd14	8.17585e-78	1.89511
114	Gm53	0	27.6951	Dmtn	2.18494e-111	28.9507	Hcls1	0	35.103	Bves	0	17.0372	Scara5	0	15.0994	Serpinf1	0	9.3508	Fam110b	0	9.83434	Setd8	0	3.6733	Hs3st1	0	4.389	Lrrc32	0	9.59641	Cks2	3.371669572E-314	25.1572	C5ar1	1.65044e-77	2.38233
115	Slc2a1	0	27.317	Nacad	3.04596e-111	28.2307	Dab2	0	34.742	Arhgdig	0	16.9899	Foxc1	0	15.0873	Adam33	0	9.21206	Foxs1	0	9.76006	Csnk1g3	0	3.64622	Pex5l	0	4.38142	4930523C07Rik	0	9.47654	Ifitm6	0	61.7106	Skap2	3.4762e-77	2.55944
116	Tmem204	0	26.91	Ncdn	5.73618e-111	20.2516	Plek	0	34.3438	Mpped2	0	16.9191	Hmcn2	0	15.0421	Islr	0	9.12554	Tm4sf1	0	9.64056	St6gal1	0	3.58536	Apoe	0	4.35905	Mef2c	0	9.42167	Hist1h2an	5.40715e-308	8.69563	Mgl2	1.32237e-76	2.23399
117	Alox12	0	26.7775	Cntn2	1.53744e-110	31.6813	44256	0	34.1773	C230004F18Rik	0	16.8678	Col6a2	0	15.0276	Hk2	0	8.97957	Il34	0	9.5581	Depdc7	0	3.50834	Matn2	0	4.31901	Ano1	0	9.39474	Sgol1	8.92442e-308	20.0628	Mef2c	1.54066e-76	1.8041
118	Slc35f2	0	25.8083	Scn4b	4.44399e-109	30.7274	Neurl3	0	33.9509	Kcnc4	0	16.7972	Chrdl1	0	14.9902	Ptges	0	8.79505	Zak	0	9.01545	Fyn	0	3.49213	Cyp2j6	0	4.31477	Rgs5	0	9.31528	Cdca3	2.42082e-305	13.1968	Enpp6	2.67092e-76	7.52842
119	Mcc	0	25.6434	Rufy3	1.41475e-108	16.6459	Ebi3	0	33.6508	Pou4f3	0	16.6425	Capn6	0	14.8351	Col1a1	0	8.70676	Ifngr2	0	8.99962	Pacs2	0	3.42907	Pdzd2	0	4.30201	Aspn	0	9.2221	Tnfaip2	1.47468e-304	20.6177	Epsti1	6.54112e-76	2.48482
120	Pcdh12	0	25.4646	Syn2	3.0596e-108	29.1423	Ccrl2	0	33.5549	Dgkk	0	16.6029	Mfap2	0	14.8133	Adh1	0	8.66228	Cystm1	0	8.92781	Gjc3	0	3.42008	Insc	0	4.27442	Ednra	0	8.76027	Neil3	1.82129e-303	21.0295	Cd36	1.45238e-75	2.30648
121	Lsr	0	25.4557	Syt4	1.17941e-106	17.5811	P2ry13	0	33.4262	Ctxn2	0	16.521	Aff2	0	14.5967	Slc29a1	0	8.64827	Hoxc8	0	8.3101	Tspan17	0	3.40857	Sox10	0	4.27435	Pde5a	0	8.50192	Hist1h2bl	9.67182e-303	14.6917	Ly86	8.39712e-75	1.82035
122	Grap	0	24.9705	Ptprn	1.86567e-106	29.2659	Arl11	0	33.2269	Dock3	0	16.4526	Wnt9a	0	14.4847	Efnb2	0	8.55304	Esam	0	8.29331	Gnai1	0	3.23491	Nid2	0	4.27051	Rgs7bp	0	8.30427	Tal1	1.18281e-302	20.5313	Man2b1	1.29232e-74	2.35069
123	Mcf2l	0	24.9016	Hecw1	1.94197e-106	33.6129	Cyth4	0	33.0917	Jph4	0	16.3358	Fxyd5	0	14.4285	Col6a1	0	8.4605	Mfge8	0	8.12517	Hspb2	0	3.21558	Abhd4	0	4.26099	Arhgap6	0	8.02846	Hist1h2ab	5.3912e-301	9.28846	Dab2	1.37893e-74	2.70746
124	Cav1	0	24.6523	Atp1a1	4.50219e-106	13.6779	Cfp	0	32.8681	Gpr149	0	16.2436	Arhgap20	0	14.3091	Aebp1	0	8.43105	Rcan2	0	7.97443	Kif1a	0	3.15703	Paqr6	0	4.24551	Rasgrp2	0	7.37085	Blk	1.414e-298	21.5533	Scrg1	1.3889e-74	7.23122
125	Slc1a1	0	24.5533	Clu	1.24879e-104	12.2823	Fgd2	0	32.6988	Cdh8	0	16.2001	Cacna1g	0	14.2957	Gpc4	0	8.37461	Dtx3	0	7.82652	Plekhb1	0	2.87448	Lphn3	0	4.19989	Esam	0	6.25391	Cdca8	3.01058e-298	19.9259	1500015L24Rik	1.49854e-74	1.7597
126	Efcab4a	0	24.5044	Sorl1	4.82907e-104	28.0684	Fermt3	0	32.5941	Kctd8	0	16.1719	Hoxb5os	0	14.2589	Pdzrn3	0	8.33274	Mtus1	0	7.80122	Kcna1	0	2.31941	Lgals3	0	4.19235	1110018N20Rik	1.13337E-318	16.1714	Slc14a1	4.0158e-298	11.4959	Ptafr	2.46698e-74	3.046
127	Lrrc55	0	24.4434	Ttc9b	1.82916e-103	26.6971	Irf5	0	32.5155	Asic2	0	16.1381	Zic1	0	14.2549	Cyp27a1	0	8.23554	Tnfrsf21	0	7.78497	2610034M16Rik	4.131174E-318	9.09632	Fabp5	0	4.18626	Zfp385c	1.913560915E-314	14.5734	S100a8	1.95021e-296	564.796	Cd86	2.4641e-73	2.21286
128	Fam13c	0	24.4171	Fam189b	3.38355e-103	19.6418	AF251705	0	32.4332	9330182L06Rik	0	16.1325	Tbx15	0	14.245	Efemp1	0	8.14791	Nrp1	0	7.62798	Mt3	3.5160619E-316	4.49567	Dhh	0	4.18403	Ramp1	1.79361e-307	7.82776	Tk1	1.78196e-293	15.1908	Hcls1	4.06558e-73	2.69542
129	Exoc3l	0	24.2815	Elavl3	1.41661e-102	24.2185	Siglece	0	32.4125	Celf3	0	16.0547	Nell2	0	14.231	Dcbld2	0	8.08613	Mustn1	0	7.55695	Kctd4	1.62461873E-314	7.00497	Cd59a	0	4.16943	Tm4sf1	2.28426e-307	7.1733	Hist1h2bh	3.627e-293	6.30926	Arsb	6.81289e-73	2.28748
130	Tnfrsf19	0	24.183	Basp1	2.3929e-101	12.5957	Slco2b1	0	32.1898	Syn2	0	16.0535	Zic4	0	14.0469	Adm	0	8.06831	Myh11	0	7.54509	Ndrg1	2.014183893E-314	3.43019	Mtss1l	0	4.15524	Wtip	1.76298e-305	16.0752	Nusap1	3.89958e-293	21.8009	Unc93b1	1.31664e-72	2.29147
131	Gm20748	0	24.1462	Synm	6.25651e-101	18.8315	Itgam	0	31.8775	Ldb2	0	16.0459	Cd109	0	14.0163	Reps2	0	7.90379	Prrx1	0	7.37616	Slc6a1	2.67226670115E-313	8.2791	Prex2	0	4.15519	Slc16a11	4.60711e-302	17.6359	Rbm38	2.61852e-291	18.1661	Pik3cg	1.57985e-72	2.81548
132	Bcl6b	0	23.7443	Pou4f1	1.92096e-100	26.0973	Fam105a	0	31.4427	Rbfox3	0	16.0438	Ltbp2	0	13.7793	Fn1	0	7.85296	Myl9	0	7.36031	Gm10603	5.2986876167E-313	9.81041	Cadm1	0	4.11945	Itpr1	7.46072e-298	9.84977	Hdc	1.12828e-290	102.953	Plekhh1	3.74816e-72	6.19514
133	Lrrc3b	0	23.6586	Tubb2a	6.73002e-100	9.65097	Cd300a	0	31.2161	Ndst4	0	16.009	Fbln7	0	13.5808	Ntn4	0	7.79527	Mylk	0	7.2758	Gng2	8.50433168146E-313	3.10484	Phgdh	0	4.09511	Bcas3	4.06163e-297	12.1552	Serpinb10	2.56537e-290	26.4977	Hpgds	2.57424e-71	2.88623
134	Calcrl	0	23.4775	Ackr1	1.9431e-99	32.9652	Nfkbid	0	31.0541	Clgn	0	16.0073	Perp	0	13.5554	Gstm2	0	7.76704	Mef2c	0	7.19895	Cdh1	1.573573071914E-312	3.92405	Zfp536	0	4.09199	Synpo2l	4.86573e-294	13.485	Uhrf1	3.14184e-290	18.6606	Mobp	3.07377e-71	27.7489
135	Npnt	0	23.3434	Gnao1	5.02971e-99	18.327	Selplg	0	30.8457	Tcerg1l	0	15.9848	Nbl1	0	13.4325	Serping1	0	7.66766	Tpm2	0	7.10511	Pmp2	6.613717368865E-311	15.1753	Rsph9	0	4.08596	Mfge8	5.37712e-294	10.9082	Asf1b	3.31063e-290	17.1609	Adap2	9.42286e-71	2.1588
136	Sox7	0	23.0362	Cntnap2	5.38189e-98	36.6431	Pik3cg	0	30.7632	Scn3a	0	15.9671	Smpd3	0	13.2457	P2ry1	0	7.6396	Gimap6	0	6.98258	Utrn	0	2.99311	Gpr56	0	4.00485	Ltbp1	9.63392e-291	10.4241	Fgr	8.75906e-290	36.1082	4632428N05Rik	4.39031e-70	2.57114
137	RP24-392K18.1	0	23.0031	Cyfip2	2.67033e-97	24.4736	2610203C22Rik	0	30.759	Tlx3	0	15.9532	Ccdc3	0	13.1286	Col6a2	0	7.53982	Cygb	0	6.94477	Ctnnal1	0	3.11037	Hmgcs2	0	3.97969	Hspb1	2.10073e-290	8.00478	Trbc1	1.17413e-288	46.924	Ebi3	8.46914e-70	2.55701
138	Tspan13	0	22.765	Pak3	4.17536e-97	40.4838	Phf11b	0	30.5598	Ksr2	0	15.8902	2810433D01Rik	0	13.0641	Slc1a3	0	7.50004	Igfbp7	0	6.90589	Mmgt2	3.14737e-307	3.88118	Ntng1	0	3.95162	Thsd4	9.4685e-285	11.2622	Pglyrp1	1.38675e-288	57.083	Ccr1	1.65872e-69	2.13047
139	Pkn3	0	22.6684	Nap1l2	8.94912e-94	32.7951	Gna15	0	30.5012	44266	0	15.8149	Adm	0	13.0382	Abhd11os	0	7.40752	Phlda1	0	6.89085	Aif1l	3.17004e-304	4.40348	Fam102a	0	3.90901	5730508B09Rik	3.25406e-284	8.30295	Ncf4	1.8619e-287	20.8571	Cpm	2.00528e-69	5.19308
140	Afap1l1	0	22.6304	Cox5b	1.20676e-93	1.51262	Tifab	0	30.2873	Gabbr2	0	15.7449	Fn1	0	13.0289	Fbn2	0	7.38724	Nab1	0	6.78176	Plekha4	2.08931e-301	2.53098	Stard3	0	3.85553	Cav1	7.48655e-280	4.29076	Hist1h2af	3.29369e-286	12.9872	Klk6	4.5415e-69	14.5814
141	Arl4d	0	22.5726	Scn10a	1.38527e-93	30.5729	Gp49a	0	30.202	Pnma2	0	15.7334	Cdon	0	12.8372	Kdelr3	0	7.38048	Dlc1	0	6.56341	Otop1	1.04542e-300	11.456	Tgfbr3	0	3.78039	Crim1	6.06821e-279	9.33402	Ccnb1	4.69588e-285	16.5619	Tlr7	7.35707e-69	2.25848
142	Adcy4	0	22.3777	Mapk10	9.04273e-93	27.6708	Pou2f2	0	29.8405	Rab27b	0	15.6576	Plagl1	0	12.8281	Mrc2	0	7.2732	Cald1	0	6.42611	Eif1	1.95848e-298	2.77979	Cnn3	0	3.6728	Slc4a3	1.00564e-275	10.0083	Esco2	1.70569e-282	15.8783	Cyth4	8.56246e-69	2.61544
143	Hoxd4	0	22.3178	Susd2	1.84358e-92	28.8439	Ifi202b	0	29.5366	Cyfip2	0	15.6553	Mgp	0	12.6672	Sgip1	0	7.25326	Col4a2	0	6.32347	Lcorl	2.07246e-297	4.24194	Fads1	0	3.64557	Pygm	2.44221e-274	10.0995	Hist1h2bp	5.2579e-277	8.82261	Bin1	4.05158e-68	3.2344
144	Scarf1	0	22.1859	Camk2n2	2.13671e-91	22.5196	Ptgs1	0	29.2896	Lrp8	0	15.6241	Ppl	0	12.6658	Htra1	0	7.04236	Pcp4l1	0	6.22839	Atp1b3	6.26319e-297	3.08738	Gas7	0	3.64487	Col4a5	2.48947e-272	10.2555	F10	2.54502e-274	22.3999	Trf	1.61094e-67	2.79509
145	Gata2	0	22.0081	Vstm2l	5.14255e-91	33.9656	Lat2	0	29.161	Ppp2r2c	0	15.6198	Aff3	0	12.629	Kcnk2	0	7.01076	Cfh	0	6.19628	Sema4g	1.22647e-295	6.07216	Tax1bp3	0	3.6325	Tigd4	6.07291e-271	15.9777	Ctsg	1.14841e-271	136.55	Omg	2.19837e-67	6.17348
146	S1pr4	0	21.9699	Nptx1	4.64525e-90	31.4799	Hmha1	0	29.067	Nrn1l	0	15.5481	Dnm3os	0	12.6279	Ifi30	0	6.95754	Bcam	0	5.80324	Art3	1.78008e-295	2.33632	Slc27a1	0	3.55058	1500009L16Rik	4.64682e-269	5.39019	Hbb-bt	5.66641e-271	289.25	Bmp2	2.40386e-67	2.89355
147	Sema7a	0	21.9022	Jph3	7.01604e-90	31.4995	Rgs18	0	28.753	Isl2	0	15.4721	Ghr	0	12.5812	Itgbl1	0	6.94784	Ecm1	0	5.06238	Gm15706	5.72778e-291	7.65519	Sdc4	0	3.52629	Atp2b4	2.11127e-268	7.63736	Plaur	1.25292e-268	47.7672	Scimp	3.85149e-67	2.84365
148	Mall	0	21.6532	Syn1	2.93747e-89	22.4345	Blnk	0	28.7175	Bcl11b	0	15.4316	Col6a1	0	12.3922	Clcn5	0	6.86492	Cav1	0	5.03768	Cerk	2.22045e-287	4.05194	Prdx6	0	3.51265	Abcc8	2.31602e-266	15.9439	Faim3	2.02923e-268	54.1855	Cdk18	1.22353e-66	3.71609
149	Net1	0	21.6062	Plekha6	3.09217e-89	30.043	Il21r	0	28.4847	Gabrg2	0	15.3128	Klf5	0	12.3804	Parm1	0	6.84582	Tshz2	0	4.83857	Qk	6.7029e-285	2.82806	Slc22a17	0	3.49324	Net1	1.64448e-265	8.88084	Treml2	5.98199e-265	12.4995	Coro1a	1.66713e-66	2.23766
150	Shank3	0	21.5129	Ndufb8	1.37548e-88	1.59851	Siglech	0	28.2995	Kcnt1	0	15.3127	Smoc2	0	12.3604	Adamts2	0	6.77646	Pltp	0	4.75026	Smok3c	3.18098e-277	9.25439	Hsdl2	0	3.48601	Errfi1	1.14873e-264	7.59648	Slfn1	3.75571e-264	38.6282	Tbxas1	2.92505e-65	2.72229
151	Cd34	0	21.3849	Slitrk4	2.69692e-88	36.6649	Ncf1	0	28.2815	Coro2a	0	15.3003	AW551984	0	12.3482	Hlf	0	6.75646	Anxa1	0	4.59039	Ppp1r16b	1.05202e-273	4.9856	Sfrp5	0	3.44036	Rasd1	6.28188e-262	14.9081	Mrgpra2a	1.02218e-262	21.9719	Msr1	3.36215e-65	3.18208
152	Nos1ap	0	20.899	Rheb	2.94837e-88	1.50542	Inpp5d	0	28.2714	Erc2	0	15.0555	Qprt	0	12.2695	Gpr153	0	6.60868	Emcn	0	4.11018	Ccser2	1.13167e-271	2.80253	Sorbs1	0	3.43684	Gm15551	1.62481e-261	15.6428	Ces2g	2.45125e-262	15.0772	Lyl1	3.86524e-65	2.1957
153	Thsd1	0	20.8585	Tlx3	3.61446e-88	27.3671	Nlrp3	0	28.2678	Plekha6	0	14.9968	Pcolce	0	12.2579	Cd34	0	6.59924	Igfbp5	0	3.38402	Gal3st1	3.42874e-271	2.66776	Ndrg2	0	3.36576	Myo1d	1.59786e-260	10.1343	Slc43a1	2.98083e-261	18.1259	Cysltr1	7.13346e-65	2.58236
154	Mfsd2a	0	20.7795	Cabp7	4.99633e-88	39.9612	4632428N05Rik	0	28.1064	Clvs1	0	14.9866	Fbn1	0	12.2285	Steap4	0	6.52489	Mgp	0	3.01271	Ppm1l	2.73313e-267	2.82407	Scg3	0	3.3337	Gper1	2.04016e-260	11.7127	Abcb4	4.68072e-261	14.3214	B3gat1	2.23853e-63	4.01283
155	Kitl	0	20.7423	Gnal	5.59714e-88	27.4487	Nfam1	0	28.0613	Vwa5b2	0	14.9707	Svil	0	12.1902	Mgp	0	6.51115	Kcnk3	3.95E-322	9.2632	Stmn1	1.98931e-265	2.92466	Sorcs1	0	3.33272	Pth1r	5.37822e-260	5.87393	Mfsd2b	7.5483e-260	11.1797	Ncf2	6.08505e-63	1.99306
156	Hoxd9	0	20.4937	Rem2	7.01659e-88	35.9893	Gm6377	0	27.9382	A330102I10Rik	0	14.9002	Lrrn4cl	0	12.0287	Ramp2	0	6.35385	Pdgfa	3.256E-320	5.00309	Zdhhc8	1.09401e-264	3.26572	Schip1	0	3.30674	Mob2	1.06424e-259	10.5978	Prc1	9.44141e-259	16.4006	AI607873	6.72089e-63	2.53065
157	Otos	0	20.2001	Atp5f1	1.06029e-87	1.5072	Lcp1	0	27.6009	Apba2	0	14.8749	Clmp	0	11.8985	Col3a1	0	6.32327	Spry1	9.0885273E-317	9.36112	1810011O10Rik	2.03667e-264	2.77663	Lysmd2	0	3.29657	Smad7	5.20951e-256	9.20802	Aurkb	2.92268e-258	14.4078	Slain1	6.99636e-63	9.05775
158	Foxf1	0	20.1928	Srp14	1.35924e-87	1.63411	Slfn2	0	27.5773	Syt6	0	14.8164	Angpt1	0	11.86	Nr1h3	0	6.23084	Pear1	1.986473147E-315	10.608	Fam83f	1.3213e-262	5.39574	Megf9	0	3.28978	Gm26632	6.91189e-255	9.93213	Fcnb	1.46009e-257	32.3829	Dok2	7.06063e-63	2.92276
159	Ces2e	0	19.5211	Chgb	1.94141e-87	30.5511	Cd36	0	27.5705	Popdc3	0	14.756	Gxylt2	0	11.738	Cyp2d22	0	6.21178	Nfatc4	8.30981597516553E-310	14.079	Efcc1	1.274e-258	8.29794	Notch1	0	3.25991	Serpini1	2.40344e-252	6.47741	Mbnl3	1.34344e-254	7.78046	Filip1l	7.60841e-63	5.16937
160	Jag2	0	19.4318	Clec2l	1.35623e-86	26.6634	H2-DMa	0	27.3146	Ppapdc1a	0	14.7455	Calml4	0	11.5939	Hic1	0	6.19017	Adamts1	9.9701711607388E-310	8.98336	Tmigd1	1.74579e-257	9.71615	Asrgl1	0	3.24046	Gm15261	1.03913e-251	7.4947	Aurka	7.32156e-253	14.3492	Slco2b1	2.18427e-61	2.40011
161	Msmp	0	19.3724	Tusc5	3.04154e-86	18.9187	Tnfrsf13b	0	27.0748	Dcaf12l1	0	14.7331	Pdgfrl	0	11.444	Mfap2	0	6.06723	Slit3	1.76962e-306	10.3212	Gm15541	5.64543e-257	8.02966	Zfp191	0	3.17653	Tbx3os1	2.19203e-244	12.0926	Cenpe	2.99456e-252	15.1516	44256	1.51235e-60	3.26724
162	Galnt15	0	19.0994	Nedd8	5.50565e-86	1.62667	Rbm47	0	26.7219	Bean1	0	14.6912	Prrx1	0	11.3392	C1s1	0	6.0155	Il15ra	8.22164e-304	14.315	Mapre3	5.26405e-256	2.91445	Scd1	0	3.16323	Amigo2	2.80957e-244	11.2241	G430095P16Rik	3.98072e-252	14.154	Pou2f2	2.63311e-60	2.39464
163	Aqp11	0	18.4966	Sez6l2	7.82085e-86	26.687	Ptpro	0	26.6119	Vstm5	0	14.6695	Col8a1	0	11.2559	Foxd1	0	5.99004	Pde1a	5.93233e-303	6.90889	Reln	8.18728e-256	2.42141	Arpc1b	0	3.15036	Syne1	3.6758e-244	6.97975	Mcm5	9.38527e-252	17.3179	Smagp	3.07856e-60	1.93052
164	Bik	0	18.2675	Them6	1.857e-85	21.7959	Ptprc	0	26.5237	Zfp941	0	14.6568	Zfp185	0	11.0553	Pdgfrl	0	5.98751	Gm26632	1.47202e-301	13.0854	Ybx1	7.74261e-253	3.00113	Shisa4	0	3.10912	Cav2	1.50461e-242	5.40444	Kif15	2.42726e-248	10.976	Cd163	3.25148e-60	2.58769
165	Slc39a10	0	18.112	Tmem163	1.99489e-85	33.1243	Mafb	0	26.4127	Stmn4	0	14.5858	Islr	0	11.019	Cxcl16	0	5.88872	Rgs6	1.98919e-300	13.0563	Mboat1	5.93033e-250	5.53758	Vim	0	3.10814	Tbx3	3.2817e-241	8.23572	Lrmp	2.80888e-248	24.657	Blnk	3.9462e-60	2.99412
166	Notch4	0	17.5411	Fstl1	2.31939e-85	6.14431	Gm26522	0	26.2926	Gria1	0	14.5359	C430049B03Rik	0	10.9599	Igf1	0	5.86433	Tsc22d1	6.76675e-299	3.27688	Ccdc13	2.62259e-249	3.58263	Gas2l3	0	3.10195	Tbc1d1	4.49063e-239	8.05362	Mybl2	3.48033e-248	14.738	Sla	6.76228e-60	3.53293
167	2700046A07Rik	0	17.5013	Ctnna2	4.06788e-85	28.2537	Abcc3	0	26.1983	Nrxn3	0	14.5072	Edn3	0	10.9206	Fkbp7	0	5.85348	Ppp1r14a	1.30311e-294	5.39827	Rnf128	8.54473e-248	6.02912	Gatm	0	3.08809	Grem2	1.38214e-237	16.4075	Cd79b	5.79916e-248	81.374	Slc7a8	7.10709e-60	2.73841
168	Klhl4	0	17.4324	Rundc3a	5.35769e-85	19.9579	Tnfrsf11a	0	25.9956	Jakmip1	0	14.4972	Fgf18	0	10.6383	Nucb2	0	5.83529	Epas1	8.21718e-293	4.46808	P2ry2	5.58299e-246	5.7275	Rnf121	0	3.07813	Ebf1	2.70353e-237	3.83563	Bub1	7.17111e-247	11.0354	Nrros	9.74819e-60	2.51036
169	Tmem255b	0	17.4064	Dync1i1	1.26845e-84	28.054	Adrb2	0	25.7007	Insm2	0	14.4822	Lgi2	0	10.5679	Rasgrp2	0	5.75175	Nt5dc2	2.41012e-292	8.37299	Ctxn1	7.18133e-242	3.69038	Tspan15	0	3.06543	C030034L19Rik	2.82121e-236	11.7477	Skap1	7.58532e-246	27.8539	Cfh	1.41988e-59	1.70931
170	Gngt2	0	17.1868	Ppm1j	2.26593e-84	25.3536	Myo1f	0	25.6079	Gfra4	0	14.4693	Cygb	0	10.53	Tcf4	0	5.74477	Tspan12	3.56852e-286	8.14485	Shroom2	2.64232e-238	3.54426	Kif21a	0	3.06074	2900026A02Rik	5.42061e-234	9.428	Slc16a10	7.99917e-246	18.6465	Clec12a	3.13186e-59	2.06811
171	Gm16070	0	17.1009	Fgf12	2.49746e-84	23.8561	Ccl7	0	25.4055	Celsr3	0	14.395	Tmem30b	0	10.5093	Htra3	0	5.73605	Emid1	2.38767e-285	2.38921	Cux1	7.33296e-238	2.54387	Cttnbp2nl	0	3.04087	Prkg1	1.16457e-233	8.30772	4930597A21Rik	2.87087e-245	37.0556	Lpcat2	4.00968e-59	1.91368
172	Cav2	0	17.0232	Vamp1	5.00897e-84	23.0277	Fyb	0	25.2786	Bend6	0	14.2842	Mmp23	0	10.5019	Wfdc1	0	5.57928	Lipg	2.47643e-281	20.5049	Carns1	3.67364e-237	3.59293	Egfl8	0	3.0327	Msrb3	1.94519e-233	9.51121	Lmnb1	5.65663e-245	15.9344	Lrrc25	5.55931e-59	2.31379
173	Efr3b	0	16.9585	Ttl	8.40317e-84	20.6259	Tlr13	0	25.1584	Kcnb2	0	14.2223	Twist2	0	10.4147	Spp1	0	5.48055	Nbl1	3.15191e-281	3.76987	Nov	6.17898e-236	1.82473	Dmd	0	3.03199	Smim5	6.6749e-230	8.55979	Mpo	2.16793e-244	226.327	Pip4k2a	6.86252e-59	2.18053
174	Npr1	0	16.9076	Tbca	2.42834e-83	1.5333	Btk	0	25.0314	Dgki	0	13.9941	Arsi	0	10.3513	Ldb2	0	5.47057	Cacna1c	4.3543e-281	12.5632	Ogn	8.57115e-234	4.10677	Hmgn3	0	3.0003	Cystm1	3.04111e-227	4.95759	Gda	2.44559e-244	13.916	Prr5l	8.37002e-59	4.4192
175	Msx1	0	16.8888	Reep2	1.39348e-82	28.6373	Lst1	0	24.988	Insm1	0	13.9864	Serping1	0	10.2296	Ccl7	0	5.43344	Naalad2	3.61776e-280	11.5946	Il17b	1.51905e-232	11.2245	Emp2	0	2.96474	Slc22a2	1.32132e-225	20.5942	Ptprc	2.64692e-244	19.4129	Rnasel	1.2172e-58	2.68722
176	Ch25h	0	16.7754	Nmb	1.86043e-82	19.2982	Gpr160	0	24.8518	Gm16702	0	13.9659	Cyp1b1	0	10.1941	Rhoj	0	5.21538	Efhd2	2.0083e-279	5.57824	Arhgap10	5.16786e-232	3.61158	Sqle	0	2.83674	Cspg4	5.90763e-224	6.05079	Cdkn3	1.00076e-243	16.8418	Stk17b	1.34789e-58	2.19219
177	Kctd12b	0	16.7637	Psmb1	2.30984e-82	1.56584	Lcp2	0	24.8069	Cdk5r2	0	13.8436	Tmem100	0	10.1865	Clec2d	0	5.19175	Dhx58os	2.01381e-278	11.4006	Plp1	1.11049e-226	2.21081	Camk2d	0	2.83053	Vasn	1.77684e-221	7.47762	Cdk1	6.07332e-242	17.2314	Ctla2b	2.82775e-58	3.61326
178	Gimap9	0	16.4517	Ap3b2	4.03042e-82	28.8625	Irf8	0	24.7746	Pcbp3	0	13.7493	Ecm2	0	10.1656	C1qtnf2	0	5.09427	Col6a1	4.44296e-277	2.67582	Arxes1	1.2366e-225	5.01741	Sema3b	0	2.82987	Gmpr	1.50467e-219	6.8278	Dusp2	2.78701e-240	28.204	Abcc3	2.24126e-57	2.68364
179	Cd38	0	16.3362	St8sia3	9.87772e-82	33.4787	H2-Eb1	0	24.7331	Sh3bgrl2	0	13.7351	Igsf10	0	9.9468	Fbn1	0	5.01406	Gadd45g	3.1826e-275	9.43339	Rnf7	2.47178e-225	2.58895	Tmem47	0	2.79809	Atp2a3	4.87359e-219	10.7514	Pttg1	3.59186e-240	11.8281	Rftn1	3.48594e-57	2.80456
180	Pcp4l1	0	16.2381	Syt1	3.52751e-81	27.746	Alox5	0	24.7301	Jakmip2	0	13.6975	Ramp1	0	9.82575	Ebf1	0	4.97522	Cp	6.17261e-275	2.73196	Bag5	2.61182e-225	2.88755	Atp1a2	0	2.79354	Ptrf	7.00777e-217	8.36313	Rab44	5.73447e-240	15.0657	Rasal1	7.0812e-57	2.3937
181	Pglyrp1	0	15.8368	Dner	4.46892e-81	27.4382	Vav1	0	24.6825	Fam131b	0	13.6071	Mpped2	0	9.71968	Clec3b	0	4.71917	Sema5a	1.22746e-274	5.70655	Arpc1a	2.20206e-222	2.43577	Pmepa1	0	2.76365	Klhl30	2.82845e-210	10.6128	Ncapg	3.23447e-239	11.4351	Tnfrsf13b	1.38111e-56	2.40668
182	Slfn5	0	15.8265	Tmem178b	5.25687e-81	29.8147	Bank1	0	24.5823	Ttc9b	0	13.6009	Meox2	0	9.63938	Leprel2	0	4.57602	Mast4	2.79944e-272	5.91573	Fam177a	5.17741e-221	3.35003	Trim2	0	2.74733	Cacna1c	2.84166e-209	7.4442	Rec114	4.00469e-239	13.8539	Gpr160	1.51003e-56	2.65125
183	Tmem44	0	15.7877	Piezo2	5.67749e-81	16.7364	Hck	0	24.3929	1700086L19Rik	0	13.5963	3425401B19Rik	0	9.57491	Stxbp6	0	4.57547	Cav2	1.45001e-271	4.7195	Ldhb	3.75134e-220	1.87265	2810055G20Rik	0	2.74195	Kcnk3	5.39234e-207	6.2557	Pkhd1l1	6.61687e-239	6.51115	Themis2	2.97793e-56	3.15905
184	9430020K01Rik	0	15.77	Psmb3	5.74383e-81	1.60081	Was	0	24.3802	Kcnma1	0	13.5935	Acp5	0	9.56735	Vtn	0	4.46415	Tbx3os1	2.59098e-271	16.6725	Ptpdc1	3.81995e-219	3.51073	Pmm1	0	2.71595	Pls3	2.4395e-206	6.17	Gm12999	4.14328e-238	10.3292	B3galt5	3.90076e-56	2.68093
185	4930578C19Rik	0	15.7441	Slc45a1	1.00271e-80	35.6362	Stap1	0	24.3668	Pclo	0	13.577	Thbs3	0	9.56551	Igfbp6	0	4.27941	Cd248	1.94733e-270	6.80757	Prr15	3.94735e-218	8.27822	S100a4	0	2.64452	9530034E10Rik	2.73401e-205	12.9423	Clec4d	1.81998e-237	42.1598	Cyp2j12	4.61187e-56	4.76692
186	Fendrr	0	15.6785	Calcb	1.20863e-80	23.2462	Ncf4	0	24.0536	Csrnp3	0	13.5543	Creb3l1	0	9.37376	Zic1	0	4.13513	Apbb2	8.03907e-269	5.89867	Nipal1	4.73046e-217	4.52775	Fam134b	0	2.64432	Phldb2	1.03002e-199	6.4202	Treml4	2.5804e-237	38.2836	Tmem88b	6.31702e-56	9.84611
187	Vsig2	0	15.6428	Faim2	2.3643e-80	32.4025	Clec2i	0	23.641	Arpp21	0	13.453	Podn	0	9.19151	Cygb	0	3.63466	Mprip	3.7589e-268	5.10775	Mlec	5.75725e-217	2.71298	Aatk	0	2.64241	Igfbp7	1.19781e-198	7.39402	Bub1b	3.68571e-237	11.3605	Siglec1	9.68634e-56	4.00757
188	Cdh13	0	15.5399	Scrt1	3.25191e-80	38.6784	AI662270	0	23.135	Atp6v1g2	0	13.3397	Thbs1	0	9.09428	Ank2	0	3.61116	Sema5b	6.92253e-264	13.3789	Sema6d	4.27338e-215	2.64193	Mapre2	0	2.632	Kitl	5.38062e-198	4.38043	Ccne1	3.04242e-236	20.5528	Ptplad2	4.77355e-55	2.36401
189	Gpr4	0	15.4859	Fbxo2	6.13779e-80	15.2086	Bmp2	0	23.0643	Kif5a	0	13.3106	Fam20a	0	9.08789	Hopx	0	3.46069	Tusc5	5.60297e-263	4.87023	Atxn1	1.4308e-213	3.50246	Celf2	0	2.59048	Tpm1	1.57826e-197	13.1007	Arhgdib	7.4192e-235	17.8366	Lyn	1.22415e-54	1.97578
190	Pgm5	0	15.2628	Necab1	7.24171e-80	31.3474	Syk	0	23.0298	Hecw1	0	13.2929	Fgf7	0	9.04588	Mylk	0	3.21057	Ets1	5.66311e-263	5.95451	Fryl	4.73668e-213	2.44047	Tln2	0	2.58061	Ppp1r12c	1.26487e-196	6.42038	Cd3g	1.05085e-234	73.0344	Ifi202b	2.162e-54	2.2563
191	Hlf	0	15.2007	Zfp804a	2.86349e-79	39.164	Ptpn6	0	22.7777	Sprn	0	13.2777	Cd248	0	8.93989	Cxcl12	0	3.16169	Wdr86	9.71669e-259	14.5366	Abhd12	8.38766e-212	2.64759	Scd2	0	2.57178	Slc6a17	4.6551e-195	6.38099	Bin2	6.73831e-234	20.0783	Ccl12	5.37154e-54	1.72388
192	Kcnq1	0	15.0091	Acot7	3.99512e-79	17.4792	Rgs2	0	22.5087	Avil	0	13.1407	Six1	0	8.93174	Mfap5	0	3.09562	Chst1	1.19801e-257	13.2484	Itga6	6.67509e-210	1.96496	Add3	0	2.55132	Lbh	4.8375e-193	6.18341	Ubash3a	1.5791e-232	3.48476	Snx20	5.6611e-54	2.70016
193	Parvb	0	15.005	Cox7a2	4.66717e-79	1.75357	Arhgap9	0	22.4059	A830039N20Rik	0	13.0924	Rnf144a	0	8.89839	Ctsh	0	2.98648	Hoxb2	1.96775e-255	7.15678	Auts2	3.30381e-207	2.33439	Atp1b2	0	2.50846	Gm3646	2.3908e-190	10.0663	Coro1a	4.83685e-232	15.063	Pirb	6.26547e-54	1.96409
194	Sp100	0	14.9965	Adam22	5.68319e-79	21.9881	Ly86	0	22.3996	Cend1	0	12.8996	Dapk1	0	8.83035	Rcn3	4.9E-324	4.95061	Rbpms2	4.19441e-254	7.68404	Asxl3	4.86382e-206	3.85519	Mcam	0	2.48319	Ppp1r12a	3.02633e-190	6.92726	Prtn3	1.18313e-231	290.911	Adamts4	9.55818e-54	4.84459
195	Sncaip	0	14.9028	Slc25a3	9.2023e-79	1.55919	Cd300lf	0	22.3807	Astn1	0	12.8831	Hoxc8	0	8.81748	Spry1	1.5E-323	4.52494	Tpm1	1.66186e-249	4.70795	Aatk	1.62743e-205	1.78741	Rarres2	0	2.4577	Pdgfa	4.47433e-190	5.12935	Slamf6	1.61074e-231	23.9664	Asgr2	1.12891e-53	3.03165
196	Rnd1	0	14.7803	Calb1	1.13411e-78	29.5874	Asgr2	0	22.2318	Pcsk2os1	0	12.872	C1qtnf1	0	8.73942	Txndc5	4.4E-323	4.49453	Isyna1	2.04407e-248	6.23305	Kazn	1.02696e-204	4.23663	Gsta4	0	2.42128	Flna	4.77804e-190	8.46962	Fpr2	1.77805e-228	26.9057	Bmp2k	2.18871e-53	1.81514
197	Nos3	0	14.7791	Ryr2	1.61288e-78	39.001	Dock8	0	22.2205	Cacnb3	0	12.8692	Cfh	0	8.69181	Fzd2	5.9E-323	5.02297	Fam131c	2.91611e-247	17.2761	Tead1	1.18631e-202	2.3477	Ctnna1	0	2.40872	Tsc22d1	8.21834e-189	6.43159	Tnfrsf13c	6.4998e-228	42.3781	Cd93	2.71426e-53	2.05927
198	Unc5b	0	14.7384	Gap43	2.01644e-78	16.6865	Hk3	0	22.1673	Bsn	0	12.8362	Wfdc1	0	8.67986	Ltbp1	2.347E-321	5.83085	Arhgap42	7.16705e-244	7.13405	Srgap2	9.77181e-202	2.58934	Cd200	0	2.40693	Nrarp	8.97647e-189	6.37279	Cdca5	2.00065e-227	9.90492	Zdhhc14	5.44904e-53	1.97816
199	Fas	0	14.686	Glrb	4.23693e-78	24.7514	Arsb	0	22.0556	Tmem130	0	12.7786	Hoxa5	0	8.66032	Snhg18	9.046E-321	3.84985	Il2ra	1.31738e-243	17.7575	Wsb2	2.30369e-201	2.47914	Slc44a1	0	2.40011	Cacna1g	9.27767e-189	9.71667	Stk17b	3.86362e-227	12.2398	Rnf150	5.57005e-53	2.51711
200	Slc52a3	0	14.6258	Diras1	1.71504e-77	26.2549	Cd200r1	0	21.9694	Pnpla3	0	12.7642	Tgfb3	0	8.60378	Prrx1	4.84604E-319	2.77664	Snrk	2.68633e-241	5.35926	Cxcl14	7.25527e-201	5.44019	Ldhb	0	2.35714	Ppfibp2	1.37866e-187	6.95957	Zfpm1	3.94885e-226	19.2295	Lcp2	5.57742e-53	2.5997
201	Sgms1	0	14.6091	Asic3	1.88647e-77	37.8601	Itgb2	0	21.5187	Frmpd1	0	12.6262	Egfr	0	8.59706	Clmp	4.084213E-318	4.86098	Hoxc6	4.35231e-239	6.31343	Ephb6	1.46429e-200	3.59871	Tspan7	0	2.31948	Pdgfrb	3.67551e-187	4.31434	Ankle1	2.02457e-225	9.99634	Selplg	6.41398e-53	2.88018
202	Tm4sf1	0	14.5397	Pgm2l1	2.76972e-77	19.8777	Themis2	0	21.3145	Pou4f2	0	12.6064	Hoxb9	0	8.59703	Ptger3	9.1553497E-317	10.2561	Ebf3	3.11785e-238	8.88519	Fmn2	1.9715e-200	4.59442	Csrp1	0	2.31529	Hspb2	7.07855e-187	5.55283	Bst1	3.12495e-225	23.8716	9930111J21Rik2	6.80084e-53	2.16726
203	Slc9a3r2	0	14.4678	Scn1b	5.9095e-77	14.3156	Pla2g2d	0	21.3096	Kcnh6	0	12.4949	Ssc5d	0	8.5829	Twist1	5.199545035E-314	3.54516	Impa2	3.93329e-236	11.9452	Cab39l	3.08451e-199	2.67428	Hmgcs1	0	2.27745	Nkx6-1	3.05263e-186	10.4462	Acmsd	3.24547e-225	5.21493	Il10ra	1.17614e-52	2.48292
204	Samd12	0	14.3949	Nrxn2	8.34926e-77	20.8088	Lpxn	0	21.2999	Ccdc85a	0	12.4857	Col6a3	0	8.57918	Mest	1.88380807604E-313	5.7238	Pcdh18	7.03193e-234	9.73812	Sema3b	4.35374e-198	1.91095	Ctnnbip1	0	2.27051	Lamb2	4.36331e-185	5.20075	Hist1h3i	9.53892e-224	9.71245	Pid1	2.07835e-52	1.69101
205	Ccdc67	0	14.3758	Prkar1b	1.4055e-76	19.1203	Slc7a8	0	20.8881	Fbll1	0	12.4398	Nupr1	0	8.57143	Shisa3	3.4558420641E-313	4.15015	Nr2f1	9.41323e-233	4.44595	Zfyve19	4.90575e-197	3.43275	Kcna1	0	2.25124	Arhgef7	5.12413e-184	6.30505	Cd177	4.56753e-222	32.0058	Sema4a	2.80788e-52	2.46641
206	Fli1	0	14.299	Rbfox3	4.83695e-76	26.644	Timd4	0	20.8841	Gm2694	0	12.4276	Tcea3	0	8.55048	Ecm1	3.84947960435E-313	6.44333	Adcy6	1.28474e-224	8.04141	Sdk1	7.12662e-197	3.41326	Msmo1	0	2.24481	Lmcd1	5.62715e-184	10.6819	Tpx2	3.36372e-220	12.9078	Gm4524	5.86557e-52	1.97418
207	Trim47	0	14.2502	Cacnb4	1.67606e-75	27.6696	Cmah	0	20.7075	Add2	0	12.3424	Foxc2	0	8.53876	Svep1	3.91624354743E-313	6.8913	Actn1	6.65678e-224	5.66386	S100a6	2.30179e-196	2.22288	Marcks	0	2.23663	C1qtnf7	2.23339e-183	6.39962	Asb17	9.68934e-220	3.42729	AF251705	1.96047e-51	2.96279
208	Plcb1	0	14.1267	Frrs1l	1.74445e-75	32.3072	Cd52	0	20.6703	Grik4	0	12.3258	Slc52a3	0	8.5188	Scara3	6.5527998163E-313	6.12461	Gm14964	6.59788e-221	9.46994	Cmbl	8.57741e-195	5.18069	Ezr	0	2.23436	Pde1a	8.07976e-182	5.31974	Plek2	6.0277e-219	14.9691	Gm4951	2.9028e-51	2.59776
209	Smco4	0	14.0881	Tmem130	3.80794e-75	32.6869	Smpdl3b	0	20.6609	St8sia3	0	12.3134	Plod2	0	8.48361	Foxs1	6.1919e-307	6.70962	Wls	9.55953e-221	6.15969	Lrrc75a	1.94826e-194	3.87323	Hist1h2bc	0	2.22206	Adamts8	1.38124e-180	9.85966	Cdt1	2.21058e-217	13.0017	Irf5	5.37298e-51	2.63679
210	Lmcd1	0	14.033	Isl2	4.79876e-75	24.6792	Xlr	0	20.3828	Snap91	0	12.3131	Slc26a2	0	8.4691	Ankrd55	2.20367e-306	11.0146	Amotl1	2.22739e-220	5.76273	Tmem117	4.59089e-194	5.13399	Plekha4	0	2.22144	Cnn2	1.51215e-180	5.44569	Plk1	4.08563e-217	12.2145	Tmem106a	8.71371e-51	2.30196
211	Dach1	0	14.0157	Atp6v1f	7.2267e-75	1.61735	Coro1a	0	20.3672	Unc13a	0	12.3038	Il33	0	8.4281	Igfbp7	2.68068e-305	1.72976	Sgip1	9.28995e-220	9.29898	Sirt2	9.14796e-193	2.54507	Gal3st1	0	2.21269	Mast4	6.79632e-180	4.77218	Hist1h2bm	5.04137e-215	9.10352	Ptgs1	1.25312e-50	2.4505
212	Als2cl	0	13.8555	Kcnd1	1.22428e-74	26.0114	Man2b1	0	20.3546	Vstm2l	0	12.2913	Clu	0	8.42291	Adhfe1	6.86906e-304	9.37758	Gnb4	4.74485e-219	4.43366	Pcbp4	1.97163e-191	2.05785	Pla2g16	0	2.19512	Ppargc1b	9.22876e-180	8.48741	Mylk3	2.81152e-214	7.18088	4930417H01Rik	1.54454e-50	1.76374
213	Epha4	0	13.8161	Fgf13	2.62115e-74	15.5557	Osm	0	20.2719	Lin7a	0	12.2739	Chrd	0	8.3665	Dpp4	1.21373e-302	10.6715	Tagln2	1.21097e-217	3.52362	Lrrtm4	4.67016e-191	3.05731	Rhoc	0	2.13283	Synpo2	4.29999e-179	9.58692	Retnlg	3.91821e-212	617.824	Susd3	1.64718e-50	2.58177
214	S1pr1	0	13.7594	Lrrc49	4.96111e-74	19.0823	Bcl2a1d	0	20.1075	Pgbd5	0	12.2543	Gas6	0	8.24306	Bdh2	1.31883e-302	8.35723	Chac1	1.07289e-215	16.0406	Tnni1	2.8984e-189	6.81789	Mid1ip1	0	2.09873	Inpp5a	1.16782e-178	6.43005	Clspn	8.44103e-212	12.2661	Tmem163	2.55547e-50	3.02107
215	Rapgef3	0	13.726	Atp5k	1.83108e-73	1.7231	BC035044	0	20.0893	Tmem179	0	12.181	Sulf1	0	8.1542	Pamr1	2.39593e-302	12.8611	Pygm	1.17479e-214	10.9998	Mmp15	1.01347e-188	2.32895	Ckb	0	2.08242	Rassf3	1.17363e-178	6.60613	Ccnf	1.12457e-210	15.5707	4933413G19Rik	2.61313e-50	1.61097
216	BC028528	0	13.7195	Cdk5r2	2.89789e-73	24.5711	Tm6sf1	0	20.0007	Krt25	0	12.1295	Dchs1	0	8.09683	Col1a2	1.96738e-300	5.84462	Epb4.1	1.23292e-210	7.62445	Gas2l3	1.56766e-188	1.79448	Timp3	0	2.04511	Nkd1	1.44826e-178	5.34289	Ly6g	1.89442e-208	49.0907	Milr1	6.04947e-50	2.07531
217	Hhex	0	13.6318	Gdap1	4.22282e-73	27.004	Unc93b1	0	19.9851	Trim67	0	12.1067	Col1a1	0	8.09615	Lamb2	3.84538e-300	3.96548	Rhoj	2.5148e-210	4.00665	Slc25a1	2.84918e-188	3.03039	Art3	0	2.04426	Uba2	1.71379e-178	7.85697	Ckap2l	3.60757e-207	9.99624	Nmral1	8.19905e-50	3.90485
218	Scarb1	0	13.5997	Ank2	1.33098e-72	9.4784	Tnfrsf17	0	19.9426	Jph3	0	12.0965	Nnmt	0	7.77858	Lbp	3.12359e-299	2.36901	Fam162a	3.29209e-207	5.57001	Gpr155	3.75883e-188	3.62408	Dst	0	2.02991	Rcsd1	3.17967e-178	6.91669	Apbb1ip	2.25728e-206	14.35	Sytl2	9.22312e-50	2.57961
219	Crispld1	0	13.4725	Pclo	5.39163e-72	23.4669	Ang	0	19.8994	Galnt14	0	12.0899	Ltbp4	0	7.72637	Lrp1	9.13416e-299	4.13801	Stc1	5.66243e-207	15.5433	Plekhf1	1.124e-187	3.5742	Sat1	0	2.02404	RP23-34E23.1	5.55699e-178	12.6004	Elane	6.74362e-206	374.467	Camk1d	2.18362e-49	2.76267
220	Phf11d	0	13.4279	Asns	4.90864e-71	25.6084	Il6ra	0	19.8455	Sema4f	0	12.0896	Pla2g4a	0	7.72018	Aldh1a2	7.56649e-298	9.13798	Hoxc10	1.9431e-204	6.74989	Sh3bp5	5.58043e-187	2.12467	Fermt2	0	2.02217	Ecm1	6.36891e-178	3.77013	Lrr1	1.24831e-203	10.6954	Cd84	2.30065e-49	2.30728
221	Efna1	0	13.3446	Cntn1	8.80886e-70	15.7027	Cd180	0	19.799	Gfod1	0	12.0691	Tnxb	0	7.70574	Ctsk	4.09989e-295	4.24157	Nrarp	2.97879e-202	5.63762	Fam132a	5.8234e-187	2.75789	Tsc22d4	0	2.00734	Pgf	1.38071e-177	6.86846	Itgb7	2.41184e-203	24.8799	Erbb4	2.43551e-49	3.82945
222	Atp10d	0	13.3039	Parm1	9.89804e-70	13.5566	Apbb1ip	0	19.7639	Fam169a	0	11.939	P4ha2	0	7.67529	Pid1	1.34036e-293	2.40248	Col6a2	8.62429e-202	2.33557	Clcn2	2.22764e-186	4.20637	Plekhb1	0	1.97719	Crispld2	1.69652e-176	5.12727	Spag5	2.0611e-201	10.5511	Rgs2	1.11822e-48	2.00936
223	Slc19a3	0	13.2449	Ano3	2.40811e-69	23.818	Snx20	0	19.7258	Spock3	0	11.9347	Gm26523	0	7.50111	H2-T23	1.65181e-290	3.98824	Nrgn	4.64043e-201	7.15781	Dock9	4.15589e-186	2.99555	Kif1b	0	1.96644	Gprc5c	1.90317e-176	6.00294	Il2rg	1.22494e-200	24.4627	Rgs10	1.34457e-48	1.64988
224	Ifi203	0	13.1746	Hsp90aa1	2.65742e-69	6.82569	Slc40a1	0	19.3305	Phactr3	0	11.9342	Flrt2	0	7.4648	Cldn1	2.3914e-288	6.59693	Cdh2	9.47087e-200	4.45035	Egfl8	3.59875e-184	1.97089	Plp1	0	1.94985	Stk38l	8.84283e-176	7.15208	Mcm2	2.46804e-200	17.1802	Myo1f	1.78038e-48	2.87442
225	Ecscr	0	13.1126	Canx	2.72649e-69	1.53258	Sla	0	19.2554	D10Bwg1379e	0	11.9292	Glt8d2	0	7.45348	Ghr	3.5799e-288	3.71635	Grtp1	1.68035e-199	12.8406	Lzts2	1.06069e-183	2.80074	Lamb1	0	1.94902	Fabp4	2.59849e-175	4.64972	Spc25	2.63323e-200	11.344	Tgfb1	4.82058e-48	2.0214
226	Fmo2	0	13.0956	Scrt2	6.6745e-68	31.9319	Ncf2	0	19.2242	Bdnf	0	11.9061	Zbtb7c	0	7.45236	Igfbp2	4.55097e-286	7.23062	Myh9	1.9865e-199	4.53696	Serpind1	1.3497e-183	6.61238	Id3	0	1.89036	Stc2	5.90473e-174	15.7565	Dyrk3	1.14204e-199	13.489	Dse	6.80155e-48	1.98406
227	Abi3	0	13.0955	Mab21l2	3.20328e-67	31.966	Rac2	0	19.1991	Chrna6	0	11.8634	Ptprd	0	7.44039	Lama2	1.00032e-285	4.585	Oaz2	4.80802e-197	4.62694	Mt1	2.43538e-183	2.16488	Itih5	0	1.88473	Slc2a4	1.00547e-173	6.67605	Trbc2	3.13121e-199	85.0813	Cdh3	8.54194e-48	4.29587
228	Id1	0	13.0803	Vgf	4.30755e-67	27.5583	Ptpn7	0	18.9117	Shc2	0	11.805	Il11ra1	0	7.42342	Gcg	1.68065e-283	13.8143	Zic1	1.86843e-194	4.58433	Jam3	1.35553e-182	2.18543	Nr2f2	0	1.83097	Speg	9.01469e-172	8.26258	S100a9	7.8477e-198	536.723	Folr2	9.5286e-48	2.2435
229	Tal1	0	13.0241	Esd	1.04832e-66	1.53757	Tnfaip3	0	18.8142	St6gal2	0	11.7793	Pdgfra	0	7.42164	Twist2	1.77705e-283	8.69124	Ybx2	3.60139e-194	13.4879	S100b	1.42199e-181	3.02456	Zeb2	0	1.81404	Hoxb2	3.90119e-171	6.43319	Gpr141	3.38529e-197	25.4624	Frmd4b	1.27036e-47	1.78342
230	Lama3	0	12.7719	Pomp	1.05972e-66	1.5697	Smagp	0	18.6709	Prkar1b	0	11.7739	Abi3bp	0	7.28472	Sfxn2	2.446e-282	5.83034	Tcf4	5.10389e-194	2.72593	Klrb1a	3.42849e-181	5.18285	Gjc3	0	1.81302	Cacna1h	4.42669e-171	8.12481	Gfi1	3.59452e-197	10.7794	Arhgap9	1.32904e-47	2.63307
231	Ctla2b	0	12.7468	Gabarapl2	1.25061e-66	1.67317	Tmem106a	0	18.5707	Slit1	0	11.7005	Prelp	0	7.2649	Cxcl1	8.62972e-282	8.34463	Ifi203	4.87835e-193	5.06074	Tsc22d4	3.3004e-178	2.04078	Ctnnal1	0	1.77069	Nab1	1.59536e-169	5.55039	Mcm6	4.64439e-197	13.8034	Pla2g2d	1.719e-47	3.06196
232	Pltp	0	12.6314	Pfkp	1.34811e-66	16.6956	Ppfia4	0	18.5516	Tmem151b	0	11.6755	Fkbp11	0	7.25776	Scgb1a1	5.4317e-278	10.2587	Col4a1	6.81737e-191	3.94018	Syngr1	3.6111e-177	2.36295	Pcbp4	0	1.7022	Kcnb1	1.95432e-169	8.37714	5830416P10Rik	5.27401e-195	26.7918	Plek	1.78688e-47	2.04321
233	Xrra1	0	12.5479	Impdh1	1.38598e-66	19.2341	Pmaip1	0	18.4858	Ap3b2	0	11.6226	Adamts10	0	7.20179	Frzb	2.10908e-277	8.3489	Hic1	9.35203e-191	7.472	Samd8	4.41471e-176	2.64242	Jam3	0	1.60276	Synm	1.89412e-168	4.41533	Tspan32	1.96982e-194	12.882	Slc9a9	4.53394e-47	1.55759
234	Ablim1	0	12.4843	Aplp2	1.43407e-66	1.69383	Pyhin1	0	18.3881	2900011O08Rik	0	11.589	Mical2	0	7.19213	Lamc3	8.37863e-277	3.90576	Fam69a	2.78128e-188	5.0444	Btbd16	5.07983e-175	6.89479	Nr2f1	0	1.59869	Khdrbs3	2.09051e-165	5.53115	Mis18bp1	9.75837e-193	11.5823	Cebpa	7.221e-47	2.18196
235	Hoxd8	0	12.397	Entpd3	1.54965e-66	33.0351	Dennd1c	0	18.1975	Cadps	0	11.5079	Grb10	0	7.16792	Naalad2	1.50312e-275	5.34371	Adcyap1r1	3.33918e-188	13.5473	Ankrd13b	3.46518e-174	2.8934	Cd63	0	1.55447	Igfbp5	6.77191e-165	3.29034	Orc1	1.58925e-191	9.16558	Arsg	9.94393e-47	3.85927
236	Hspb1	0	12.3366	Gabrb3	1.7183e-66	32.9976	Arhgap25	0	18.1811	Tro	0	11.4881	Isg20	0	7.13902	Col11a1	1.97998e-274	4.04188	Tnfrsf19	1.99989e-187	7.83223	Ivns1abp	9.34683e-173	2.17534	Qk	0	1.55041	Arhgap29	7.03527e-164	5.00528	A430104N18Rik	3.44783e-191	17.3976	Itgam	1.04779e-46	2.66652
237	Tead4	0	12.2965	Vwa7	2.23832e-66	32.1911	Dock2	0	18.1505	Ralyl	0	11.4413	Ogn	0	7.0388	Cpq	5.4175e-274	4.13853	Pdlim1	4.45341e-187	7.6148	Serpinb6b	5.51595e-172	6.30104	Tspan3	4.9E-324	1.89741	Sh3bgr	1.48449e-163	13.0791	Depdc1a	3.9193e-191	9.99514	Il6ra	1.43826e-46	2.33775
238	Tmem26	0	12.1705	Ralyl	3.12381e-66	20.9302	Tlr8	0	18.0338	Pacsin1	0	11.3826	Scarf2	0	7.02268	Col5a1	3.51415e-273	3.92275	Gprc5c	6.45845e-187	6.85586	1810058I24Rik	1.62278e-171	2.22894	Rab38	2.7E-322	5.03105	Rad51ap2	8.9172e-163	12.2892	Ptpn6	9.77002e-191	14.6507	Adssl1	3.6901e-46	4.06502
239	Tgm2	0	12.1367	Eef2	4.93049e-66	1.53957	Cd300lh	0	17.8537	Grin1	0	11.3627	Anpep	0	7.01394	Cd38	3.8179e-273	6.99177	Rbm24	8.07985e-187	9.10645	Idi1	2.97009e-171	2.75286	Sgcd	8.0E-322	8.79657	Mical2	6.3675e-162	6.45455	Knstrn	7.71141e-190	10.9562	Cnn1	4.57229e-46	17.3312
240	Fgd5	0	12.1361	Tspan8	1.3366e-65	27.1719	Pilra	0	17.6937	Tlx2	0	11.3594	Hic1	0	6.78057	Gfpt2	2.40152e-272	7.48941	Hrct1	1.84296e-186	7.16984	Dusp16	6.71472e-171	3.82717	Slc4a4	4.946E-321	4.25538	Epb4.1l1	7.83062e-160	5.55084	Glipr1	1.485e-188	19.4211	H2-DMa	6.43894e-46	2.34879
241	Chst15	0	12.0355	Nrip3	4.68961e-65	28.9769	Dpep2	0	17.6857	Cntn2	0	11.3401	Col3a1	0	6.7753	Etv1	6.64602e-271	3.59082	Slc30a10	3.72793e-186	16.1103	Neat1	5.29843e-170	2.02825	Gpt2	1.2287E-320	4.24526	Trabd2b	8.22154e-159	7.8301	Gmfg	6.57493e-187	11.4962	Sv2a	7.47221e-46	4.67936
242	Odf3b	0	12.0299	Rabac1	9.94285e-65	1.65774	9930111J21Rik2	0	17.629	Hook1	0	11.3316	Fzd2	0	6.76579	Tgm2	2.29822e-270	5.71321	Ptrf	3.49139e-185	3.60673	Pla2g16	1.94167e-168	2.02815	Itpr3	8.403E-320	2.65055	Ccnd2	1.49774e-158	5.42313	Apol11b	2.0141e-186	19.5348	Trim30a	1.58289e-45	2.53893
243	Stox1	0	11.977	Vsnl1	1.36536e-64	26.5979	Ptplad2	0	17.6178	Rundc3a	0	11.3301	Adam33	0	6.73302	P2ry14	2.15478e-269	3.64423	Tbx2	9.80148e-184	5.09669	Wasf1	4.67359e-168	3.37943	Rdh5	4.3897E-319	3.33093	Epb4.1	4.06331e-157	6.33642	Redrum	4.38535e-186	5.42621	Tifab	2.2933e-45	2.96288
244	Gch1	0	11.7881	Ran	1.84038e-64	1.58834	H2-DMb2	0	17.5973	Tubg2	0	11.3216	Hoxa3	0	6.71615	Thbs4	1.44424e-268	20.0146	Foxc2	1.01123e-182	6.69435	Fscn1	1.36747e-166	3.53082	Lama4	2.69728173E-316	2.36468	Ky	4.79293e-157	8.59785	Gch1	6.6511e-186	16.9032	Aldh3b2	2.50264e-45	2.00859
245	St3gal6	0	11.7348	Chrm2	2.43609e-64	36.7698	Sash3	0	17.5707	Dpp6	0	11.2961	B3gnt9	0	6.71049	Tshz2	7.38199e-268	2.52258	Cdkn1c	4.17979e-182	3.09115	Grp	2.37238e-166	23.9869	Acadl	2.48474523E-315	2.4066	Cd93	8.11977e-156	3.81803	Cdc6	1.56603e-185	14.6369	Fnbp1	2.65392e-45	2.11183
246	Mast4	0	11.6605	Nrxn3	4.60805e-64	28.0237	Tnfrsf1b	0	17.278	Gm10419	0	11.2865	Fstl1	0	6.55963	Oaf	3.51979e-267	3.85872	Atp2b4	1.34024e-181	5.69456	Adam10	3.32836e-166	2.53758	Slitrk1	3.958354865E-315	5.0472	Cnnm2	1.43066e-153	8.01206	Cenpa	2.17877e-185	13.6327	Gmip	2.88357e-45	2.53677
247	Clec2d	0	11.3627	Isl1	3.44416e-63	23.7508	Wdfy4	0	17.2764	Arhgap28	0	11.2781	Lsp1	0	6.48313	Fscn1	7.93099e-267	3.97893	Eif4e3	3.58419e-181	6.01154	Ptprf	2.36691e-165	1.91641	Zfand6	3.8707782334E-314	2.02836	Ppy	2.60323e-153	13.5131	Apol8	1.40795e-183	7.63349	Mrvi1	2.99619e-45	2.68391
248	Msrb2	0	11.3579	Nrn1	3.51911e-63	7.01974	Rhoh	0	17.2242	Tmem59l	0	11.2779	Cdkn1c	0	6.45404	Sox8	5.42441e-261	5.2289	Cobll1	2.81025e-179	5.71177	Filip1	5.3315e-165	2.61741	L1cam	3.495173666E-313	4.00614	Htr1b	2.41911e-152	7.50321	Tnfrsf18	2.7409e-183	21.6651	Chn2	1.0358e-44	5.23686
249	Pcdh17	0	11.3454	Rprm	5.79986e-63	23.5196	Rnasel	0	17.2184	Cxxc4	0	11.2208	Cercam	0	6.36471	B3galnt1	1.20636e-259	4.34587	Cebpb	3.19163e-179	4.55207	Dynll1	9.47427e-165	2.1338	Enho	1.3900322389214E-311	4.26884	Hopx	6.3653e-152	4.1316	Chaf1b	1.01996e-182	9.32395	Tslp	1.18101e-44	2.49765
250	Ccdc85a	0	11.1071	Osbpl3	6.56547e-63	20.6514	Arl4c	0	17.1754	Map3k9	0	11.1616	Cks1b	0	6.32696	Gpx7	5.38122e-258	3.80694	Ifitm3	8.56095e-179	3.04274	Cfl2	7.00539e-160	2.1198	Arhgef26	4.9430300396856E-311	6.29872	Fam110b	4.6286e-151	5.37952	Tacc3	2.06614e-182	11.4403	Fgd2	1.2482e-44	2.14126
251	Ppp1r16b	0	10.9536	Kcnq2	7.01695e-63	35.443	Ikzf1	0	17.1588	D130043K22Rik	0	11.1538	Aspn	0	6.25645	Qpct	1.98603e-256	6.44872	Snhg18	1.33627e-178	3.69041	Gm16168	9.89203e-160	7.59952	Kctd1	1.9835663643885E-310	4.44351	44443	4.01221e-150	3.6964	Fignl1	2.45296e-181	9.66952	Tnfrsf11a	1.2562e-44	2.44518
252	Acvrl1	0	10.9228	Fabp3	1.24283e-62	20.675	Fes	0	17.0583	D430019H16Rik	0	11.1532	Nfix	0	6.24378	Foxp2	6.79622e-256	4.78039	Prkar2b	2.30218e-178	5.02833	Maf	3.04826e-159	1.77995	Megf10	0	5.14166	Slc8a2	1.51397e-149	11.2479	Isg20	3.17142e-181	20.8823	Man1a	1.53359e-44	1.82239
253	Ptprm	0	10.8036	Scn11a	1.3893e-62	23.7491	Fmnl1	0	16.9252	Rltpr	0	11.1269	Gpc6	0	6.15027	Sipa1l1	2.44072e-255	4.36254	RP23-329F7.2	6.71202e-178	19.9459	Magi2	1.5036e-158	3.74557	Lhfpl2	0	3.73358	Mrgprf	3.8655e-149	5.74549	Stat4	3.74198e-178	15.8773	Mafb	1.92993e-44	1.89669
254	Mllt4	0	10.7887	Tuba1a	3.77563e-62	3.5499	St8sia4	0	16.8525	Ablim3	0	11.1252	Olfml3	0	6.00736	Il11ra1	7.67947e-253	3.36516	Abhd11os	4.93819e-177	8.05555	Marveld3	2.90478e-158	8.26865	Fam198b	8.25149e-304	2.34269	Spint2	2.32396e-148	9.49126	Mmp8	1.45887e-177	76.3777	Daglb	3.70367e-44	1.65583
255	Fmnl3	0	10.5904	Ndufab1	1.10254e-61	1.75912	Batf	0	16.7327	Tmem169	0	11.0708	Tmeff2	0	5.97678	Tfpi2	5.34605e-250	8.77138	Tagln	8.85136e-175	3.06582	Hcn1	2.23894e-155	4.29188	Grik2	2.23194e-302	9.10963	Rhoj	3.97625e-148	3.97804	BC100530	1.68573e-177	85.5953	Snx30	4.19242e-44	2.06176
256	Tnfaip2	0	10.583	Snph	1.52269e-61	32.0244	Stk17b	0	16.7125	Myt1	0	11.0533	Rassf2	0	5.91732	Sdc2	1.23899e-246	3.75409	Hspb7	3.10647e-174	12.2825	Cdkn1c	4.19444e-155	3.00174	Casp12	2.51982e-302	4.00386	Nbl1	6.896e-148	3.14819	Gm9733	3.84951e-177	12.4986	Il21r	9.34594e-44	2.3455
257	St8sia4	0	10.5194	Fam19a2	1.62566e-61	35.5344	Aoah	0	16.6492	Gpr61	0	11.028	Fhl2	0	5.90996	Itm2a	8.90414e-246	3.96014	Prkg1	4.40627e-171	7.46762	E130215H24Rik	1.00555e-154	4.60347	Tmem205	6.49272e-300	2.62463	Procr	2.07591e-147	7.15283	Nmnat3	7.91397e-176	11.6459	Klhl4	1.41195e-43	4.85242
258	Tcf4	0	10.4818	Slc6a17	1.91638e-61	26.2227	Arhgdib	0	16.4015	Rab3c	0	11.0172	Bicc1	0	5.89176	Pdpn	3.3002e-245	3.30559	Col18a1	6.83476e-171	4.28261	Dag1	1.66013e-154	2.1434	Lsamp	4.06995e-299	2.34192	Ackr3	3.23945e-147	7.23669	Fcrl1	1.04688e-175	16.3562	Siglech	2.32443e-43	2.33724
259	Tsc22d1	0	10.379	Nedd4	2.22902e-61	1.58257	A630001G21Rik	0	16.3425	Rragd	0	11.0165	Hivep3	0	5.88843	Selenbp1	1.24664e-242	4.08321	Chn1	1.41647e-170	6.13446	Pak7	1.88127e-154	8.22301	Fdps	5.15621e-299	2.38911	Myo1b	7.88509e-147	3.20786	F930017D23Rik	1.43593e-175	3.79828	Colec11	3.63055e-43	6.45074
260	Fam43a	0	10.3547	D130043K22Rik	2.59872e-61	34.9344	Plau	0	16.1605	Ica1l	0	10.9685	Anxa3	0	5.83843	Tlcd2	4.33869e-242	5.87004	C1qtnf2	3.15526e-170	3.24689	Hid1	3.51733e-154	3.40945	Tuba1a	5.3922e-299	1.50542	Oaz2	2.15754e-145	5.02767	Hist1h2bn	9.48483e-175	10.4993	Gpsm3	3.98935e-43	2.32136
261	Ncoa7	0	10.3492	Dnaja1	3.20187e-61	1.8978	Ctsh	0	16.116	Dmtn	0	10.9508	Anxa1	0	5.80901	4930594M22Rik	2.00172e-241	10.9356	Vasp	1.62698e-167	4.51955	Itpripl2	5.09546e-152	2.52506	Anxa2	7.19118e-299	1.56327	Parm1	9.11685e-145	3.33628	Dtl	2.14281e-174	8.04425	Was	6.90244e-43	2.16361
262	Elk3	0	10.3099	Gabra2	4.33794e-61	35.6612	Lrmp	0	15.9701	Tmem145	0	10.9189	Dse	0	5.8042	Peg3	3.67736e-241	3.97825	Uba2	3.09677e-167	4.81616	Gm12927	1.05005e-150	6.79196	Fnta	3.55761e-298	1.81029	C1qtnf2	4.00866e-144	3.12748	Tfrc	3.3696e-174	17.1644	Cd52	7.4997e-43	3.12142
263	Gbp9	0	10.1863	Cntnap1	1.30142e-60	22.3187	Bin2	0	15.9321	Mpped1	0	10.9165	Icam1	0	5.78766	Hapln3	3.6984e-241	8.29702	Ebf2	3.27528e-165	4.97967	Stard5	1.05531e-150	3.79346	Apoc1	3.19787e-297	4.79202	Lgalsl	2.38513e-143	5.23047	Tacstd2	4.19662e-174	14.7196	Itgb2	1.12101e-42	2.84008
264	Adamts9	0	10.0059	Lrfn5	5.44074e-60	31.2665	Trim30a	0	15.778	4931429I11Rik	0	10.8795	Gstm2	0	5.78106	Atf5	5.66614e-241	4.90151	Rcsd1	3.339e-162	6.6349	Trim13	1.11246e-150	3.04741	Spata13	8.63168e-297	4.62672	Cald1	7.74226e-143	7.60073	Sash3	9.85778e-174	13.3206	A630001G21Rik	1.37138e-42	2.32758
265	Ets1	0	9.85409	Rnf112	5.7663e-60	26.778	Hcst	0	15.3798	Snph	0	10.8641	Dhrs3	0	5.76674	Gm11681	1.31813e-240	10.5302	Cacnb2	3.19649e-160	11.8093	Fnta	1.54754e-150	2.07183	Tenm3	3.24109e-296	4.12159	Brinp2	3.31265e-141	7.83539	Kif18b	1.2195e-173	9.49971	Nrp1	1.41406e-42	1.5981
266	Arap3	0	9.8174	Prdx5	1.6013e-59	1.62902	Kctd12	0	15.0243	Stxbp5l	0	10.8628	Dcn	0	5.73348	Nav1	2.80283e-240	3.36877	Hoxb8	9.70671e-159	6.62262	Gas5	1.87145e-150	1.99368	Iah1	1.13141e-295	2.40167	Tbx2	1.51085e-140	4.8842	Pim1	1.28159e-173	10.9137	Unc5b	2.29607e-42	6.16287
267	Fzd4	0	9.81428	Syt7	3.25926e-59	23.213	Aim2	0	14.9793	Kcnf1	0	10.843	Fdx1	0	5.62851	Zic2	5.63973e-240	7.16713	Slfn5	3.40711e-158	6.00104	AI848285	3.28362e-149	6.78879	Msi2	1.47988e-295	2.71994	Ctgf	3.55807e-140	9.20663	Fbxo5	1.45676e-172	16.3104	Wdfy4	3.35365e-42	4.42995
268	Unc45bos	0	9.52318	Tmem132e	7.11856e-59	30.6532	Arhgap4	0	14.971	Tmem150c	0	10.8361	Gdpd5	0	5.56442	Eya2	6.815e-240	5.56801	Gna14	3.10655e-156	7.55269	Otud7b	1.65885e-148	2.73717	Lhfp	2.64819e-295	2.11233	Drd1a	4.95815e-140	9.14426	Srgn	1.25281e-171	12.3188	Ptpro	1.326e-41	2.35218
269	Smagp	0	9.37435	Emb	1.07971e-58	11.3255	Parvg	0	14.7021	Gdap1l1	0	10.8	Mllt4	0	5.56053	Ctxn3	1.18701e-239	7.94568	Meox2	7.2689e-154	6.02687	Fam53b	5.56135e-147	2.42385	Cdh10	2.13747e-294	8.19241	Epas1	7.10603e-140	3.94906	F5	1.41658e-170	13.772	Ctsh	1.63294e-41	1.62437
270	Etl4	0	9.35591	Ndufs5	1.08469e-58	1.95715	Ifi27l2a	0	14.6445	Stac	0	10.7875	Cped1	0	5.47437	Nipal2	1.27923e-237	6.73297	Dab2ip	2.26427e-153	4.99075	Hist3h2ba	2.99523e-146	3.4384	Sh3pxd2a	5.22539e-291	2.22055	Crtc3	1.20611e-139	5.38703	Samd11	1.60377e-170	12.3482	Ifi27l2a	1.8551e-41	1.77817
271	Tspan12	0	9.32115	D930028M14Rik	1.40046e-58	27.1195	Batf3	0	14.5254	Slc7a14	0	10.7541	Sulf2	0	5.45846	9130410C08Rik	3.13643e-236	8.41391	Peak1	3.38857e-153	4.9486	Mycn	1.30392e-145	6.13073	Col5a3	6.8849e-283	2.24372	Asb5	2.58211e-139	11.2296	Pklr	2.16453e-170	2.81304	Lilra5	2.27528e-41	1.73754
272	C430049B03Rik	0	9.30901	Slc7a14	1.74296e-58	25.6863	Camk1d	0	14.4244	Kcnq2	0	10.7419	Gm14964	0	5.36835	Corin	1.36598e-235	9.69668	Sp7	5.36749e-151	11.568	Hspg2	4.58423e-145	1.69854	Lmo4	1.01213e-282	1.86743	Angpt1	7.00058e-139	5.56289	Ighm	2.81113e-170	19.3672	Npl	2.73461e-41	2.17638
273	Procr	0	9.22697	Syngr3	3.95403e-58	20.0517	Oas1a	0	14.4026	Rims1	0	10.6977	Foxp1	0	5.28554	Cd248	6.47288e-235	3.90793	Gm4876	1.07324e-150	11.4518	Sptb	7.11281e-144	3.45545	Tmem229a	5.02359e-279	2.95137	E030013I19Rik	1.12096e-138	9.30418	Fermt3	1.28329e-169	9.07201	Acta2	2.97295e-41	5.47861
274	Palmd	0	9.16099	Dpysl3	6.01359e-58	12.0256	Slc37a2	0	14.3133	Mapk10	0	10.6271	Pdlim2	0	5.27036	Ddr2	1.08162e-231	4.14013	Mesp1	7.95169e-148	10.7451	Elovl6	7.6218e-144	2.57331	Fam19a1	5.98348e-279	5.79335	Klhdc8b	4.0915e-138	5.75648	Cenpf	2.14766e-169	11.4467	Efhd2	3.81133e-41	1.84265
275	2900026A02Rik	0	8.94353	Sptbn2	8.8601e-58	34.1666	Rgs10	0	14.261	Cdk5r1	0	10.607	Myadm	0	5.26992	Thbs1	2.61452e-230	5.53823	Ifitm2	2.66332e-147	2.72097	Azin1	2.88397e-141	2.12374	Celsr1	2.61338e-278	8.84293	Ccdc80	2.04447e-137	3.95497	Rad51ap1	3.69617e-169	11.2366	Man1c1	4.02476e-41	2.10632
276	Srgn	0	8.77644	Cpne4	1.04339e-57	26.8255	Cd37	0	14.1262	Rab33a	0	10.6059	A4galt	0	5.24361	Atp8b1	3.8246e-230	5.51725	Dach1	6.81733e-147	8.43538	Pomgnt1	1.32406e-140	2.6137	Cited1	1.72782e-277	6.22145	Lpp	5.84757e-137	4.71941	Hmgb2	8.5818e-169	17.5389	Ccl6	8.322e-41	2.79669
277	Lpar6	0	8.70828	Cox7b	2.20719e-57	1.82118	Lpcat2	0	14.1256	Dync1i1	0	10.6047	Lrp6	0	5.24237	Cntn3	4.16383e-230	10.369	Hrk	3.3415e-145	12.0746	Pcyt2	1.72535e-140	2.39205	Snca	4.49433e-277	3.97328	Ankrd37	7.1494e-137	8.65109	Ms4a4c	2.46439e-168	30.7743	Clec5a	9.24255e-41	2.4796
278	Susd4	0	8.68082	Syt6	2.67894e-57	26.9148	Rnase6	0	13.9278	Pcsk2	0	10.5945	Foxd2os	0	5.17507	Bgn	4.06876e-228	2.31071	44446	3.97734e-145	3.85505	Emp2	4.48481e-139	1.64603	Kcnmb4	1.03527e-274	2.83954	Gng11	1.70481e-136	5.93765	2610018G03Rik	5.22075e-168	13.3618	Csmd3	1.42132e-40	2.74536
279	Rapgef4	0	8.64826	Cds1	3.86502e-57	30.6377	Pid1	0	13.861	Tmem132e	0	10.5886	Bace2	0	5.13096	Tmed3	8.50467e-227	3.88857	Rasd1	1.88316e-144	10.8945	Lmna	1.03061e-138	1.85505	Vldlr	4.71569e-274	3.36595	Adamts1	7.87264e-136	5.23593	Ccne2	9.27213e-168	13.6182	AU040972	1.44162e-40	1.69975
280	Ipo11	0	8.35588	Fkbp1b	6.32951e-57	14.5954	Pla2g15	0	13.86	Sgsm1	0	10.5815	Thbd	0	4.97691	Ctsf	3.47106e-225	3.61695	Dusp1	3.47472e-143	3.39178	Ppap2a	1.13873e-138	2.31667	Hsd17b11	5.34256e-273	2.15453	Slc22a1	2.41179e-135	7.50474	Ltb4r1	1.96549e-167	18.9294	Ncf4	1.48606e-40	2.08942
281	Thbd	0	7.75921	Tubb4b	8.48927e-57	7.56434	Dapp1	0	13.8102	Efcab10	0	10.5751	Socs1	0	4.95103	Adamts12	8.74742e-225	8.19133	Gdpd3	4.4052e-143	2.53752	Sema5a	2.0691e-138	3.14872	Kit	1.38918e-272	3.51272	Neurl1b	8.37136e-135	9.06874	Kif4	3.13245e-167	10.3444	Rgs18	1.97165e-40	3.78683
282	Tshz2	0	7.66264	Ndufa5	8.49996e-57	1.80445	Adcy7	0	13.7387	Ppfia2	0	10.4919	Leprel2	0	4.92999	Col8a1	1.22873e-224	4.86913	Itga1	1.40934e-142	6.08455	Spag9	2.25901e-138	2.00207	Afap1l2	7.59451e-272	2.44232	Plcl1	9.17441e-135	6.17259	Sptb	4.67192e-167	26.7701	Trps1	2.25309e-40	1.68126
283	Anxa3	0	7.62419	Disp2	1.47945e-56	28.597	Cd300lb	0	13.6502	Ece2	0	10.4821	Ank2	0	4.87383	Lepr	2.0137e-223	6.2054	Msra	1.91603e-141	6.39746	Mical3	2.67971e-138	2.2541	Ddah1	9.48127e-272	3.12279	Adssl1	2.12993e-134	7.72716	Pbk	8.23103e-167	8.96177	Igsf6	2.97745e-40	2.0344
284	Lrrc49	0	6.53286	Syt11	2.13466e-56	8.53777	Glipr1	0	13.6324	Mapk8ip2	0	10.4441	Ddr2	0	4.83884	Fam20c	8.21279e-223	4.7075	Tmc5	3.47893e-141	10.6633	Fam204a	4.62648e-138	2.25657	Plxdc2	3.58566e-271	2.29898	Cav3	3.22642e-134	5.43236	Hist1h2bk	1.98462e-165	5.16794	Smad7	3.7606e-40	2.95201
285	Tinagl1	0	6.05032	Smdt1	7.20689e-56	1.92351	Lyn	0	13.5642	Pcnxl2	0	10.4013	Tgfbi	0	4.77031	B3gnt9	6.86484e-222	4.97678	Egflam	7.60724e-141	5.55057	Mfap3l	4.6614e-138	2.17942	Gamt	1.55035e-270	1.84193	Cobll1	4.81856e-133	4.66365	Traf3ip3	5.91274e-165	17.3848	Plekha2	4.06799e-40	1.9615
286	Lcn2	0	3.96006	Klc2	1.47476e-55	15.6865	Ticam2	0	13.4591	Galnt9	0	10.3987	Pde5a	0	4.76736	Tnfaip6	2.38138e-220	8.02649	Ecm2	4.19754e-139	4.55785	Itpkb	3.56016e-137	2.747	Vgll3	2.14399e-270	7.32493	Gm12280	1.87832e-132	7.51538	Trim59	9.27418e-163	9.61375	Lrmp	4.08786e-40	2.1661
287	Spns2	4.9E-324	9.64358	Pcsk1	1.88914e-55	34.7267	Klhl6	0	13.3501	Fbxo41	0	10.3792	Fkbp7	0	4.75876	Ror2	2.43978e-220	7.62046	Dock6	2.29503e-138	6.55408	Arxes2	9.08825e-137	3.50302	Grid2	1.6548e-269	8.18675	Rtn4rl1	2.83742e-132	5.15143	Kif22	2.1562e-162	8.87207	Actg2	4.30036e-40	7.32739
288	Dennd3	1.0E-323	12.8394	Akr1a1	1.90465e-55	1.65337	5430427O19Rik	0	13.2221	Kcnip1	0	10.3733	Igf2r	0	4.68544	Edn3	8.34841e-220	7.94215	Fam13c	5.00767e-138	5.84226	Trib2	4.67801e-136	2.91277	Gm2115	5.41294e-269	9.7699	Pgam2	6.71127e-131	7.79497	Epor	3.81052e-162	13.1404	Plbd1	4.95737e-40	3.9908
289	Sgk1	1.66192E-318	9.93575	Tbc1d9	2.98655e-55	22.9523	Runx3	0	13.2119	Asns	0	10.3633	Ltbp3	0	4.66663	Foxc1	2.22719e-217	3.39834	Bmp5	2.40595e-137	4.26202	Dusp18	1.43585e-135	2.92714	Arhgap39	1.62989e-268	2.53134	Frk	6.71187e-131	10.2775	Spns3	1.00695e-161	10.3785	Arl4c	5.95617e-40	2.00015
290	Ptprg	2.091779845E-315	8.58499	Fxyd2	1.14724e-54	17.5811	Lacc1	0	13.2051	Mtus2	0	10.2897	Clip4	0	4.65595	Slc26a10	6.62131e-217	8.03635	Arhgef17	1.48726e-136	4.05929	Nrep	2.40682e-134	2.26956	C130071C03Rik	3.61132e-268	7.33276	Crip1	1.61241e-130	10.5877	Cst7	1.88934e-161	10.9491	Dock2	9.381e-40	2.34607
291	Stom	3.331825516E-315	9.45761	Robo2	1.18344e-54	22.8221	Slc11a1	0	13.137	Nhlh2	0	10.2446	Nucb2	0	4.5768	Tfpi	4.15075e-216	3.85045	Txnip	3.86797e-136	2.55092	Baz1a	7.10652e-134	3.27062	Srd5a1	3.91791e-268	4.85479	Ets2	6.07186e-130	4.68157	Fam111a	5.59966e-161	7.51481	Dock10	1.4724e-39	2.02324
292	Nrp1	9.2615328055E-313	6.80772	Stx1b	1.81705e-54	22.6441	Csf2rb	0	13.1182	Necab1	0	10.238	Lamb2	0	4.57044	Etv4	8.23827e-216	7.79595	2310067B10Rik	4.72441e-134	6.93346	Tspan13	5.05591e-131	1.82556	Gramd1b	5.55414e-268	2.53059	Myl6	1.18372e-129	7.08506	Kif23	7.84999e-161	9.68669	Pyhin1	1.63318e-39	2.33043
293	6430548M08Rik	1.937132309707E-312	6.7059	Pygb	3.07674e-54	14.553	Tmem173	0	13.0996	St6galnac5	0	10.2313	Dkk3	0	4.53732	Col6a3	1.51781e-214	3.26648	Gm15270	9.26645e-134	10.8824	Pea15a	1.51531e-130	2.27553	Snx16	7.74393e-268	2.16245	Akap6	1.21779e-129	3.81294	Hist1h3a	5.08855e-160	12.0324	Plekho1	1.97974e-39	1.64503
294	Ramp2	0	8.93765	Trim36	3.19912e-54	21.2616	Ctla2b	0	13.093	Acta1	0	10.1452	B4galt1	0	4.47531	Mdk	4.09591e-214	4.36662	Bgn	1.99349e-133	1.87833	Slc3a2	1.38514e-129	1.91606	F3	1.06257e-266	2.22944	Rgs6	2.03493e-127	6.04597	Ear1	3.70616e-159	27.3277	Arhgef2	2.2028e-39	1.97506
295	Rnf144b	2.88162e-308	12.8779	Sncb	3.24177e-54	20.4639	Lsp1	0	13.0922	Tenm1	0	10.1185	Cdh11	0	4.46392	Grin2b	1.3545e-213	10.2023	Nr1h3	6.07598e-133	6.80486	Col9a3	1.23932e-128	2.91717	Rnf215	9.86066e-266	2.87465	Slc22a3	4.13543e-127	9.03964	Cyp4f18	5.08459e-157	47.997	Lmod1	2.58495e-39	4.44941
296	Tcf7	4.7375e-308	10.0173	Emc10	3.59528e-54	1.53969	Ifi204	0	12.9959	Dnajc6	0	10.1091	Twsg1	0	4.45886	Gli1	9.88483e-213	5.34306	4930523C07Rik	9.8178e-132	4.91096	Ankrd33b	1.30889e-127	3.4193	Npdc1	2.46431e-265	1.72312	Ptpla	6.45348e-126	5.15259	Hist1h3f	9.28863e-157	7.67319	Snx5	3.1852e-39	1.70762
297	Fgfr3	2.17253e-305	12.2629	AI593442	3.6217e-54	25.5262	Pim1	0	12.9865	Fmn1	0	10.0887	Hoxc9	0	4.44466	Dok7	9.80206e-212	7.70031	Hes1	2.85628e-131	3.71923	Napepld	4.29277e-126	3.07247	Ppp1r9a	6.89003e-263	2.35334	Fzd10	9.59351e-126	9.15317	Gtse1	5.87174e-155	9.39454	Bank1	3.24471e-39	2.09691
298	Maoa	6.83398e-305	8.79578	S100b	4.6122e-54	7.87911	Ptger4	0	12.9615	Slc45a3	0	10.0844	Ctsh	0	4.39654	C1rb	1.91987e-211	4.12372	Snai1	3.16866e-131	10.1384	Atp1a1	2.45493e-125	1.79492	Sfrp1	1.16454e-262	2.85328	Sorbs2	3.7892e-125	6.24869	Shcbp1	2.55294e-154	8.32802	Hk3	3.27307e-39	2.72345
299	Enc1	8.02046e-305	10.3177	Timp2	7.79191e-54	1.51702	Emilin2	0	12.9155	Nrxn2	0	10.0756	Hoxc6	0	4.37005	Il6st	4.59801e-209	3.28328	Wasf3	5.15522e-131	10.7519	Ippk	4.46241e-125	3.47484	Mocs2	1.49926e-262	1.99297	Trpv2	4.56803e-125	5.58382	Tuba4a	2.79807e-154	6.85731	Dock8	3.50561e-39	2.15821
300	Kif26a	7.74921e-303	14.3061	Eef1g	2.18467e-53	1.7227	Rasgrp4	0	12.8047	Nrg1	0	10.0331	Lrp1	0	4.35409	Pycr1	8.28428e-209	8.19134	Gcnt2	3.08095e-130	3.30811	Tmem27	1.09859e-124	5.84755	Celsr2	1.6172e-262	2.96458	Ptprk	4.84053e-125	5.58344	Cdca2	1.18112e-153	9.00838	Sall1	4.06966e-39	3.05115
301	Igfbp7	2.40403e-302	9.97425	Cnr1	3.31469e-53	30.0825	Matk	0	12.7411	Tmeff2	0	10.0268	Snhg18	0	4.20389	Meox2	1.03446e-208	4.2497	Bcas3	1.12801e-128	6.04114	Nav1	1.42413e-124	1.84588	Sorbs2	1.54802e-260	1.68054	Hes1	6.59006e-125	5.6252	Chaf1a	1.18538e-153	8.09236	Ly6e	4.36822e-39	1.94589
302	Trim30a	1.71731e-299	8.97882	Otud7a	4.25619e-53	28.0022	Lgmn	0	12.6179	Chgb	0	9.9872	S100a11	0	4.19257	Dmrta1	3.53954e-207	7.58237	S100a11	1.29066e-128	2.61948	Sucnr1	1.54633e-124	5.66462	Tmem121	2.87016e-258	3.60533	Pcdh18	9.44842e-125	6.2835	Myo1g	3.35424e-153	25.5362	Phyhipl	4.44061e-39	7.45911
303	Rhobtb1	5.76006e-299	10.6882	Psma5	4.42043e-53	1.81742	Guca1a	0	12.5164	Krt222	0	9.91318	Dact3	0	4.0382	Rhod	3.7819e-205	6.1164	Gadd45b	2.77929e-128	4.74683	Cers2	1.81996e-124	2.61364	Unc80	8.15083e-258	2.92161	Slc6a9	1.01743e-124	6.40912	Kif2c	8.56974e-153	6.78465	Myh11	4.62783e-39	4.5186
304	Ica1	2.01495e-298	9.79595	Pura	5.48568e-53	1.96944	Vav3	0	12.328	Mcf2l	0	9.89172	Aebp1	0	4.00325	Klf15	1.83254e-204	3.69515	Ppp1r1a	6.5404e-125	5.19431	Baiap2	4.29224e-123	2.3343	Plscr2	6.61955e-257	2.81718	Dzip1l	1.47505e-124	7.61437	Fpr1	2.24252e-152	24.2051	Pla2g15	6.3028e-39	2.09514
305	Arhgef5	4.42129e-297	9.69893	Tax1bp1	5.97481e-53	1.70198	Fli1	0	12.1835	Nol4	0	9.84528	Rnase4	0	3.99535	Rnase4	4.4039e-204	2.29278	Fzd4	2.74186e-124	8.71962	Chp2	1.44901e-122	3.22534	Pde10a	1.72476e-256	3.502	Cacna2d1	3.08187e-124	4.02012	Hcst	2.38984e-152	22.4848	Tmsb4x	6.6698e-39	1.80285
306	Tgfb2	1.06824e-296	12.7884	Txnl1	9.742e-53	1.70411	Slc16a6	0	12.128	Gabrb3	0	9.78446	Cd302	0	3.97808	Galnt3	1.60673e-203	7.97511	Phox2a	4.39367e-123	11.5495	Myrfl	1.46389e-122	4.32507	Crabp1	7.36839e-256	9.91589	Zfhx3	5.41031e-124	4.71563	Il18rap	2.4745e-152	23.2919	Atp10b	7.35755e-39	2.75176
307	Gstm7	4.42419e-295	10.7254	Atpif1	1.72892e-52	2.04181	AI467606	0	11.998	Fbxl16	0	9.72543	Chd3	0	3.8626	Copz2	6.85332e-202	3.09907	Adh1	3.25086e-121	7.83393	Purg	2.75963e-121	2.13603	Tecr	2.601e-255	1.72808	Scn4b	2.72053e-121	4.67598	Cebpe	6.54006e-152	20.7182	Syk	8.09217e-39	1.6832
308	Bcam	5.09132e-295	4.77622	Hspb1	2.20751e-52	4.50132	Rnase4	0	11.9698	Golga7b	0	9.7162	Kdelr3	0	3.81866	Unc13c	7.47193e-202	5.4691	Dgkb	2.05503e-120	8.01495	Kif13b	3.0346e-121	3.8682	Dpysl4	4.18008e-255	5.12369	Cd248	6.43612e-121	4.3594	Il1r2	1.60359e-151	76.5201	Arhgap18	1.82439e-38	2.0984
309	2610305D13Rik	5.71438e-293	11.2861	Ppp2r2c	2.28595e-52	16.7867	Ccdc109b	0	11.8584	Mapk11	0	9.70969	Dap	0	3.75722	Sds	2.81291e-201	11.7041	Tns1	5.60736e-120	3.30754	Piwil4	5.33073e-121	6.54275	Hist1h1c	8.75479e-255	2.47407	Anxa3	6.49774e-120	3.6306	Slc16a3	1.2981e-150	36.7031	Inpp4b	1.88603e-38	2.352
310	Shroom4	4.31959e-292	10.0807	Prkar1a	3.36607e-52	1.75975	1810011H11Rik	0	11.763	Hsf4	0	9.66374	Tfpi	0	3.74789	Dap	1.64258e-200	3.21129	Ggta1	4.23119e-118	5.75787	Sphkap	1.1848e-120	5.12057	Dag1	9.86985e-253	1.85056	Ehd2	7.11705e-120	4.51669	Slc25a37	1.7058e-149	25.1115	H2-Ab1	2.03082e-38	3.07876
311	Ankrd33b	3.67407e-288	9.59338	Spock3	3.80136e-52	23.2481	Rnf150	0	11.7582	Ache	0	9.64068	Cxcl16	0	3.56572	Scarf2	3.24743e-200	4.91188	Bcas3os2	5.01771e-118	10.8387	Ick	4.27213e-120	2.46052	Arhgef10l	1.79165e-252	2.75097	Heyl	1.35598e-119	3.9509	Kif20a	1.28021e-148	9.42323	Fcho1	2.28349e-38	2.95442
312	A4galt	5.54861e-287	10.0214	Kcnip3	5.71868e-52	22.1553	Hexb	0	11.733	Hcn3	0	9.61874	Rhoj	0	3.56172	Pltp	3.27074e-200	1.57883	Nudt4	8.95391e-118	2.8591	Trp53cor1	2.25448e-119	4.70177	Aig1	6.04028e-252	2.13219	Gcnt4	1.82111e-119	7.32887	Oip5	1.98696e-148	7.80944	Ccdc88a	4.29811e-38	1.76709
313	Crim1	2.34949e-285	6.60866	Myl12b	7.46709e-52	1.77234	Cmklr1	0	11.6147	Chrnb2	0	9.58027	Dpysl3	0	3.52825	Tmem100	6.1914e-199	2.57168	Hspb1	9.39925e-118	2.79243	Mthfd2l	1.17515e-118	3.62329	Dip2b	2.28159e-251	2.1653	Mgp	2.16895e-119	3.00418	Emilin2	4.58579e-148	13.0099	Tprn	4.85564e-38	3.64833
314	Prcp	4.53349e-285	8.67458	Oprl1	1.94446e-51	28.4661	Cxcl16	0	11.5933	Aplp1	0	9.5261	Pid1	0	3.37331	Gm26903	2.84135e-198	8.413	Meg3	2.49629e-117	2.27129	Tsks	1.30902e-118	6.15324	Mapt	6.596e-250	1.72697	Ctdspl	3.77322e-119	4.75121	Il17ra	5.24331e-148	16.9168	Btk	4.96487e-38	2.35704
315	Klhl6	6.46216e-285	8.81751	Kcnq3	4.03967e-51	28.5345	Hhex	0	11.3067	AI593442	0	9.51712	Abcb1a	0	3.35795	Clic6	4.93261e-198	11.1411	Smco4	2.67139e-117	3.63546	Fkbp1a	1.68005e-118	1.64132	Adamts5	7.21942e-250	2.80022	Fhl5	3.77952e-118	8.39694	Ndc80	5.25993e-148	7.79858	Rassf2	5.63057e-38	1.95609
316	Mndal	8.06734e-283	8.09134	Ywhah	4.61551e-51	7.94403	Map3k8	0	11.2506	Gm28050	0	9.49583	Tshz2	0	2.64772	Ptger4	5.07337e-198	4.78985	Crip1	2.30832e-116	2.53579	Map6	2.20384e-118	2.26857	Vwc2	1.00869e-249	5.39828	Atp2a2	3.16831e-117	4.15778	Ly6e	1.08344e-147	7.02885	Pak1	6.94179e-38	1.88368
317	N4bp3	2.33531e-282	10.6647	AF529169	4.94654e-51	30.3667	Ntpcr	0	11.1676	Srrm4	0	9.49363	Mmp2	0	2.49032	Pros1	2.11015e-197	2.94774	Ppfibp2	3.79127e-116	5.82527	Hmgcs1	3.292e-118	1.77856	Dhrs4	1.16789e-249	2.57168	Tgfb1i1	3.2909e-116	3.97008	Hist2h3b	5.21108e-147	10.3445	Zfp365	8.62144e-38	3.60827
318	F11r	8.24676e-282	7.19956	Gabrg2	6.14817e-51	26.1519	Traf3ip3	0	11.153	Chd5	0	9.48965	Igfbp7	0	2.34286	Maged2	1.75399e-195	3.48779	Slc11a1	5.96861e-116	5.89742	Plk5	4.70419e-118	4.47494	Arl8a	2.29033e-249	1.68412	Cabp1	2.0663e-115	3.81207	Mcm10	1.09312e-146	9.06475	Tmcc3	1.01876e-37	2.04383
319	Prkd2	1.1059e-281	11.1853	Ttbk2	6.4675e-51	16.4483	Sp110	0	11.15	Rbm11	0	9.42767	Gpc3	0	2.21007	Pde9a	2.74074e-195	8.67565	Arhgef25	6.40796e-116	3.55036	Utp11l	5.85493e-118	2.00551	Gpd1	4.97692e-249	4.37572	Adcy5	4.95798e-115	5.58364	Hist1h3e	1.22319e-146	9.48907	Anks1b	1.06098e-37	6.98456
320	Grm8	1.2853e-278	8.74253	Tmbim4	6.50672e-51	1.53285	Cebpa	0	11.148	Gm1976	0	9.42425	Penk	4.9E-324	17.8328	Foxc2	3.32889e-195	3.48899	Tlr12	8.43218e-116	11.3248	Gpr137b	6.58108e-118	2.12191	Zdhhc2	8.10411e-249	2.07755	Rras	5.76324e-115	4.5733	Dbf4	2.63337e-145	8.13463	St8sia4	1.11626e-37	2.42622
321	Rab4a	8.76833e-278	9.53917	Nfic	8.46838e-51	1.67871	Gmip	0	11.0266	Dscam	0	9.42101	Dact2	4.9E-324	10.1436	Ppic	1.947e-194	3.24246	Dact1	1.8671e-115	5.88265	Nrbp2	8.91263e-118	2.15633	Serpina3n	2.66024e-248	3.83431	Stom	4.12291e-112	5.30676	Lsp1	3.87616e-145	9.89352	Gpr37	1.15586e-37	5.25276
322	Ildr2	1.19674e-277	10.9085	Fstl5	1.55202e-50	28.6731	Ly96	0	10.9931	Cacnb4	0	9.41721	Atp2b4	8.9E-323	3.91214	Pdia5	6.32945e-193	5.06037	Klhl23	4.50039e-115	6.25155	Fgf7	9.81971e-118	3.76404	Tox	4.31034e-247	4.99208	Gm11627	4.26028e-112	7.50825	Cd53	5.32697e-144	8.16182	Ifi204	1.34356e-37	2.49321
323	Cobll1	2.30582e-277	7.12834	Usmg5	2.67952e-50	2.09961	Npl	0	10.9624	Nyap1	0	9.41179	Sobp	2.5E-322	4.74141	Hrsp12	2.74719e-192	4.06581	Hoxa9	4.59875e-115	4.70698	Snx16	1.34352e-117	1.92867	Sox4	8.74571e-247	1.84405	Tns1	5.08309e-112	3.87793	Tespa1	9.35549e-144	9.06196	Arl11	1.58453e-37	2.59238
324	Tbx1	7.52997e-277	14.1596	Atp5d	9.07699e-50	1.88337	Tifa	0	10.9303	Brinp2	0	9.39341	Ang4	1.956E-320	21.4853	Flnc	3.27696e-192	4.97767	Trpc4	1.56065e-114	9.83425	Tmed10	4.86036e-117	1.95409	Daam2	1.00917e-246	2.34859	Foxc1	7.70267e-112	4.04844	5430421N21Rik	1.16066e-142	17.2226	Rbpj	1.65422e-37	1.5859
325	Arhgap31	4.52656e-275	7.9263	Ppef1	1.2015e-49	24.9748	Lpar6	0	10.7629	Rspo4	0	9.31369	Ptpru	3.248365E-317	9.69475	Rcsd1	1.59307e-191	3.65161	Meiob	2.42651e-114	10.6052	Fgf4	1.29663e-115	4.15235	Dhrs1	3.32885e-246	2.45142	Nudt4	7.78823e-112	3.73448	Atp2a3	2.573e-142	12.8034	Nfam1	1.66766e-37	2.68272
326	Sorbs2	5.59149e-274	6.49857	Mllt11	1.47518e-49	12.168	Skap2	0	10.7624	Cdkl2	0	9.29553	Ptrf	3.7473175E-317	3.21208	Enkur	7.83836e-190	7.15183	Jph2	4.98721e-114	8.82862	Hmgcr	9.48636e-115	2.28147	S100a16	6.98497e-245	1.70901	Adamtsl1	1.44424e-111	5.1804	Syk	4.38612e-142	14.3822	Haglr	2.9681e-37	2.60411
327	Rassf9	2.50661e-271	13.9072	Apba2	2.81574e-49	25.767	Sema4a	0	10.6465	Nalcn	0	9.26554	Ly6a	4.8046916E-317	11.3006	Agpat4	1.00717e-189	3.57141	Smim3	2.45002e-113	7.07226	Zfp276	4.26002e-114	2.61975	Tyrp1	9.22723e-245	7.20555	Wdr16	1.19825e-110	6.81091	Car2	6.67573e-142	57.6286	Tmem132b	3.51591e-37	2.42977
328	Hspa12b	5.56294e-270	11.2824	Uqcrc2	7.65249e-49	1.74456	Samsn1	0	10.5102	Rnf208	0	9.21629	Ramp2	6.92640638E-315	3.0796	C1ra	7.88204e-189	4.01468	Lamb2	3.30822e-113	3.23595	Lamp5	8.38056e-114	6.62047	Tm7sf3	2.21517e-241	2.05068	Timp4	1.96275e-110	11.7254	Brca1	1.18538e-141	9.19113	Ncf1	6.29607e-37	2.04678
329	Csf2rb	9.30776e-270	9.68623	Morf4l2	1.13729e-48	1.63313	Fam111a	0	10.4034	Mettl7a3	0	9.21432	Fgl2	4.374671636934E-312	4.23601	Pam	8.19913e-189	2.98956	4833422C13Rik	1.43861e-112	10.3481	Disp1	1.39797e-113	3.26685	Fhdc1	6.8536e-240	6.35521	Adamts16	3.49136e-110	8.16512	Fmnl1	4.01671e-141	13.3011	Ikzf1	9.05266e-37	2.24025
330	Msrb3	3.01471e-269	7.82238	Bean1	1.19508e-48	20.2344	Nfkbiz	0	10.311	Ica1	0	9.17951	Emp1	6.61596372344E-312	3.25818	Medag	1.61849e-187	4.87181	Pde4c	5.3978e-112	10.7408	Tmem2	1.02556e-112	3.09924	Ncald	1.94644e-239	2.14948	Esyt2	5.64735e-110	4.05166	Nuf2	1.50976e-140	8.35053	Zyx	1.0005e-36	1.97191
331	AI467606	4.99241e-268	9.75371	Ndufa11	1.37953e-48	1.90976	Lair1	0	10.3047	Mmp24	0	9.1416	Hoxb8	0	4.65813	Nid1	8.73096e-187	3.70886	Adamts16	1.44658e-111	10.2716	Mitf	2.15114e-112	3.23688	Josd2	7.58564e-239	1.9378	Anxa1	3.7923e-107	2.87227	Dntt	3.88333e-140	37.359	H2-Aa	1.21857e-36	2.82386
332	Apcdd1	6.34146e-266	10.6962	Psmb4	1.50926e-48	1.90154	Serpinb8	0	10.018	Cgref1	0	9.13313	Glis2	0	4.45718	Chn1	1.76443e-186	3.39611	Gpc6	2.61244e-111	3.88675	Dleu2	2.48425e-112	2.08455	Gstk1	1.58614e-238	3.16364	Unc45a	5.23673e-107	4.54431	Stap1	5.33655e-140	15.586	D1Ertd622e	1.32139e-36	1.6879
333	Cgnl1	3.69712e-261	7.36933	Jakmip1	1.60452e-48	22.8493	Arhgap15	0	9.9419	Sptbn2	0	9.12797	Krtdap	3.62918e-308	24.2481	a	3.39116e-186	7.1068	Serpine2	8.5337e-111	2.32317	Cdc42ep1	3.25393e-112	2.75144	Cyp51	1.01687e-237	2.07071	Col18a1	8.65388e-107	3.59363	Ttk	8.3032e-140	7.09525	Notch3	1.88763e-36	1.92594
334	Slc6a6	4.08047e-261	15.5535	Vps29	2.55647e-48	1.654	Rab3il1	0	9.77251	Ppfia3	0	9.12478	Tmem158	3.34381e-306	4.97179	Pdlim2	4.55265e-186	2.82707	Leprel1	1.20692e-110	6.54305	Ostf1	9.40303e-112	1.79287	Snx10	1.77169e-236	2.43717	Snhg18	1.73898e-106	3.48852	Sit1	8.57151e-140	8.57256	Cd33	2.70516e-36	1.72156
335	Abcc4	2.40068e-260	11.3493	Tmem233	3.28888e-48	21.0818	B4galnt1	0	9.69429	Atcay	0	9.11954	Gap43	1.32056e-305	3.88374	E330013P04Rik	3.60491e-184	8.57292	Mark1	2.86222e-110	5.46146	Galnt16	1.15445e-111	3.02936	Rassf10	1.43561e-234	8.40847	Foxc2	8.25928e-105	4.68358	C3	9.43803e-140	15.2045	Nts	2.70935e-36	11.6906
336	Tspan9	3.49473e-260	8.49725	Ndufb3	3.67352e-48	1.95073	Apobec1	0	9.68367	Nacad	0	9.10959	Zic2	2.53015e-305	6.41537	Kdelr2	3.92373e-182	3.29973	Trpc1	2.92011e-110	5.13259	Comtd1	1.47835e-111	3.09808	Grik3	3.35863e-234	8.84082	BC028528	1.36756e-104	3.57352	Camp	3.04348e-139	285.537	Apbb1ip	3.29537e-36	2.64922
337	Magix	8.10329e-260	9.22874	Syp	4.0184e-48	13.831	Pycard	0	9.68205	Mast1	0	9.0712	Ppic	2.0381e-302	3.54457	Qprt	8.77729e-181	6.48802	Gucy1a2	5.01406e-110	6.72085	Mctp1	2.31463e-111	3.28095	Nfe2l3	4.67667e-234	6.48692	Leprel1	2.38499e-104	5.73291	Map4k1	3.86377e-139	16.6748	Cldn11	3.59286e-36	31.1182
338	Cx3cl1	9.41529e-260	11.8806	Atcay	1.63891e-47	26.3769	Srgn	0	9.63015	Hs3st5	0	9.02996	Piezo2	1.49102e-301	3.61795	Dact1	3.67868e-180	4.08353	BC028528	1.65311e-109	3.4183	Dhcr24	1.21962e-110	2.42311	Rlbp1	5.18953e-232	6.83874	1810011O10Rik	1.08148e-103	3.31313	Fen1	2.25238e-138	9.92448	Mustn1	4.04958e-36	4.66036
339	Prelid2	1.10717e-257	9.21128	Sncg	2.33795e-47	4.43638	Dclre1c	0	9.48386	Slc4a11	0	9.0169	Bdh2	2.75048e-300	7.40604	Mdfi	1.44115e-179	6.03054	Cisd3	1.40044e-108	5.55307	Cyfip1	3.40988e-110	1.88162	Gsap	2.26303e-231	5.41276	Adcy6	1.30122e-103	4.62881	Aspm	8.14194e-138	9.84826	D7Ertd443e	7.99183e-36	1.7737
340	Epas1	5.42081e-257	5.83308	Dock3	2.72526e-47	25.1953	Runx1	0	9.48043	Tmem151a	0	9.0049	Cthrc1	2.88075e-300	7.05606	Dlc1	3.10399e-179	2.62715	Slc6a9	1.60733e-108	7.80555	Magix	1.03552e-109	5.33572	Plce1	2.92138e-229	2.26835	Arid5a	1.5916e-103	4.43581	Aunip	1.3337e-137	4.96555	Tuba1c	9.73075e-36	2.14577
341	Casp8	4.63576e-256	6.51751	Prdm12	5.26444e-47	21.2088	Gpsm3	0	9.39661	Amer3	0	8.97678	Hoxc10	2.60515e-298	5.78307	Aldh1l1	1.15197e-178	6.2862	Clip1	2.01538e-106	4.30949	Gamt	1.64736e-109	1.63712	Itga6	1.06036e-228	1.91453	Abr	3.77871e-103	3.78056	Hells	3.96076e-137	9.56709	Ccl19	1.05878e-35	10.8714
342	Tes	6.32132e-256	9.28885	Tmem25	7.65961e-47	25.0284	Dse	0	9.29982	Lrrc3b	0	8.95593	Slc5a6	1.60389e-295	9.80601	Col6a6	1.35217e-177	5.21027	Phldb2	6.78701e-106	4.11752	Odc1	1.87093e-109	2.40528	Ahnak	3.20317e-227	1.83637	Epn2	5.45984e-103	3.99621	Unc5cl	4.26555e-137	6.47581	Fes	1.20632e-35	1.91539
343	Ets2	1.03124e-253	6.27045	Phyhipl	1.29391e-46	19.1766	Ctsc	0	9.29455	Dner	0	8.9423	Serpinb6c	1.84672e-295	10.5684	Col4a5	6.13178e-177	4.5417	Gem	1.31596e-105	4.86245	Ptpn14	2.17984e-109	2.93456	Fads2	4.86733e-225	5.49664	AI593442	1.35251e-102	5.5422	2810408I11Rik	7.59658e-137	6.69247	Dclre1c	1.25852e-35	2.2943
344	Atp10a	9.9074e-253	13.123	Dynlrb1	1.34962e-46	1.8467	Limd2	0	9.24506	Rims2	0	8.92524	Sec24d	1.04721e-294	4.08421	C2	6.39274e-177	5.12641	Gm14207	1.84201e-105	9.23033	Elmo1	2.23447e-109	2.20337	Klf13	1.60787e-224	1.68433	Adap2	3.87871e-102	4.62046	Cd2	1.19821e-136	38.1983	Lpar6	2.40451e-35	2.05013
345	Adam15	3.27504e-252	6.72425	Ppp2r2b	1.4249e-46	13.1266	Rftn1	0	9.14535	Tbc1d30	0	8.89749	Smad6	9.32997e-292	7.14432	Rhou	1.14462e-176	3.51199	Dgkg	8.4089e-105	7.1126	Rnf103	3.38521e-109	2.70382	RP24-247B20.1	4.37232e-224	11.2605	Myo1e	5.24083e-102	4.55305	Csf3r	1.55989e-136	37.8233	Cmtm7	4.26209e-35	1.71262
346	Pir	2.78685e-251	7.73757	Ube2b	1.69575e-46	1.84421	Tmem37	0	9.13446	Nell1	0	8.89471	C2	3.84186e-290	7.57256	Arhgap32	1.93078e-176	3.52947	Cap2	3.41069e-104	8.37243	Spop	5.02587e-109	1.93347	Cyr61	1.22235e-222	3.93059	Gm6569	5.64209e-102	6.9565	Cxcr2	2.53968e-136	35.2583	Slamf9	7.85416e-35	2.58422
347	Hoxd10	5.13799e-251	11.6426	Clgn	2.07841e-46	25.2498	Sirpa	0	9.02708	A330008L17Rik	0	8.89173	Hoxc4	3.54068e-289	5.12987	Errfi1	1.96455e-176	2.20171	Laptm4a	5.36385e-104	2.35995	Peo1	8.95321e-109	3.64228	Slc31a2	5.71476e-221	3.09031	Gsg1l	3.95458e-100	8.46598	Klrb1f	2.63199e-136	5.3124	P2ry13	8.43679e-35	2.18284
348	Pitpnm2	2.66576e-250	5.69567	Aplp1	2.47779e-46	9.24132	Frmd4b	0	8.88211	Tmem178b	0	8.88785	Txndc5	4.33581e-289	3.30664	Hrk	5.15625e-176	6.98553	Ift43	5.26516e-103	3.46496	Gpsm1	1.00507e-108	2.83377	Pon2	6.40497e-220	2.13618	AW011738	5.21806e-100	6.12241	Dok3	3.91632e-136	18.3255	Gna15	8.74487e-35	2.68184
349	Tjp1	5.63543e-250	6.98925	Mtmr6	2.77542e-46	13.7472	Csf2ra	0	8.83164	Cacng5	0	8.87716	Gm26512	4.62843e-288	7.50652	Runx1t1	5.14097e-174	3.54105	Gm13269	5.42266e-103	9.76389	Taldo1	3.44087e-108	1.70899	Ddit4	8.01676e-220	2.12845	Lrrc39	8.82675e-100	5.61909	Dck	4.44362e-136	11.6417	Tmem37	9.30583e-35	1.84381
350	Chrm3	5.66215e-247	10.6775	Galnt14	2.83547e-46	25.8893	Il13ra1	0	8.46744	Dbndd1	0	8.84048	Agpat4	1.00932e-285	3.53633	Vkorc1	2.14833e-173	2.96673	Ehd2	1.34077e-102	3.27183	Stx6	2.47853e-107	2.24815	Hmgcr	2.49879e-219	1.8734	Tnfaip8	2.05373e-99	3.68837	Gpr18	1.53266e-135	16.5112	Dnase1l3	1.07523e-34	2.736
351	Calr3	6.56015e-244	8.9116	B3galt1	3.21946e-46	20.8717	Crlf2	0	8.39411	Gm15934	0	8.82762	Tsc22d1	2.70285e-285	2.89737	Epyc	2.32692e-173	26.8809	Neurl1b	2.98141e-102	10.237	Coprs	3.94014e-107	2.52562	Idi1	5.35797e-219	1.61113	Bgn	2.25105e-99	1.98634	Rag1	2.0573e-135	11.7546	Raph1	1.07884e-34	1.64049
352	Ramp3	1.27683e-243	12.3038	Atp6ap1l	8.2491e-46	24.1072	Dusp1	0	8.37485	Cyb561	0	8.81147	Mdfic	2.80974e-284	4.6285	Amy1	4.31552e-173	6.66696	Angpt1	8.08287e-102	5.83846	Tusc3	5.46358e-107	2.061	Sh3pxd2b	8.17616e-219	2.75647	Tspan2	5.47078e-99	3.23391	Lcn2	2.50572e-135	158.58	Aplp1	1.15881e-34	20.8656
353	Hmbox1	2.45417e-243	6.53029	Lrp11	1.04071e-45	20.5102	Cyba	0	8.25181	Rap1gap2	0	8.73604	Wnt2	4.97826e-283	15.3738	Col18a1	1.01643e-172	2.7726	Daam1	1.00293e-100	4.83425	D730003I15Rik	1.26454e-106	2.71566	Coro2b	3.20792e-218	2.69043	Lrp2bp	1.1267e-98	6.09305	Ube2t	6.66604e-135	6.63255	Tlr2	1.18625e-34	1.79993
354	Endou	3.03961e-243	9.40206	Mapre1	1.12451e-45	1.58054	Man1a	0	8.24645	Dzank1	0	8.72002	Rcn3	1.65414e-281	3.47793	Lamc1	5.71267e-172	3.54766	Gper1	1.09188e-100	6.95192	Calm2	1.86859e-106	1.63131	Ptprf	5.20608e-217	1.63512	C1s1	2.38901e-98	3.70493	Exo1	9.65015e-135	6.44149	Tmem151a	1.20335e-34	6.1772
355	Hdac7	4.06541e-243	5.91126	Gabrg1	1.17232e-45	32.1006	Casp8	0	8.19505	Tenm4	0	8.69887	Tmtc1	6.4462e-281	3.48236	Tsc22d1	1.68208e-171	1.80431	44450	8.14201e-100	3.68599	Purb	2.03689e-106	1.77195	Cntfr	1.99627e-216	2.91266	Gadd45g	3.13953e-98	4.2829	Cdc20	2.59e-134	8.3391	Arhgap15	1.82666e-34	2.29957
356	St8sia6	5.8126e-241	16.2308	Cyc1	1.66675e-45	1.57281	Hmox1	0	8.17428	Prmt8	0	8.57962	Ctsk	3.94168e-280	3.69692	Pla2g7	2.1909e-171	3.63937	Eya4	2.63141e-99	8.76698	Spon2	2.23734e-106	3.36383	Bpgm	1.17635e-213	2.2246	Kcne4	3.27012e-98	4.59366	Hmha1	4.70888e-134	8.88552	Alox5	1.93373e-34	2.00581
357	Lmo7	2.70116e-239	9.98874	Sv2b	1.93904e-45	21.2352	AB124611	0	8.15301	Fsd1	0	8.57411	Col1a2	1.36789e-279	5.99077	C1s2	2.07163e-170	4.96427	Mef2a	5.02451e-99	3.31956	Clstn1	2.51991e-106	2.12269	Rasgef1c	2.14563e-213	10.7123	Cdk15	4.03654e-98	7.00342	Hba-a1	6.2304e-134	254.741	Gucy1b3	2.26687e-34	1.60065
358	Cngb1	2.05842e-236	11.8659	Ndufb2	2.31037e-45	2.0982	Grap	0	8.12367	Dkkl1	0	8.57334	Cfb	3.4627e-278	9.22384	Eya1	2.73749e-170	8.24315	Acta2	6.01914e-99	2.42062	Rtkn	4.82299e-106	1.79678	Dennd2a	2.34548e-213	2.7041	Pkp4	7.3322e-98	5.5604	Hcls1	9.08811e-134	8.42165	Crlf2	2.32973e-34	1.74183
359	Lipe	4.1326e-236	7.97255	Acsl6	2.75989e-45	27.4655	St3gal6	0	8.10412	Panx2	0	8.55863	Tub	1.28137e-275	7.18831	Ptk7	7.32905e-170	5.38411	Epb4.1l1	5.53258e-98	4.01015	Syna	1.25295e-105	4.23675	Glo1	1.05195e-212	2.27915	Dusp27	7.44496e-98	5.37857	BC051537	8.05885e-133	4.5197	Lmo2	3.33233e-34	1.61667
360	Arhgap27os1	4.29524e-236	8.61544	Cct8	3.57187e-45	1.95676	Arrb2	0	8.03342	Susd4	0	8.55781	Gstt1	1.328e-275	3.7775	Adamts15	2.30299e-169	4.81778	Slc35d3	1.57378e-97	9.87993	Lamb1	2.06199e-105	1.56442	Oat	4.0813e-211	1.64566	Adap2os	9.33171e-97	4.90579	Gmnn	8.08406e-133	11.814	Kmo	4.03653e-34	3.30589
361	Cthrc1	1.3449e-234	4.78915	Cops6	3.5892e-45	1.56264	Ssh2	0	7.89743	Slc29a4	0	8.53044	Wif1	2.04285e-273	28.85	Gsn	4.85535e-169	4.64884	Airn	3.47635e-97	5.88457	Caskin2	6.17444e-105	2.45547	E130114P18Rik	8.80271e-210	3.83477	Astn1	3.05055e-96	5.81137	Hist1h2ag	1.14591e-132	4.38587	Plcl1	6.47048e-34	2.42974
362	RP23-362B7.1	1.86448e-232	7.92705	Ndufs2	3.79531e-45	1.91145	Skil	0	7.84845	Tmem200c	0	8.4771	Hoxb6	1.84733e-271	4.67027	Nkd2	1.38893e-168	4.206	G0s2	2.43607e-96	1.61178	Adcy1	7.83607e-105	3.26881	Fdft1	1.11425e-209	2.03894	Camk2g	9.13218e-96	3.26452	Cenpw	7.65872e-132	9.13808	Pycard	6.73071e-34	1.80013
363	Mkl2	6.39908e-231	6.24502	Mfsd6	4.01317e-45	16.372	Ier5	0	7.80004	Rundc3b	0	8.4608	Loxl2	2.15969e-271	3.45397	Enah	1.37619e-167	5.15683	Mpp2	3.36315e-96	7.1146	Smox	2.01811e-104	1.80287	Pnmal2	3.09783e-209	2.56778	Tgfb3	1.27522e-94	6.05702	Itgb2	8.77948e-132	16.0291	Ppp1r21	7.02104e-34	1.54248
364	Ptgis	1.76348e-230	6.53467	Sod2	5.23075e-45	1.50459	Tgfb1	0	7.78778	Fam188b2	0	8.44438	Zcchc5	5.1567e-270	11.2732	Tubb6	3.83151e-167	3.63484	Ankrd29	3.88787e-96	5.23665	Tkt	2.49274e-104	1.62102	Slitrk5	5.39147e-209	5.33129	Ddit4l	1.45416e-94	3.86503	Itga4	1.49555e-131	7.13914	Tcf4	7.17034e-34	1.55546
365	Lims2	1.34258e-229	6.29218	Ahnak2	8.43619e-45	10.0402	Cacna1a	0	7.59396	Rab39	0	8.42695	Fzd7	3.54031e-269	4.19745	Efemp2	4.12142e-167	3.0729	Gm26802	7.00081e-96	7.44755	Sptlc2	2.86568e-104	2.38865	Gdpd2	9.61048e-209	4.85062	Fam69a	3.13588e-94	3.32984	Cxcr6	2.44809e-131	39.2241	5031439G07Rik	7.26715e-34	1.61688
366	Mef2c	3.93395e-229	3.92005	Cycs	1.05517e-44	1.63304	Adap2	0	7.39576	Ephx4	0	8.39161	N4bp2	3.89727e-269	4.88326	Slc6a2	9.85514e-166	11.7545	Ppy	7.50642e-96	10.8696	Gm15417	2.97473e-102	2.92594	Eid1	5.92152e-208	1.54939	Thbs1	6.31621e-94	5.30768	Rad51	4.5148e-131	7.34747	Taok3	8.77911e-34	1.5814
367	Tnfrsf10b	3.76235e-227	9.85576	Dlgap3	1.1693e-44	30.8891	Cd79b	0	7.15318	Enox1	0	8.38533	Pcsk5	6.77139e-269	4.19673	Ephx1	1.21352e-165	3.57307	Ccdc80	1.36487e-95	2.98892	Loh12cr1	3.40122e-102	2.93637	Mfap3l	3.12859e-207	1.96478	Csrp2	7.68515e-94	1.84811	Cd24a	1.30183e-130	15.7322	Pawr	1.0729e-33	4.96815
368	Fxyd5	4.24545e-227	2.82162	Rexo2	1.27319e-44	1.76252	Snx5	0	7.09757	Nrg3	0	8.38196	Foxd2	2.22208e-267	5.42209	Ctsb	5.52829e-165	3.12422	Eng	2.10153e-94	2.90046	Arnt2	5.04896e-102	2.54797	Enpp1	4.57364e-206	3.71152	Atp10a	1.19474e-93	7.09874	Ngp	5.40351e-130	197.14	Arrb2	1.09362e-33	1.60534
369	Stx3	2.73958e-226	8.58797	Map3k9	1.32961e-44	26.4859	Ighm	0	7.00219	Entpd3	0	8.35745	Hspb8	2.57038e-267	3.36834	Tmem263	8.86771e-165	3.3053	Wtip	5.58978e-94	3.75436	Sertad1	7.16007e-102	2.28613	Gca	1.69296e-205	3.82557	Marveld1	1.55547e-93	3.85653	Emr4	1.60203e-129	31.4265	AI662270	1.14861e-33	1.75934
370	Pqlc1	6.34578e-224	4.82214	Jph4	1.45309e-44	15.5629	Lmo2	0	6.93573	Usp13	0	8.31025	Cpq	1.10625e-265	3.52891	BC039771	9.32189e-165	5.7879	Pid1	5.08616e-93	2.07916	Rhobtb3	1.78866e-100	1.93378	Cdk6	3.05138e-205	2.78098	Ccrl2	1.55959e-93	2.23043	Plcg2	4.66463e-129	15.556	Ramp1	1.25068e-33	2.43757
371	Frmd4b	1.22696e-223	5.86695	Serp2	1.64245e-44	16.151	Basp1	0	6.90771	Map7	0	8.26086	Cd34	1.19774e-265	5.21281	Cldn10	2.11187e-164	6.90628	Tmem131	5.91442e-93	4.30002	Nes	2.4992e-100	2.70357	Hspa12a	5.28122e-205	1.625	Pitpnm3	4.6966e-93	6.33352	Cdc25b	1.19798e-128	11.3303	Adcy7	2.00627e-33	2.15602
372	Ebf1	7.97195e-221	2.23667	Ywhaz	1.71393e-44	1.99731	Pltp	0	6.82607	Rps6kl1	0	8.26014	Ube2l6	1.52336e-264	3.84605	Mfge8	6.84826e-163	2.12397	Gfra2	1.17276e-92	3.54838	Ak3	4.23483e-100	2.12002	Wipi1	7.81967e-205	2.19272	Limd1	1.57532e-92	3.3887	Selplg	6.93158e-128	11.7393	Rab33a	2.02015e-33	5.26271
373	Mfhas1	3.97977e-220	6.3551	Atp5a1	1.80425e-44	1.9741	Slc7a7	0	6.79594	Elovl4	0	8.25436	Cxcl12	9.2843e-264	4.10913	Rgmb	3.23513e-162	3.2888	Lbh	3.18891e-92	2.86962	Cyb5r3	4.81457e-100	1.9576	Tead1	1.20345e-204	1.70457	Asb4	1.76294e-92	6.9734	Racgap1	7.66109e-128	6.58501	Pigz	2.15594e-33	2.71031
374	Klf2	2.46393e-219	5.96168	Tmtc1	1.88492e-44	19.8616	Daglb	0	6.72099	Sybu	0	8.17872	Cldn11	9.61426e-262	5.43106	Kl	8.225e-162	7.56175	Btg2	1.10344e-91	3.74471	Gadd45b	5.91258e-100	2.67224	Tlcd1	1.46553e-204	3.06462	Dab2ip	1.06681e-91	3.52606	Gm15987	1.41006e-127	7.47469	Gpx3	2.29014e-33	1.71683
375	Arhgap27	4.47158e-219	9.49404	Eif1b	9.08206e-44	1.94005	Mef2c	0	6.71989	Ankrd6	0	8.17396	Spsb1	1.60285e-261	5.79213	AW112010	3.29693e-161	4.74946	Ssbp4	2.38126e-91	3.38327	Serf1	1.89134e-99	2.07769	Rhobtb3	2.06555e-204	2.06489	Cebpb	3.6546e-91	4.22766	BC035044	5.34407e-127	13.5451	2610203C22Rik	2.43929e-33	1.81092
376	Slc30a1	1.21646e-218	6.70058	Scg2	1.19039e-43	16.4789	Plekho1	0	6.44154	Svop	0	8.10938	Copz2	4.41534e-261	3.26993	Tmem167	5.28261e-161	3.24396	Ccnd1	6.97032e-91	3.18635	Papss1	6.93569e-99	1.76965	Adam23	8.61223e-203	2.38859	A4galt	4.82253e-91	4.7327	A730036I17Rik	5.43838e-127	3.78191	Phf11b	2.65719e-33	2.80026
377	Pam	1.98478e-218	7.26031	Sez6	1.4284e-43	26.0029	Ifi203	0	6.41869	Fam217b	0	8.10852	Epha4	4.55801e-261	6.18379	Fhl2	2.33937e-159	2.7909	Hspa1a	7.75569e-91	3.64711	Tbxa2r	1.11372e-98	3.40884	Rtkn	5.55029e-202	2.1418	P2ry14	5.11473e-91	3.32521	Cdc45	8.38982e-127	7.82961	Runx1	3.53031e-33	1.59257
378	Sh2d3c	6.69197e-217	6.28983	Bcat1	1.84873e-43	22.9824	Adap2os	0	6.39042	Slitrk3	0	8.10842	Vasn	5.66633e-261	3.97427	44443	8.14458e-159	1.52895	Colec12	1.99138e-90	4.05737	Vdac2	2.74603e-98	1.97864	Luzp2	2.72214e-201	8.56156	Apold1	6.71765e-91	4.20725	Ptpn18	1.3139e-126	5.31623	Fli1	3.67639e-33	2.22588
379	Piezo1	1.38856e-216	8.6206	Zcchc18	2.03225e-43	11.9878	Pla2g7	0	6.22895	Sgpp2	0	8.03081	Gfpt2	1.20885e-259	9.36551	F3	4.24516e-158	2.62021	Cpe	1.08618e-89	2.12106	Crlf3	4.59856e-98	2.26191	Slc15a2	1.32974e-200	2.43897	Mpp2	3.96415e-90	5.64787	Amica1	1.70024e-126	18.47	A930003A15Rik	4.20245e-33	1.78925
380	Hoxb9	9.75869e-216	6.34129	Psmb5	2.23635e-43	2.20307	Tmsb4x	0	6.19649	44259	0	8.01385	Col5a1	1.37203e-259	3.01931	Thbs2	5.51626e-157	2.97185	Ppargc1b	2.79282e-89	7.15117	Mgat3	6.8881e-98	2.20156	Srebf1	9.94824e-200	2.78433	Mprip	1.41155e-89	3.3272	Nek2	2.94542e-126	6.07221	Hmox2	5.41043e-33	1.54512
381	Rbpms	2.33132e-215	3.77909	Psma6	2.50214e-43	1.77982	Efhd2	0	6.14202	Sez6l2	0	8.01297	Rspo2	1.63157e-258	7.01814	Pgm2	1.65819e-155	3.64322	Ptch2	4.91702e-89	7.26582	1810037I17Rik	9.91351e-98	1.55925	Fmnl2	5.01441e-199	2.10895	Asb10	1.69024e-89	8.34738	Ncaph	3.68523e-126	7.42403	Dlk2	6.27781e-33	2.56747
382	Tjp2	5.42368e-215	6.29897	Aes	4.88836e-43	1.9341	Slc9a9	0	6.07122	Rhov	0	7.9727	Spon2	2.63598e-257	8.08677	Psmb11	3.33287e-155	5.85789	Pianp	8.18757e-89	3.85666	Ptms	2.22446e-97	1.75806	Bex4	5.86949e-199	4.66991	Ar	2.39962e-89	4.59813	A430078G23Rik	4.17314e-126	7.2795	Tlr13	7.07296e-33	1.92408
383	Slc16a2	1.30835e-213	7.40257	Bsn	4.99989e-43	22.7387	Cmtm7	0	5.85121	Ttbk1	0	7.95596	Skil	4.59873e-257	3.17055	Herpud1	6.28941e-155	2.80158	Atp1b2	1.45189e-88	2.22166	Ccdc85b	2.31146e-97	1.97815	Fzd8	1.96508e-198	3.12891	Frmd4b	4.00924e-89	4.26424	Spi1	4.65332e-125	9.16859	Crybb1	9.5257e-33	3.02686
384	Rnase1	2.35337e-213	9.16463	Psmc3	6.64207e-43	1.86993	Hk2	0	5.80176	Tbc1d9	0	7.92433	Igfbp4	6.41708e-257	5.1914	Adam5	2.13751e-154	6.27816	Baiap3	2.36174e-88	8.52921	St13	3.96162e-97	1.7357	Gm4221	4.01064e-198	7.8822	Pear1	5.55771e-89	4.13084	Kif14	7.63761e-125	5.02852	Ephb1	1.00269e-32	2.99666
385	Nmi	3.21689e-213	6.84919	Htr3a	8.95611e-43	25.9639	Myo5a	0	5.54391	Kcnh7	0	7.90261	Ackr3	1.16008e-256	4.85726	Fgfr1	1.07241e-153	2.62261	5730508B09Rik	6.02053e-88	3.76263	Msmo1	2.35872e-96	1.87592	Pcdh9	1.82864e-197	3.54435	Stk24	8.72277e-89	4.15289	Pyhin1	1.68263e-124	17.9772	Actr3	1.21127e-32	1.5686
386	Filip1	1.06516e-212	4.88879	6430548M08Rik	1.56763e-42	15.9482	Grn	0	5.48542	Jakmip3	0	7.8767	Bmp1	5.13956e-256	3.76274	Cbs	3.31255e-153	6.41383	Zfp618	9.81439e-88	7.09146	Tmem245	3.76476e-96	1.86994	Sema3c	2.93408e-197	2.74404	Ptgir	1.15167e-88	5.48325	Il1f9	1.86069e-124	12.4849	Ptpn7	1.28742e-32	3.06936
387	Lhx6	1.99982e-211	10.6546	Hopx	1.60428e-42	7.57389	Rbpj	0	5.43696	Ddx25	0	7.78015	Col11a1	2.46372e-254	5.06957	Stmnd1	1.08262e-151	5.80706	Itm2b	2.59379e-87	1.84683	Lctl	1.23992e-95	4.0701	Tmc7	3.12907e-197	3.64294	Pla2r1	2.04797e-88	4.97122	Depdc1b	1.06021e-123	7.77513	Tmem141	1.38125e-32	1.95031
388	Esm1	2.83977e-211	10.279	Park7	1.68881e-42	1.98699	Creg1	0	5.30734	Nap1l2	0	7.77057	Pkdcc	2.95588e-254	3.93542	Fkbp14	1.28378e-150	3.12359	Map1lc3a	4.52171e-87	2.48714	Fzd3	1.53526e-95	2.27683	Nsdhl	5.49779e-195	2.5706	Prkcdbp	2.74393e-88	4.55051	Gm15290	1.67213e-123	2.67513	Limd2	1.78957e-32	1.63319
389	Ppp3cc	1.11016e-210	8.2188	Cfl2	3.25623e-42	1.60109	Hexa	0	5.26249	E130309D14Rik	0	7.7609	Gnas	1.06808e-253	4.36665	Akap12	6.00404e-149	2.02961	Luzp1	1.16108e-86	3.25196	Tex2	2.02895e-95	2.17611	Pmvk	8.56183e-195	2.10294	Hotairm1	5.05222e-88	4.93522	Lcp1	1.96999e-122	6.65106	Arhgap25	2.55492e-32	2.23088
390	Syne1	1.06686e-209	5.91594	Svop	3.37053e-42	26.5898	Ftl1	0	5.22794	Gabrb1	0	7.72703	Ptplad2	1.08121e-252	3.31099	Nnmt	1.04662e-148	7.70268	Tmem182	1.26568e-86	7.66026	Dclk3	3.63996e-95	3.10475	Crot	4.98094e-193	2.48731	Pde1b	8.83714e-88	6.42518	Chek1	2.66367e-122	6.31302	Pon3	3.30913e-32	2.29244
391	Vwa3a	1.26721e-209	9.2924	Coro2a	3.41328e-42	19.6278	Gas6	0	5.2101	Srsf12	0	7.67876	Tnnt3	4.51721e-251	9.35295	Ecm2	3.60917e-148	3.27414	Pik3cd	3.44223e-86	5.11705	Epb4.1l2	3.97981e-95	1.93324	Gstm5	5.48076e-193	1.71436	Mrgprh	5.01888e-87	4.72837	Lilra6	4.22627e-122	16.6633	Sash3	5.23935e-32	2.2716
392	Pls3	2.07622e-209	5.14517	Tomm5	3.69092e-42	1.71842	Tnfaip8	0	5.00358	Ptprr	0	7.60544	Dcx	9.78504e-251	7.76272	Adam19	1.83571e-147	3.66338	Arap2	3.96693e-86	3.99585	Shroom1	4.18155e-95	4.32063	Lrrc4	8.12471e-192	5.61655	Luzp1	1.04684e-86	3.27044	Slc25a21	6.23264e-122	10.7457	Pde4b	5.52189e-32	1.88758
393	Rtp4	3.57569e-209	5.90392	Tmem167	5.37091e-42	1.57546	Cd93	0	4.89196	BC007180	0	7.57232	Pam	6.97467e-250	2.91938	Erlec1	1.92055e-147	2.87193	Rap2a	8.93241e-86	2.95005	Radil	1.99946e-94	3.53794	Cadm2	1.88209e-190	7.18728	Slc19a1	1.28758e-86	6.00904	Mcm3	2.85511e-121	9.77501	Srgn	5.79757e-32	1.86027
394	Fat4	1.36936e-208	9.0508	1110032F04Rik	5.71617e-42	29.0865	Fxyd5	0	4.83297	Oprm1	0	7.54198	Hoxa9	9.1114e-250	5.8296	Defb36	6.44829e-147	6.68158	Adra2b	1.31965e-85	7.57806	Camk2b	8.45527e-94	2.97951	Pipox	8.70022e-190	5.98211	Tmem132d	4.28619e-86	6.16774	Arhgap11a	1.74754e-119	8.39395	Gng8	9.55703e-32	3.68974
395	Hoxd3os1	2.43334e-208	8.90777	Add2	1.1592e-41	24.2483	Hfe	0	4.8255	Lrfn1	0	7.5177	Dnajc25	3.76115e-249	3.53444	Aldh1a3	2.55421e-146	10.2348	Spon1	2.39752e-85	7.54422	S100a4	1.46476e-93	1.55146	9430041J12Rik	1.12675e-189	6.11376	A330076H08Rik	6.44402e-86	6.28424	Dna2	1.91606e-119	7.1252	Tspan2	1.21604e-31	13.4929
396	Wscd1	4.59326e-207	8.81434	Cbln2	1.60936e-41	24.6135	Ifi30	0	4.81338	Camk1g	0	7.46971	Gpr124	3.79439e-248	3.48415	Vcam1	1.06454e-145	4.10248	Plac9b	2.68765e-84	8.60449	Hsp90ab1	1.52026e-93	1.50463	Cdc42ep2	2.34611e-189	2.6749	Actn4	1.73032e-85	3.92155	Add2	5.20132e-119	6.31666	Tnfrsf1b	1.4489e-31	1.93316
397	Efnb2	2.00053e-205	6.79755	Rab3a	2.18678e-41	10.4126	Ifngr1	0	4.7025	Tvp23a	0	7.4376	Sytl5	5.53588e-248	6.64386	Gaa	1.8359e-145	3.03027	Nr2f2	7.63062e-84	2.31412	Slc20a2	9.90685e-93	2.77422	Atp6v0e2	1.07038e-188	1.83052	5930412G12Rik	2.03222e-85	6.26434	Lmo2	1.01209e-118	5.86922	Zdhhc9	1.53313e-31	1.98903
398	Clec1a	2.54619e-205	7.61994	Agpat3	2.34837e-41	1.51504	Cebpb	0	4.68238	Prkaa2	0	7.26721	Prps2	8.97945e-248	6.12271	D630003M21Rik	4.06324e-145	5.10022	Colec11	9.04841e-84	9.89921	Reep5	1.50848e-92	1.56316	Olfml2b	7.25956e-188	3.08034	Nfatc4	2.46652e-85	5.09025	Arhgap15	1.94829e-117	8.55565	Nlrc4	1.57655e-31	2.81227
399	Chn2	3.42515e-203	8.11995	Magee1	2.87871e-41	17.3688	Bin1	0	4.64396	Herc3	0	7.22426	Tmem45a	3.52439e-247	4.29276	S1pr2	5.49013e-145	4.40938	Ccdc160	3.69207e-83	5.85923	Plxnb1	1.64195e-92	2.24636	Cyp39a1	2.78481e-187	2.79937	RP23-329F7.2	1.40434e-84	6.61868	Dhrs11	1.22403e-116	10.8361	Pak7	1.60341e-31	3.04266
400	Trim16	6.50503e-203	8.48311	Mrps36	6.29127e-41	1.60798	Ly6e	0	4.6101	5330417C22Rik	0	7.20866	Actn1	3.39439e-246	2.81465	Oacyl	6.54221e-145	6.44777	Vasn	5.3952e-83	5.69149	Prkca	2.09334e-92	1.98597	Cdkn2c	1.30518e-185	3.05691	Apbb2	6.98776e-84	3.05945	Popdc2	2.0989e-116	7.80735	Fam49b	1.81908e-31	1.5735
401	2310001H17Rik	1.25358e-202	7.56073	Ndufa8	9.04393e-41	1.84505	Trf	0	4.51238	Scrt2	0	7.12756	Cpxm1	5.03232e-245	2.84977	Ckap4	1.50005e-144	2.67793	Zfp36l1	9.81626e-83	2.34995	Myh14	2.78727e-92	2.89155	Lyrm4	3.94585e-185	3.14423	Klhl23	1.73737e-83	5.13318	Pdia2	3.41315e-116	3.40935	Tagln	2.2993e-31	4.62664
402	Gm11716	4.11926e-198	7.99126	Ache	9.09648e-41	21.9198	BC028528	0	4.21984	Ptprn2	0	7.12548	Itpr2	1.7194e-243	4.23359	Opcml	1.64944e-144	3.37173	Hcar1	2.76924e-82	7.30004	Nedd9	5.74562e-92	2.52474	Cdh2	4.49519e-185	2.00717	Crhr2	2.25797e-83	6.04625	Pkp3	6.79602e-116	13.2467	44443	3.8805e-31	3.23875
403	Arhgef3	3.87211e-196	5.30321	Camk2g	1.19714e-40	12.7313	Rassf4	0	3.99671	Tmem74	0	7.10568	Col6a5	1.9481e-243	11.3153	Ror1	3.78511e-144	4.88081	Nes	3.51392e-82	4.05337	Gm6537	6.59583e-92	4.52574	Sdc3	1.62957e-184	2.11841	Myo1c	6.42087e-83	3.49344	Gp9	2.02844e-114	4.53427	H2-DMb1	4.22993e-31	2.89394
404	Pim3	1.4384e-195	6.14793	Pde1c	1.63042e-40	23.5135	Dhrs3	0	3.81651	Pla2g4e	0	7.09334	Mkx	3.0184e-243	7.16457	Ggt5	6.23251e-144	3.40819	Tgfb1i1	6.93271e-80	3.1301	Jsrp1	7.42148e-92	5.75994	Gja1	9.98786e-184	2.56441	Cited4	8.48327e-83	7.65808	Cd22	3.47758e-114	12.6313	Tifa	4.29819e-31	1.70195
405	Irf7	4.40391e-195	8.37108	Dctn2	1.74628e-40	2.00002	Cfh	0	3.52068	Gm12576	0	7.05735	Steap3	3.84709e-243	3.73818	Mmp23	6.75305e-144	4.04062	Foxc1	4.3959e-79	3.37741	Mpzl1	1.15363e-91	2.04182	Rab31	1.24431e-182	2.76062	Bmp2	6.34438e-82	3.76008	Ptk2b	2.21553e-113	11.2836	Rab3il1	5.21992e-31	1.76103
406	Atxn1	2.33942e-193	5.35333	Zwint	1.86748e-40	9.18035	Clec2d	0	3.36838	Chia1	0	7.05051	Pax9	3.19558e-242	6.93441	Meg3	2.09246e-142	3.12505	Itga8	4.77977e-79	7.31677	Npepl1	1.50895e-91	2.11988	Dhcr7	3.80797e-182	2.85241	A430046D13Rik	1.16305e-81	6.08768	Dock2	2.41304e-113	9.26185	Aoah	7.28853e-31	2.56813
407	Snrk	4.31696e-193	4.70112	Sdhb	1.94949e-40	1.71756	Tgfbi	0	1.96765	Slc45a1	0	7.02238	Kng2	2.51877e-241	10.7847	Tmem39a	2.27643e-141	3.37787	Tmem100	7.53772e-79	2.6624	Ly6g6d	1.99926e-90	4.30806	Cnksr2	1.38001e-181	4.70193	Trpc3	1.58183e-81	3.71047	Grap2	4.41994e-113	8.1052	Tbc1d14	8.05494e-31	1.55576
408	Tgtp1	1.64543e-192	7.50283	Tmem255a	2.01564e-40	18.332	Gusb	4.9E-324	5.38646	Atp2b3	0	6.99818	Pstpip1	2.75368e-240	5.1931	Mxra8	9.9475e-141	2.63221	Cnn2	2.35836e-78	3.19531	Plekhg5	2.86528e-89	2.70507	Mxi1	4.40313e-181	2.21753	Pbxip1	1.59979e-81	3.80442	Cox6a2	6.09343e-113	40.6951	Adam15	9.97618e-31	2.08633
409	Entpd1	5.91442e-192	6.33231	Uhmk1	5.85124e-40	12.798	Ninj1	1.04E-322	7.59845	Diras1	0	6.78738	Ecm1	1.82097e-239	4.4913	Cgnl1	5.60165e-140	3.29126	Unc13c	2.4275e-78	7.17219	2900089D17Rik	5.76499e-89	3.29342	Cdh15	1.19838e-180	7.27738	Calcrl	4.76047e-81	3.697	Atp8b4	9.26722e-113	14.0228	Adap2os	1.03132e-30	1.62624
410	Elf1	3.76784e-191	5.64483	Srxn1	6.41177e-40	15.9743	Ctsa	1.7E-322	4.93913	Mmp25	0	6.6667	Ckap4	5.35055e-239	3.04911	Ms4a4d	6.34667e-140	7.04913	Adora2b	5.44547e-78	7.5656	Ak5	1.37019e-87	3.04007	Lix1	2.286e-180	1.5818	Wasf3	7.52954e-81	6.5475	Gapt	1.02113e-112	12.8572	Jarid2	1.28195e-30	1.711
411	Spry1	6.19188e-191	6.1985	Cadm3	6.57612e-40	10.8283	Fam46a	1.3216E-320	5.14321	Gpr22	0	6.59505	Chst2	5.76459e-237	3.21334	Ccnd2	1.26283e-138	2.579	Agt	7.28787e-78	4.95906	Igf2bp2	7.86736e-87	2.865	Itga7	4.56377e-180	2.07213	D430036J16Rik	9.46747e-81	6.82639	Syce2	1.33596e-112	8.84444	Rgs5	1.42487e-30	2.03928
412	Apold1	9.37483e-191	6.20914	Acpp	1.89314e-39	20.8404	Pik3r6	2.2624E-319	12.2775	Cyp4x1	0	6.55295	Slco2a1	4.8844e-236	4.58896	Adam12	2.11316e-138	6.46396	Limd1	7.54798e-78	3.30099	Spint1	1.323e-86	4.56378	Adamts17	1.58994e-179	4.47769	Gm13269	1.61301e-80	7.41912	Laptm5	1.59833e-112	4.86295	Gucy1a3	1.47577e-30	2.11922
413	Hip1	4.39268e-190	5.22652	Slitrk3	4.01786e-39	28.5324	Cst3	3.5928E-319	5.04359	Chga	0	6.53999	Clec2d	6.4564e-234	2.28788	Aga	2.13465e-138	2.91879	Sox9	1.33565e-77	4.51529	Nek1	1.5102e-86	1.91283	Ddah2	5.72899e-179	1.6695	Slc4a8	1.98768e-80	6.30809	Ms4a3	2.47964e-112	46.0753	Sez6l2	1.60734e-30	4.98298
414	Ralgps2	7.21037e-190	6.21028	Mbnl2	4.80775e-39	1.93942	Tlr4	3.84996E-319	9.87115	Iqcj	0	6.49306	Ppapdc1b	1.24299e-233	3.64628	Mansc4	1.04453e-137	6.63042	Lpp	4.18993e-77	3.1214	Ppp2cb	4.82162e-86	1.68335	Ppargc1a	7.57444e-179	2.88644	Dmp1	3.59055e-80	10.6928	4833407H14Rik	1.04795e-111	8.93444	Adi1	1.74938e-30	2.38387
415	Arhgap29	1.00361e-189	4.976	Creg2	6.70374e-39	24.9428	Il10rb	5.311334E-317	4.40709	9430021M05Rik	0	6.48191	Fgf16	4.76321e-233	7.3358	Creb3l3	2.32505e-137	6.47313	Parp8	4.46663e-77	6.29063	Cdc42ep3	4.84042e-86	2.20225	Stard10	3.7878e-178	2.11547	Trpc6	1.10554e-79	5.11541	Rnase6	1.48737e-111	22.081	Slc15a3	2.09604e-30	1.89305
416	Ifi47	1.48052e-189	4.94935	Capzb	7.15953e-39	1.53642	Pira2	1.30884847E-316	13.6571	A230087F16Rik	0	6.48097	Wnt11	8.21587e-233	7.87611	Sec16b	4.7415e-137	6.94954	Akr1c12	2.24622e-76	5.99024	2410127L17Rik	2.53871e-85	2.29961	Hepacam	3.84784e-178	2.99521	Ralgapa2	1.23065e-79	4.34998	Stx11	1.498e-110	14.8851	Abracl	2.26081e-30	1.58615
417	Rasd1	1.75019e-188	5.62414	Gpr64	8.98798e-39	24.6655	Abca9	3.8277406E-316	4.24715	Rgs7	0	6.40854	Card14	1.14481e-232	7.64141	Fcgrt	1.0419e-136	2.47463	Tmem51os1	2.86046e-76	7.62776	Slc36a1os	2.95484e-85	4.68071	Fibp	5.85223e-177	2.00917	Palm2	4.61638e-79	6.22183	Plcl2	1.76137e-110	7.65266	Lgmn	2.55856e-30	1.88301
418	Plcg1	9.01545e-188	6.61197	Kcnh1	9.26524e-39	20.5759	Adam15	6.7405348E-316	4.54612	Insrr	0	6.35202	Lbx2	1.1583e-232	7.99115	Hoxc10	1.76656e-136	3.95374	Slc16a2	2.51129e-75	4.2639	Vtcn1	5.72639e-85	2.97044	Ntn5	4.02034e-176	2.95982	Tenc1	8.88089e-79	4.55274	Limd2	4.3847e-110	9.05623	Hhex	2.83787e-30	1.79534
419	Tspan5	3.04344e-185	5.19012	Usp20	1.60933e-38	17.4761	Myo1g	1.396138656E-315	9.95825	Zdhhc22	0	6.30767	Amy1	9.75535e-232	6.29189	Mum1l1	4.22e-136	6.37485	Gli1	2.53248e-75	6.43356	Gulp1	2.18664e-84	1.54901	Nrn1	1.16192e-174	2.14187	Sparcl1	1.58371e-78	4.49046	Rhoh	5.46403e-110	15.9824	Ccl9	3.08521e-30	2.45287
420	Sgpp2	1.39782e-184	5.50331	Rasl10b	1.64515e-38	23.7209	Tlr1	1.44085481606E-313	15.9101	RP23-158A22.1	0	6.30175	C1qtnf6	1.5265e-231	3.61658	Lrp4	4.85943e-136	3.91635	Rhob	6.29014e-75	2.70372	Proser2	4.90879e-84	4.41981	Tm7sf2	4.99147e-174	3.33311	Gm15270	3.76986e-78	6.33765	Ncf1	1.35225e-109	12.9296	Gusb	3.19715e-30	1.55287
421	Lancl3	5.00039e-183	9.09407	Plekhd1	2.592e-38	23.8381	Serinc3	1.196010228503E-311	5.44662	Tmem63c	0	6.24106	Itgb5	2.80914e-231	2.95031	Dnm1	1.50342e-135	2.50168	Kcnh1	8.76858e-75	4.55702	BC029214	9.22643e-84	2.02577	Ttyh2	6.00268e-173	2.86813	C2cd2	1.53494e-77	4.20384	Dscc1	9.18412e-109	8.25274	Ptprd	3.4983e-30	8.38675
422	Jam2	5.45899e-182	5.42642	Slc36a1	2.90048e-38	16.0406	Fam49b	6.636762404006E-311	4.30251	Tmem25	0	6.23233	Dlg2	4.45706e-231	5.43296	H2afy2	1.54427e-135	3.45377	Trabd2b	1.2567e-74	6.08149	Dbil5	1.06249e-83	3.97034	Phlpp1	9.18097e-173	2.76242	Naalad2	3.69271e-77	4.25439	Bfsp2	1.02473e-108	14.152	Gltp	3.7885e-30	1.85412
423	Efhd1	1.82954e-181	5.52848	Calm1	9.10014e-38	4.30261	Siglec1	1.18406587209113E-310	15.8056	1700011L22Rik	0	6.15282	RP23-103C13.2	1.44487e-230	6.25422	Sult1a1	2.14956e-135	2.48838	Nhsl2	2.53233e-74	5.481	Kcnmb4os2	2.25134e-83	3.4616	Kcnn2	1.61908e-172	5.7015	Gpc6	5.74599e-77	3.13923	Cd3e	1.70727e-108	20.6273	Cntn2	5.07716e-30	3.3141
424	A930033H14Rik	3.68036e-181	9.14448	Mtmr7	1.11032e-37	21.4341	Ehd4	2.3342387213719E-310	4.88885	Mei1	0	6.07639	Neo1	4.82514e-228	4.31535	Calcrl	6.04762e-134	2.96576	Gm14005	3.41404e-74	6.40251	Lap3	2.64608e-82	1.96383	Gm12688	8.09062e-172	4.77181	Hip1	9.12014e-77	4.15549	Ckap2	1.7622e-108	5.62241	Ptbp3	5.615e-30	1.58338
425	Zfp366	1.44937e-180	7.25428	Tmem229b	1.16968e-37	20.6773	Ier3	0	6.37182	Gm12116	0	6.06366	Gstt3	3.76562e-227	4.88626	Fkbp9	6.44738e-134	2.72445	Cspg4	1.95477e-73	3.73684	Rprml	1.84389e-81	4.62353	Nav3	8.09641e-172	2.93877	Dmpk	1.108e-76	4.31679	Ska3	1.23994e-106	6.40272	Lgi3	5.65022e-30	2.7694
426	Golim4	2.13321e-180	5.41354	Atp6ap1	1.28063e-37	1.56033	Actr3	6.41925e-308	4.4595	Galr1	0	5.99715	Adamts1	4.45806e-227	2.58848	Zhx3	1.11003e-133	4.47325	Heg1	4.71697e-73	4.11673	Ank	3.07098e-81	2.02063	Lrp2	1.20751e-170	5.83136	Tusc5	4.509e-76	2.63629	Trim58	1.39984e-106	3.32446	Rhog	5.80541e-30	1.61318
427	Pde8a	1.47282e-179	5.05474	Dync1i2	1.75041e-37	2.01278	Rassf5	1.79278e-306	5.49184	Mtmr7	0	5.95644	Mettl1	2.64748e-226	3.37999	Loxl2	3.621e-133	2.59421	Cd97	1.11993e-72	3.19137	Ip6k2	3.26336e-81	2.71315	Tyro3	3.63061e-170	4.75835	Tcea3	5.88793e-76	6.32022	Mxd3	3.99473e-106	6.83626	Clec2i	5.90304e-30	2.50362
428	Foxf2	2.68878e-179	12.6808	Camk2a	2.55769e-37	20.988	Gm16372	8.71429e-306	13.8168	Gabra2	0	5.94175	Airn	4.55601e-226	3.59318	Vstm2b	2.4389e-132	4.23603	Dzip1l	2.05327e-72	7.45327	Sema4c	8.57826e-81	2.37563	Ggct	2.31368e-169	2.15226	Adcy9	8.47528e-76	5.37677	Oosp2	1.13571e-105	2.42267	Tmem38b	6.04859e-30	1.60221
429	Ephb4	5.84168e-179	6.53528	Ttbk1	2.6172e-37	24.0947	Ciita	1.41813e-305	14.3787	Cntnap2	0	5.84338	Dact1	1.50588e-225	5.65102	Echdc3	3.72423e-132	5.19025	Hotairm1	4.68644e-72	5.32779	Slc6a8	9.09616e-81	1.9475	Cdo1	5.17299e-169	3.9355	Gucy1a2	9.61528e-76	4.71204	Lyl1	2.08246e-105	5.51516	Adra1b	1.17959e-29	3.33785
430	Impdh1	4.37667e-175	4.30341	Hs3st2	3.77896e-37	21.7436	Arhgap18	1.14483e-303	6.69714	Grhl3	0	5.80649	Foxa1	1.81999e-225	9.1291	Scly	1.06486e-131	3.89675	Tenc1	5.91086e-72	4.68068	Ndufv2	4.21481e-80	1.58143	Smox	7.45541e-169	1.84593	Mgst3	4.30642e-75	3.38832	Gm14198	2.22425e-105	3.73402	Cd300lf	1.27735e-29	2.30484
431	Ppap2a	5.94152e-173	6.07952	Baiap2l1	5.74855e-37	25.7458	Man1c1	1.38472e-303	6.77753	Gm3739	0	5.77878	C1qtnf4	1.89825e-225	5.23569	S100a11	4.16337e-131	1.75843	Ppp1r12c	7.67179e-72	3.33875	Tiam1	1.90681e-79	2.64208	Ctns	2.33205e-168	3.44502	Ppm1e	4.64876e-75	4.63368	Pstpip1	1.20379e-104	10.7679	Serinc3	1.35258e-29	1.60498
432	Scube2	6.84649e-173	8.28994	Eif5a2	6.48027e-37	14.4746	Sap30	3.66862e-302	7.4918	Lemd1	0	5.72481	Lima1	6.08301e-225	2.89092	Sec24d	5.8681e-131	3.1797	Ptger2	8.75986e-72	8.3036	Cry2	6.03639e-79	2.36666	Tkt	2.92048e-168	1.63845	Gm17634	7.47058e-75	5.29983	Igll1	1.98893e-104	28.4045	Efnb3	2.29685e-29	4.51248
433	Rgs16	7.17081e-173	4.7033	A830018L16Rik	6.92784e-37	22.7069	Pip4k2a	4.9089e-301	4.98852	Frmpd3	0	5.6134	Lrp5	4.03805e-224	3.95914	Mgst1	1.62296e-130	2.21896	Tuba1c	5.32011e-71	3.53174	Cltb	6.42628e-79	1.78013	C4b	7.13743e-168	6.8792	Col4a2	2.24253e-74	2.82944	Hist1h2ai	5.54999e-104	5.55553	Phactr3	2.45198e-29	2.56667
434	Lama5	7.60248e-172	4.98898	Strap	8.41564e-37	1.66392	Cyp27a1	1.29269e-300	9.13273	Dlgap3	0	5.51712	Dkk2	7.95083e-224	14.5188	Cxadr	2.37565e-130	8.23685	Cog7	6.48665e-71	4.00533	Sccpdh	1.02642e-78	2.2292	Tns3	8.49909e-168	1.93896	Prrx1	2.53533e-74	2.47127	Tmc8	7.84264e-104	8.09496	Kctd12	3.95886e-29	2.01051
435	Csf2rb2	2.44554e-171	7.97879	Rrp1	9.24482e-37	1.8109	Ms4a4a	2.41684e-300	16.4195	Clvs2	0	5.4552	Hoxb5	1.20737e-223	3.91756	Srm	2.56132e-130	3.0406	Ier5l	9.12073e-71	3.61552	Rhot1	4.47182e-78	1.92209	Mpc1	1.1665e-167	1.69134	Vasp	1.26877e-73	3.03493	Ank1	1.51768e-103	6.49245	Kcnk13	4.73347e-29	1.70511
436	Ripply3	2.76222e-171	9.20117	Ndufs3	9.25548e-37	1.79999	RP23-326F22.4	7.69324e-298	12.6117	Gpr156	0	5.36416	2310015B20Rik	2.40353e-223	7.87788	Crispld1	4.35316e-130	3.4752	9530026P05Rik	3.01169e-70	6.9804	Kremen1	5.07975e-78	2.95164	Ifi27	1.55246e-167	1.60005	Wfdc1	1.60432e-73	3.63627	Lbr	1.73154e-103	6.34808	Mir143hg	5.05684e-29	2.33959
437	Tmie	6.62179e-171	10.4135	Dnajc6	1.17254e-36	20.8383	Il4ra	7.93309e-298	8.6969	Gm6356	0	5.36155	Gmds	3.55836e-223	3.60749	Ogn	5.63754e-130	1.77335	Pls3	1.78567e-69	2.75794	Tmem40	5.59483e-78	3.63789	Ccdc127	1.10807e-166	2.41796	Atp1b2	1.71685e-73	2.57193	Slfn2	3.3491e-103	12.1025	Ms4a4a	5.47465e-29	2.091
438	Irx3	9.21694e-171	11.0132	Slco5a1	1.20855e-36	24.7529	Slfn8	1.1805e-296	13.9326	6430628N08Rik	0	5.35801	Gng8	5.66797e-223	5.42839	Linchoxa1	8.52364e-130	6.69496	Pitpnc1	1.82866e-69	3.04347	Pdrg1	7.15246e-78	1.75775	Adra2c	2.14299e-166	3.09934	Smarcd3	2.36022e-73	3.91776	Rpl3l	5.16713e-103	8.46163	Sirpa	6.75478e-29	1.67961
439	Heg1	1.34776e-170	5.17434	Sgpp2	1.24482e-36	24.7863	C5ar2	3.6948e-296	15.0196	Trpc7	0	5.18559	Papss2	7.44383e-221	6.29491	Gria1	2.01675e-129	6.45993	Ly6k	3.53985e-69	8.51787	Arpc5	1.02815e-77	1.57372	Id2	2.15013e-166	1.67202	Efhd2	8.35613e-73	3.54766	Cenpm	5.40693e-103	5.02808	Cd300ld	7.23147e-29	2.01665
440	Abhd2	1.73886e-170	5.14087	Grik1	1.56433e-36	23.2299	Gdpd3	6.93804e-294	3.43369	Gm19345	0	5.03645	Rbfox2	7.72219e-221	2.5548	Ifitm2	3.13448e-128	2.59223	Hlx	7.03644e-68	5.55062	Bace2	1.34629e-77	1.58346	Smpd2	3.39554e-165	2.42137	Hoxc10	8.59696e-73	3.59198	Arhgap9	6.14396e-103	11.0316	Ablim2	7.53324e-29	2.29373
441	Tgfbr2	2.98658e-170	4.94096	Ndufb6	4.37983e-36	1.99008	Gm21975	3.19301e-288	11.7352	Lrriq1	0	5.0306	Myof	8.66005e-221	4.24281	Ssc5d	2.99378e-127	4.64013	Grk5	7.58342e-68	5.08842	Amdhd2	4.65877e-77	2.20603	Fasn	2.30305e-164	2.1343	Ift43	1.10298e-72	3.00936	Ercc6l	8.17821e-103	6.16541	Fmnl1	8.71547e-29	2.26681
442	Prickle1	4.1337e-170	6.95238	Ppp1r11	5.55517e-36	1.75057	Rps29	8.76626e-286	3.61656	Gm5424	0	4.7759	Vcan	9.54075e-220	3.62152	Fstl1	1.77675e-126	1.96301	Hoxa11os	1.44326e-67	6.94989	Mvb12b	7.81188e-77	1.64081	Clasp2	2.79528e-164	1.95151	Ces5a	1.18904e-72	4.39112	S1pr4	1.21914e-102	10.3734	Gm15440	8.93389e-29	4.43819
443	Col4a3	1.77926e-169	7.86361	Eif5	5.88835e-36	1.88705	Ramp1	1.36886e-283	3.16299	Hrh3	0	4.65428	Ephb2	9.66364e-220	3.58242	Ccdc170	2.3335e-126	5.52816	Clstn2	2.04755e-67	5.69772	5330426P16Rik	4.59569e-76	2.66727	Vcl	2.82746e-164	1.79946	Npy5r	1.5535e-72	5.59435	Sgol2	1.60136e-102	6.24729	Rnase6	9.41538e-29	3.8639
444	Plscr2	4.98008e-169	6.32396	Popdc3	5.9855e-36	24.0033	Csf3r	1.86409e-283	8.0701	Dytn	0	4.40669	Tmed3	1.61664e-219	3.02132	Filip1	3.1452e-126	2.9567	Arhgap29	3.11503e-67	3.37982	Gm11946	1.1551e-75	4.4686	Taf13	1.04687e-163	1.92623	Arhgef25	3.28248e-72	2.84316	Stfa2l1	1.54106e-101	70.313	Ddx26b	1.05756e-28	1.5829
445	Srms	3.9539e-168	8.31235	Hspd1	7.26187e-36	1.93864	Cd72	1.53232e-282	11.4766	Kcns2	0	4.19387	Slc9b2	2.31641e-219	8.52382	Fam69c	5.15782e-126	5.59472	Lurap1l	2.43667e-66	3.61086	Tmem38a	1.1726e-75	2.23205	Laptm4b	1.86425e-163	1.96634	Clcnkb	3.83015e-72	6.47986	Cenpu	3.0647e-101	5.37727	Il13ra1	1.10678e-28	1.79687
446	Rasgrf2	4.05936e-168	6.26858	Dpp10	7.43129e-36	23.6082	Klf2	4.05809e-281	5.29168	L3mbtl4	0	4.1217	Ldlrap1	3.58279e-219	3.95215	Lpin3	1.83767e-125	7.94419	Cysltr2	3.7738e-66	8.42773	Pik3ip1	1.24549e-75	1.91712	Prdm16	2.76211e-163	4.02785	Hspb8	8.63327e-72	3.58686	Fam117a	6.43121e-101	7.93313	Ccr2	1.13239e-28	2.89146
447	Gchfr	4.52237e-168	9.12003	Fkbp3	7.8679e-36	1.77691	Pon3	2.86095e-277	9.18998	Kctd16	0	3.79769	Fmo1	4.60561e-219	2.73605	Emilin1	2.20227e-125	3.97736	Gabrr1	3.89684e-66	6.6397	Cpeb2	1.09033e-74	1.90377	Gulp1	4.17233e-163	2.20511	Rock1	1.15244e-71	3.02138	Gimap7	1.48794e-100	12.1628	Aim2	1.19471e-28	2.32101
448	Plekhg1	5.40444e-168	5.01763	Herc3	1.13905e-35	17.687	Nlrc4	2.37026e-275	13.0322	Bnc1	0	3.60084	Sec31a	8.35812e-218	2.73267	Gstm1	3.28068e-125	2.33335	C1s1	8.44492e-66	3.36069	C1ql3	1.29337e-74	3.54344	Fam212a	7.53182e-163	2.33834	Zc2hc1a	1.54116e-71	3.42376	4931408C20Rik	1.82833e-100	6.04452	Tpm2	1.41921e-28	5.38516
449	Lrrfip1	2.2523e-166	4.65111	Grm4	1.14458e-35	24.3651	Tnip3	3.20077e-275	20.712	Rph3a	4.9E-324	11.6401	Rassf9	2.60162e-217	7.25417	Rgs22	4.34427e-125	5.95464	Cyp7b1	2.30093e-65	3.87446	Tiparp	1.60446e-74	1.9935	Clcn3	2.48523e-162	1.82832	Gm14005	2.0542e-71	5.43149	Baz1a	2.4902e-100	5.57583	Susd1	1.64918e-28	1.9591
450	Jup	1.04374e-165	4.23046	Hebp2	1.29759e-35	17.0148	Rasa4	5.96345e-275	9.50041	D930028M14Rik	4.9E-324	6.58805	Lepr	3.31015e-217	7.26813	Arhgap21	4.61603e-125	4.09089	Sdc2	2.63202e-65	2.39715	Itpr3	1.73162e-74	1.66967	Zfp397	4.85934e-162	2.53765	Gm13187	5.79768e-71	6.92124	Hbb-bs	2.4254e-99	298.762	Cd37	2.26348e-28	1.56733
451	Cyb561	1.91889e-165	7.14021	Crmp1	2.25448e-35	19.7688	Dok3	2.53015e-274	9.18836	Reep2	3.0E-323	6.43844	Phex	6.08616e-216	19.1629	Serpinh1	1.67044e-124	2.82487	Tmem50b	3.59304e-65	3.53034	Sh3d19	3.36427e-74	1.82172	Angptl4	1.19833e-161	2.10407	Mybpc1	7.39333e-71	5.67103	Mns1	9.5376e-99	12.6455	Kcnq3	2.33415e-28	1.96765
452	Enpp3	2.76689e-164	9.91248	Adora1	2.51914e-35	22.7918	Plcg2	2.85677e-273	9.70934	Fgf13	1.14E-322	29.9985	C1qtnf3	1.19345e-214	8.63411	Adcy5	1.8366e-124	3.76807	Hspb2	3.70082e-65	2.85251	Rab20	6.64386e-74	2.19058	Psat1	6.96542e-160	2.51617	Snrk	9.45842e-71	2.9172	Cdc25c	1.44195e-98	4.43308	Dapp1	2.40258e-28	2.48639
453	Heph	5.19803e-164	7.78018	Rnf157	2.80739e-35	16.7393	Slc16a10	3.971e-273	9.81049	Nol3	6.97E-322	13.6447	Vstm4	2.26128e-213	2.41975	H6pd	3.12744e-124	4.97159	Fry	4.06298e-65	3.43478	Map4	1.56509e-73	1.59937	Cdh20	4.36696e-159	5.7078	S100a11	1.1883e-70	2.64495	Ltf	1.81954e-98	98.8878	Tmem8	2.45209e-28	1.96868
454	Dgke	8.15056e-164	5.78691	Gm26673	3.31616e-35	23.9044	Nfkbia	5.34754e-273	7.0956	Gfra3	4.684E-321	19.7421	Glce	6.17998e-212	3.88142	Ngfr	3.60358e-124	1.76141	Loxl2	4.73428e-65	3.31125	Dock10	5.75938e-73	2.0383	Pcx	1.12569e-158	2.86939	Dtx3	3.25758e-70	2.44062	Il12a	9.53412e-98	11.356	Klhl6	2.87186e-28	2.10674
455	Arl15	5.88139e-163	6.18691	Bola2	3.38347e-35	1.80593	Slc6a6	9.93149e-273	3.43713	Hspb8	2.2816E-320	12.4872	Hhip	1.1728e-211	15.4508	Gm11627	5.4029e-124	4.16645	Prr5l	4.98739e-65	6.61208	Kank4	9.23141e-73	1.93606	Lcat	2.71338e-158	4.16856	Stbd1	3.30508e-70	3.88957	Hist1h4b	9.65832e-98	4.01907	Lilrb4	3.0532e-28	2.08656
456	Adamtsl1	1.44541e-162	6.9188	Gabra1	3.97048e-35	23.2397	Gpr132	2.15209e-272	12.6442	Cacna2d1	1.10384E-319	14.4824	Sdc2	1.90463e-211	2.49252	Ntm	6.18823e-124	2.95977	Tnks1bp1	9.881e-65	3.92221	Fam81a	1.4115e-72	2.96833	Mif	2.88359e-158	2.12459	Plekhh3	1.10819e-69	3.9054	Alox5ap	6.86418e-97	9.76777	C5ar2	3.1498e-28	2.0694
457	Sh3bp4	5.2686e-160	7.24678	Kctd8	4.51921e-35	22.4252	Fgd3	2.19678e-270	12.4075	Pak3	1.10597E-319	7.16102	Pycr1	2.66648e-211	6.06406	44450	4.88311e-123	2.5846	Eps8	1.43005e-64	4.47388	Mt2	2.7972e-72	2.04929	Kcnh2	7.58824e-158	2.45139	Il34	1.49724e-69	2.9176	Was	8.26187e-97	8.21939	Kcnk3	3.66782e-28	3.38637
458	Tbx3	8.92638e-160	5.8728	Kcnc1	5.4258e-35	21.3913	Dnase2a	6.43791e-270	5.93967	BC030500	2.8783E-319	4.03377	Hoxb2	6.73997e-211	2.70506	Veph1	3.59271e-122	6.82783	Gm26523	2.11485e-64	6.55242	Mapk3	4.03378e-72	1.58065	Ahr	4.07928e-157	3.67764	Gpr21	1.58763e-69	6.13833	Lig1	9.82991e-97	7.57747	Tmeff1	4.19978e-28	4.53231
459	Zfpm1	1.34869e-159	5.86441	Trappc2l	9.01748e-35	1.59755	Susd1	1.02684e-269	14.0026	Ccdc92	6.91796E-319	9.38825	Cilp2	1.16412e-210	8.86892	Sec11c	4.68361e-122	2.25655	Plce1	3.3944e-64	2.49812	Rai14	5.54728e-72	2.56705	Hsd17b10	6.77044e-157	1.82269	Tmem51os1	2.2279e-69	6.23016	Aqp1	2.14887e-96	9.0259	Cd200r1	4.59734e-28	2.40524
460	Crybb3	2.05039e-159	7.59624	Cartpt	9.20644e-35	23.9039	Trim47	1.58146e-269	5.45815	Erich3	1.445236E-318	4.99444	RP23-146C24.2	9.04736e-210	6.17058	N4bp3	7.94279e-122	5.0414	Arhgef16	4.7912e-64	3.53985	Nae1	1.56876e-71	1.86216	Ptgfrn	5.33617e-156	2.35158	Id1	2.36736e-69	4.13218	Melk	3.46986e-96	5.12434	Hck	5.36145e-28	1.69372
461	Lifr	4.65474e-159	4.56355	Ubash3b	1.08724e-34	13.8377	Psmb8	7.74228e-269	3.28934	Shisa6	2.2916E-318	8.08474	Gm15867	1.66383e-208	6.91246	Sorcs2	9.92404e-122	3.14486	Btg1	9.71342e-64	2.63416	Gm1992	1.7122e-71	3.06291	Cspg5	1.67622e-155	3.72193	Dstn	2.6516e-69	4.94957	Sirpb1c	3.67077e-96	19.8707	Cyp27a1	6.32048e-28	1.70375
462	Myh9	4.75292e-159	4.31024	Ufc1	1.34596e-34	1.72726	Pilrb2	2.58646e-267	10.6475	Ypel4	2.758077E-318	8.49494	Ptgdr	1.8097e-206	6.56836	Ppapdc1b	1.75656e-121	3.37645	Galnt15	2.17982e-63	5.66405	H2-DMa	1.01001e-70	1.76868	Pdpn	3.05795e-155	2.31331	Idh2	1.04862e-68	3.10261	Gpr174	4.41079e-96	11.5559	Ypel2	6.65271e-28	2.04008
463	Dchs1	6.59177e-159	7.86405	2900011O08Rik	1.36331e-34	20.6203	Snx2	9.38148e-263	5.23372	Necab2	7.29124E-318	23.9689	Mum1l1	4.53975e-206	6.84169	Cercam	2.91395e-121	5.07408	Galnt16	2.81509e-63	4.24499	Yif1b	1.62364e-70	1.77471	Pebp1	3.43788e-155	1.86382	Rapgef4	1.49196e-68	3.65766	Cd72	3.29087e-95	22.495	Dgat2	7.03923e-28	2.46769
464	B4galt4	7.45546e-158	5.5986	Ociad1	1.39373e-34	1.68536	Trps1	4.44594e-262	5.03052	Htr4	4.1716443E-317	7.41355	Fam26e	8.30243e-206	2.71058	Cebpb	4.58691e-121	1.7323	Thsd4	6.45491e-63	5.89623	Vat1	4.74192e-70	1.81079	Eepd1	5.70343e-155	2.34173	Serpine1	2.08188e-68	11.2133	Mtfr2	6.30005e-95	4.94933	Cmklr1	7.7636e-28	1.94243
465	Ccdc125	1.00192e-157	8.45246	Evi5	1.69251e-34	1.65445	Bmp2k	1.55395e-261	5.45875	Nptxr	4.4189706E-317	12.1915	Arsj	8.36174e-206	7.4387	Gstm7	1.39031e-120	2.80755	Mndal	8.32498e-63	6.21128	Gpn3	6.85295e-70	2.13577	Rcn1	6.31398e-155	1.5989	Cysltr2	2.80737e-68	5.64551	Fcer2a	7.68551e-95	15.1711	Slc6a9	7.90831e-28	2.70383
466	Vegfc	1.40275e-157	13.4941	Atp5g1	1.70539e-34	2.1494	Klrb1b	2.01033e-261	13.749	Gpr162	1.23582764E-316	10.2377	Vkorc1	1.23884e-205	2.68398	Gpr180	1.35466e-118	2.81241	Hoxc9	1.06821e-62	3.81651	Wwc2	7.71734e-70	2.09349	Rbmx	6.43486e-155	2.26757	Cog7	7.75194e-68	3.71862	Il18r1	1.81761e-94	11.3066	Cryba4	1.29072e-27	2.37126
467	Apbb2	3.14802e-157	3.84457	Nop10	3.45095e-34	1.95931	Sh2d1b2	8.24765e-261	11.7635	Sarm1	5.4831326E-316	6.44224	Wnt5a	2.14881e-205	3.42208	Prtg	3.44015e-118	7.78953	Hoxa10	2.15373e-62	3.25843	Yjefn3	9.74215e-70	3.101	Abcd3	6.61018e-155	2.07433	Gadd45b	1.09964e-67	4.7029	Mms22l	3.14174e-94	7.18986	Cd4	1.74781e-27	1.86436
468	Grasp	1.80884e-156	4.61847	Cmpk1	4.09911e-34	1.78666	Ccdc88b	2.43375e-260	10.1312	Sncb	6.4432711E-316	13.2527	Pamr1	8.17465e-205	5.4986	Vstm2a	5.89074e-118	4.55303	Csnk1e	2.34438e-62	3.01456	Far1	1.21029e-69	1.67045	Gpsm2	8.28865e-155	3.7212	Mmp17	1.37508e-67	4.57823	Kifc1	6.41021e-94	8.41488	Map7	1.84231e-27	2.56668
469	Esyt2	3.84643e-156	4.45669	Rnf10	5.41858e-34	1.6582	Abcb1b	5.21534e-260	9.74204	Scn2a1	9.38708843E-315	10.9933	Pkd1	2.85339e-204	2.9069	Slc16a2	1.41089e-117	2.93133	Adamts12	4.65483e-62	7.08487	Ubxn4	4.08063e-69	1.7465	Acyp2	9.47079e-154	1.67086	Plekha2	1.92007e-67	3.89672	Inpp5d	1.22293e-93	7.58148	Trdn	1.94106e-27	2.56639
470	Osmr	5.7998e-156	5.74156	Gm16551	6.16101e-34	22.9568	Pik3cd	1.86815e-259	5.80452	Cdh18	1.3513233397E-314	6.12521	Zfp385a	4.09016e-204	4.61464	Tgfbr2	1.42392e-117	2.34553	Slc16a12	9.37152e-62	6.39664	Sbf2	6.41463e-69	1.77385	Acaa2	9.81567e-153	1.83588	Relt	2.70426e-67	6.53245	Paqr9	1.42254e-93	4.64432	Pik3cd	3.50214e-27	1.78973
471	2700033N17Rik	7.51217e-156	7.43954	Ralbp1	9.98176e-34	1.75809	Tslp	1.80301e-258	11.293	Dbpht2	1.591027215E-314	9.72185	Gm973	1.80977e-203	8.43799	Zic5	4.17401e-117	5.56777	Iigp1	1.27877e-61	5.03111	Pdap1	6.63163e-69	1.6635	Bcl7a	4.17627e-152	2.68689	Cmbl	3.57716e-67	4.12443	Ifrd2	1.55857e-93	8.91571	G6pdx	3.57799e-27	1.638
472	Bok	1.00991e-155	4.63859	Panx2	1.01721e-33	22.7623	Ap1b1	2.03488e-258	5.64581	Neurl1a	3.296253593E-314	6.47	Ppap2a	4.55558e-203	2.77705	Bcat2	6.84195e-117	3.13762	Itga10	1.56812e-61	6.7444	Mtmr2	7.44134e-69	2.01233	Aqp4	3.28816e-151	6.56025	Mn1	3.70083e-67	5.20144	Fancd2	2.78048e-93	4.78298	Fblim1	3.63361e-27	3.66303
473	Pkp4	3.13423e-155	5.51576	Synpr	1.07154e-33	14.7363	Apoc2	1.10372e-256	10.3748	5330434G04Rik	5.685503783E-313	19.5259	Kdelr2	7.36859e-203	2.79953	Pabpc1	9.0285e-117	2.75226	Rnf152	2.05264e-61	5.29737	Uap1l1	8.1114e-69	2.4366	Mageh1	4.65247e-151	1.93776	Arhgap1	1.1895e-66	3.3984	Klk1	3.61296e-93	33.8667	Cmah	4.91822e-27	2.30781
474	Mfsd7c	1.59116e-153	7.98367	Ndufv1	1.12628e-33	1.88222	Cass4	4.95881e-255	11.0602	Ank1	7.443953524E-313	8.14739	Pax1	2.27107e-202	8.811	Nsg1	2.20004e-116	2.83301	Mphosph6	7.74015e-61	3.74717	Adap1	1.01002e-68	1.98282	Atp8a1	2.43115e-150	1.89457	2310022B05Rik	1.95334e-66	2.85463	4930438A08Rik	1.70737e-92	7.99761	Sp100	5.53551e-27	2.2088
475	Axin2	2.65423e-153	6.79323	Suclg1	1.16961e-33	1.95172	Gm26778	2.80718e-254	10.0817	Tmtc1	1.274543491511E-311	7.86502	Msrb3	5.37924e-202	3.65779	44445	2.40066e-116	3.07241	Pten	8.159e-61	2.14541	Ggct	3.5582e-68	1.98806	Soat1	3.29065e-150	2.07342	Mlf1	2.0416e-66	7.09653	Cd300e	2.02257e-92	19.2481	Ankrd13a	5.66248e-27	1.58821
476	4930581F22Rik	4.89529e-152	9.20937	Psma1	1.53629e-33	1.97774	Rasgef1b	1.51998e-251	8.47053	1110032F04Rik	1.888050228587E-311	8.19424	Fzd1	1.12132e-201	2.86918	Fgfrl1	3.24296e-116	3.25766	Zfhx3	1.80106e-60	2.47913	Myo6	8.95118e-68	1.85218	Serinc5	6.45064e-150	2.16979	Smim12	2.31495e-66	2.9827	Slamf7	2.39005e-92	10.4748	Rcan2	6.19547e-27	1.6654
477	Exoc3l4	5.41654e-152	8.55867	Trappc6b	1.64712e-33	1.76638	Ctsb	3.27972e-250	5.3829	6330419J24Rik	2.0447050099756E-311	7.74948	Gli2	1.49106e-201	6.47003	Mettl1	5.82409e-116	2.55248	Gm26669	3.33187e-60	3.22287	Spire2	1.2384e-67	2.21681	Gm19705	1.52705e-149	4.60441	Lims2	2.50981e-66	4.60308	Irg1	5.35166e-92	7.99957	Casp8	7.46264e-27	1.84292
478	Mmd	8.20819e-152	5.35801	Sapcd1	1.70673e-33	19.2598	Prex1	1.63703e-248	5.1474	Ubash3b	5.789108718186E-311	14.2528	Tmem263	3.21802e-201	2.72678	Ergic1	1.15731e-115	3.15712	Plekha2	3.90836e-60	4.7696	Npc1	1.62462e-67	1.90681	Chpt1	3.99059e-149	1.86632	Ppp1cb	1.04723e-65	3.24629	Dapp1	6.88561e-92	8.91253	Cyba	7.80758e-27	1.56563
479	Ankrd13a	1.55921e-151	5.18087	Psip1	1.92919e-33	1.50259	Irf4	1.14454e-247	10.5881	Dok4	1.72659584306554E-310	11.5734	Pkd2	8.51669e-201	2.61328	Hoxc8	5.18536e-115	2.40831	Epn2	4.37574e-60	3.00665	Abhd3	1.73507e-67	2.2687	Pcdh7	9.19568e-149	3.3803	Itpk1	1.64212e-65	3.51658	Sp100	1.02845e-91	7.27358	Strn	8.44261e-27	1.75671
480	Mecomos	4.17049e-149	6.15725	Ggt7	2.49622e-33	14.9472	Naip2	2.39048e-244	10.1998	Fbxl2	4.6406842843323E-310	7.73776	AI661453	1.83124e-200	6.73824	Cdk8	1.22895e-114	3.14985	Gdf11	4.96592e-60	4.07175	Cyp51	2.29096e-67	1.9471	Mvb12b	9.23228e-149	2.05877	Tbxa2r	1.82262e-65	4.51581	B4galnt1	1.21566e-91	8.09799	Bin2	1.16162e-26	2.43274
481	Plxnd1	9.38068e-149	4.59515	Tubb4a	3.09794e-33	9.19047	Orai1	2.42315e-244	4.08284	Smad9	6.39240441292527E-310	6.39465	Calhm2	3.6873e-200	3.74235	Gm14964	2.48581e-114	3.91918	Pde1b	5.72485e-60	6.41605	Fbxl15	5.29151e-67	1.98198	Slc35e4	6.84116e-148	2.59124	Airn	2.14552e-65	4.25489	Smc2	3.18113e-91	9.08611	Stap1	1.32928e-26	1.52724
482	Gas6	9.38939e-149	2.55857	Sacs	3.44683e-33	14.2584	A930007I19Rik	2.74711e-244	12.6339	Lrp11	6.85198803419674E-310	9.19554	Ldlrad4	4.92156e-200	4.86733	2610035D17Rik	7.10912e-114	3.51302	Serpina1d	9.18745e-60	5.5739	Nudt3	6.56888e-67	1.60193	Cacng4	1.35192e-147	4.988	Rbfox2	3.00596e-65	2.71485	Ccdc88c	6.99517e-91	5.68821	En2	1.38896e-26	1.60341
483	Map2	1.57852e-148	4.58801	Napb	4.28032e-33	13.8025	Rgs19	1.06138e-243	5.33197	Gm26614	1.79049e-307	5.14736	Adam9	3.93199e-199	2.91118	Col5a2	4.80953e-113	2.24613	Arhgef5	1.06239e-59	5.95801	Dnaja4	6.74112e-67	2.36429	Eci2	3.83935e-147	1.92914	Enah	3.84761e-65	5.32798	Ms4a4b	1.45877e-90	16.1091	Samhd1	1.68797e-26	1.62446
484	Fnbp1l	5.38186e-148	5.23385	Fmn1	4.43324e-33	22.5623	Fcgr4	4.65177e-243	11.4228	Gpr85	2.88727e-307	7.65113	Pbx1	4.93164e-199	2.68439	Tshz3	1.14199e-112	2.79562	Arid5b	1.21772e-59	3.29885	Spp1	9.18777e-67	3.85983	Mamdc2	4.21959e-147	2.13392	Atp2b1	4.17016e-65	2.82385	Ect2	2.79971e-90	7.51508	Emilin2	1.84921e-26	2.49814
485	Tanc1	1.45907e-147	4.63612	Cacng2	4.45598e-33	24.9647	Lyve1	1.94882e-242	24.9331	Camk2b	6.50666e-307	7.10304	Flrt1	7.25972e-199	6.21446	Egfros	1.741e-112	7.05207	Crim1	1.27453e-59	3.48319	Fdps	9.21625e-67	1.53502	Mettl9	6.43138e-147	1.74227	Ebf3	5.22483e-65	3.60676	Hvcn1	7.71524e-90	16.3272	Crim1	1.88377e-26	1.60018
486	Gm22107	1.6204e-147	7.21156	Oxct1	4.68348e-33	1.75344	Mbnl1	6.96652e-242	3.19388	Nrip3	1.13266e-306	10.9323	Wnt16	1.08245e-197	8.87902	Il12a	3.83838e-112	6.03293	Arhgap10	4.03889e-59	3.44934	Gfra1	6.04048e-66	1.64353	Sncg	7.84997e-147	1.76462	Ttll7	8.78198e-65	1.82638	Incenp	1.09155e-89	6.08172	Nkd1	1.94156e-26	1.82743
487	Plscr1	3.08781e-147	5.78797	Rims3	4.9141e-33	18.0586	Nuak2	2.5275e-240	8.72984	Haglr	8.79299e-306	10.217	Gdf5	1.20336e-197	7.9347	Kctd9	4.63563e-112	3.37207	Iqsec3	6.66909e-59	5.5712	Svip	7.21694e-66	1.97537	Car5b	2.25679e-146	4.12394	Bcr	1.16902e-64	5.97682	Apitd1	1.35372e-89	6.59021	Qsox1	2.26909e-26	1.56796
488	Ier3	2.02524e-146	8.69772	Cd24a	7.63971e-33	7.96153	Abracl	1.89905e-239	3.74309	Scrt1	9.17483e-306	5.35983	Col5a2	2.2853e-197	3.02299	Adra1a	9.71451e-112	5.37524	Ptk2	1.376e-58	2.88083	Ankrd12	1.42192e-65	1.5981	Gpam	7.85816e-146	4.8154	Myd88	1.30158e-64	3.69693	Pole	5.38283e-89	4.89035	Vav3	3.99798e-26	1.93547
489	Cbfa2t3	2.57981e-146	4.19877	Kcns1	7.92358e-33	23.9038	Zeb2os	3.40158e-239	4.65708	Rnf32	1.51466e-305	8.06079	Fam114a1	8.16869e-196	2.90916	Sec31a	3.11031e-111	2.51256	Lims1	2.58804e-58	2.57585	Stk10	2.77824e-65	2.26313	Itgb4	1.97774e-145	3.1151	Actb	2.13282e-64	2.2686	A630001G21Rik	1.01965e-88	10.8196	Arhgap23	5.01204e-26	2.00331
490	Hecw2	4.01874e-145	5.27386	Ube2o	8.65137e-33	13.7612	Nrp1	5.22509e-239	2.61643	Htr5a	3.33021e-305	3.76404	Tapbp	2.9132e-195	2.5459	Plac8	1.32923e-110	2.09704	Lmo7	1.37715e-57	5.67919	4931413I07Rik	4.64424e-65	4.47235	Bach1	3.85287e-144	2.38982	Mgat4a	2.18597e-64	4.41258	Folr4	2.86674e-88	7.34405	Rnf43	6.02764e-26	1.70155
491	Macf1	5.2945e-145	4.25015	Immt	1.14017e-32	1.60439	Arid3a	9.91598e-239	7.8712	Cnnm1	2.64629e-304	5.306	Ergic1	3.34079e-195	3.22092	Fam114a1	2.21344e-110	2.65529	Pkig	2.27981e-57	2.69013	Plekhj1	6.41679e-65	1.86022	Vapa	7.9419e-144	1.64108	Eml2	2.78707e-64	3.07773	Eldr	8.65601e-88	8.81815	Ninj1	6.07672e-26	1.60012
492	Lphn2	8.96881e-145	4.65818	Scx	1.49529e-32	20.9607	Tmcc3	6.05077e-237	5.04258	Osbpl3	3.98373e-304	12.8145	Arhgap36	3.35218e-195	5.59711	Greb1	4.94949e-110	5.95196	Aldh4a1	7.89025e-57	5.12718	Dusp8	7.81014e-65	2.21155	Fdxr	9.77165e-143	3.14514	Fzd4	9.40682e-64	4.04891	Tnfsf14	2.29078e-87	12.034	Rps6ka1	6.32757e-26	1.68006
493	Plk2	2.13355e-143	5.46185	Atp5g3	1.55854e-32	2.14608	Ppp1r18	7.66571e-237	3.86985	Slc6a15	6.58455e-304	8.56729	Vill	6.47344e-195	7.15511	Fam46a	4.99478e-110	2.51229	Serinc3	3.15557e-56	1.83649	Rapsn	1.2035e-64	2.61494	Fbxo44	2.34787e-142	2.85621	Zbtb7c	1.21876e-63	5.52454	Fcho1	2.93623e-87	5.36126	Lair1	6.54353e-26	2.05894
494	4930486L24Rik	5.46291e-143	6.67985	Prrt3	1.69837e-32	23.0117	Zfp710	3.17249e-236	5.29531	Fam43b	3.83788e-303	6.40447	S1pr2	9.83725e-195	3.8626	Fmo1	5.79953e-110	1.9929	Fhl5	4.38969e-56	6.39655	B3galt2	1.43643e-64	3.03982	Fkbp2	2.49449e-142	1.71879	Myadm	1.23222e-63	2.98259	Gm13154	3.718e-87	3.03001	Hhip	6.86706e-26	2.21991
495	Ly6i	5.73595e-143	5.09861	Hras	1.75663e-32	1.93788	RP24-554B1.10	6.71157e-236	11.8482	Tox3	5.03624e-303	13.3248	Smarca2	1.86079e-194	2.61254	Wnk4	9.33088e-110	5.40406	Rras	7.38586e-56	2.39007	Ston1	2.01963e-64	3.09833	Eif1b	3.59711e-141	1.57761	Btg2	1.53643e-63	3.83363	Wdhd1	5.94615e-87	6.38244	Pdlim2	7.53528e-26	2.72434
496	Sh3tc1	1.2967e-142	8.72825	Dynll2	2.04346e-32	8.30113	Cotl1	1.64004e-233	3.78099	Kcnip4	1.21962e-302	23.1176	Shc1	4.62145e-193	2.64125	Rassf2	4.24142e-109	3.34595	Plekhh3	8.54531e-56	3.77833	1110038B12Rik	4.53275e-64	1.75404	Hspg2	8.87155e-141	1.68912	Cck	3.70557e-63	6.52527	Xk	1.44778e-86	4.38358	9830107B12Rik	8.06585e-26	5.93364
497	Slc22a8	8.87236e-142	18.2144	C1d	2.46156e-32	1.91623	Icosl	3.29402e-233	9.04261	1700023F06Rik	1.73074e-301	12.0865	Itga2b	4.49484e-192	4.96544	Trpm6	7.20133e-109	5.25089	Ppp1r12a	1.48068e-55	2.80712	1110012L19Rik	6.55228e-64	2.20843	Soga3	1.08322e-140	1.85036	Ndst3	2.40567e-62	5.4695	Parpbp	2.66478e-86	4.936	Fbxo32	8.13051e-26	1.7471
498	Gm17322	2.02329e-141	4.39325	Nrg3	2.94575e-32	19.8268	Il1rl1	1.62432e-231	11.259	Tspyl4	1.52688e-300	9.66604	Col6a6	5.48557e-192	12.3701	Capn1	9.50905e-109	2.54901	Tnfrsf1a	2.85786e-55	2.90291	Cnppd1	6.93392e-64	2.057	Hist1h4h	4.45401e-140	2.88038	Susd2	7.39846e-62	2.98551	Gm16556	1.04974e-85	10.5465	Vav1	8.72907e-26	2.13094
499	44257	1.83586e-140	6.05975	Tm9sf2	3.53108e-32	1.69401	Napsa	6.17704e-230	10.9912	Krt27	1.58163e-300	10.3618	Gpx3	1.35284e-191	10.7058	Cnpy2	1.0018e-108	2.40915	Ar	4.30563e-55	4.15316	Ndfip2	7.27007e-64	1.57598	P4ha3	1.31274e-139	4.33345	44447	1.97228e-61	2.7258	Ctsw	1.16344e-85	7.79977	Abcc9	1.08572e-25	1.91658
500	Sele	2.27285e-140	13.7972	Ngfr	4.58749e-32	9.58632	Plcl2	1.32281e-229	8.97839	Sgcz	6.23069e-300	13.0341	Mbnl1	1.693e-191	2.41713	Cpne7	1.37074e-108	5.8342	Stard8	5.67326e-55	3.17641	Extl1	1.2471e-63	2.82613	Ptov1	2.36947e-139	1.54033	Jag1	2.02464e-61	2.65959	Hist2h2ac	1.18801e-85	5.5976	Cd28	1.21779e-25	3.67927
501	Pdgfd	2.40839e-140	6.15623	Prrxl1	4.98977e-32	20.3388	Trpv4	1.55721e-227	11.6128	Ntrk1	8.65104e-300	9.97553	Ctxn3	1.797e-191	4.08563	Pcdhga12	1.89932e-108	2.25526	Parm1	2.39789e-54	2.14812	Tmem179	1.29981e-63	2.15089	Arl6ip1	3.98508e-139	1.58424	Nmnat2	2.56405e-61	3.66724	Ly6g5b	1.9215e-85	8.21668	Nfxl1	1.24552e-25	1.57286
502	Nfat5	3.36024e-140	5.07157	Kcnc3	6.2365e-32	15.6914	Anxa3	2.54274e-227	3.53728	Rtn4r	9.24454e-300	6.90884	Cilp	4.1616e-191	18.454	Crtap	4.38064e-108	2.28351	Spry4	3.74331e-54	3.64275	6330403K07Rik	1.61044e-63	2.0842	Smc5	4.91185e-139	2.31815	Hcrtr1	2.68652e-61	5.24076	Sp110	3.48605e-85	9.06951	Barx2	1.28581e-25	3.21708
503	Rgs3	5.42447e-140	4.08272	Anapc5	6.85032e-32	1.71316	H2-Ob	3.90035e-227	11.2449	AI118078	9.35597e-300	8.34203	Itm2a	4.38559e-191	4.03328	Agmo	4.82484e-108	2.50513	Ctdspl	4.59281e-54	3.40299	Rmnd5a	1.67844e-63	1.98185	Gm11837	7.42357e-139	4.58696	Phkg1	5.64521e-61	6.40954	Klhl14	1.07106e-84	7.25198	Faim2	1.32238e-25	2.22925
504	Itga5	6.53596e-140	6.85666	Mrpl57	8.46914e-32	1.64541	Ralgps2	5.24046e-227	4.40104	Nap1l3	1.65373e-299	6.85931	Il17d	3.13227e-190	3.94998	Plagl1	5.55389e-108	4.38476	Ier5	5.84972e-54	2.22547	Evc2	1.69212e-63	3.5	Gstp1	3.4795e-138	1.59494	Hoxc8	1.01029e-60	2.7596	2310001H17Rik	1.63345e-84	10.9835	Zfp710	1.38105e-25	1.93071
505	Dok4	1.24738e-139	3.46401	Taf13	1.45364e-31	1.52359	Itgb5	5.55878e-227	4.43254	Trnp1	2.01939e-299	13.2666	Kcnq1ot1	4.06323e-190	2.39626	Rian	4.52019e-107	2.65125	Cited2	2.47997e-53	2.67041	Sptbn5	2.69185e-63	2.98834	Cdk19	4.97436e-137	2.36625	Nodal	1.20149e-60	3.91844	Cdca7l	2.70414e-84	6.80195	Trpv2	1.52826e-25	1.8222
506	Cnot6l	1.93928e-139	4.35328	Arhgdia	1.57769e-31	2.17802	Irf2bp2	1.47821e-226	3.81005	Pnmal1	1.46856e-298	5.43103	Sdc1	1.50845e-189	2.57398	Aff3	5.46041e-107	3.35195	Ttll7	6.11097e-53	1.62268	Sh3tc2	2.99238e-63	2.28407	Prima1	1.86648e-135	5.76927	Gyg	2.14393e-60	2.69009	Tyms	3.07747e-84	7.8755	Daam1	2.19697e-25	1.99128
507	Usp43	2.69308e-139	5.79545	Myo5a	1.60147e-31	11.5682	Rassf2	3.03359e-226	4.64785	Cacng3	1.47035e-298	3.64272	Has1	2.91946e-189	10.1889	Osmr	6.19472e-107	3.95363	Ubr1	7.60561e-53	3.25994	Mgst3	3.03261e-63	1.54856	Foxo1	2.39362e-135	2.31231	Serpina1b	2.73867e-60	7.31119	Cd300c	8.0942e-84	9.04828	4930506M07Rik	2.88713e-25	1.77282
508	Insr	1.50224e-138	5.64098	Psmc6	2.94093e-31	2.00321	Havcr2	7.48199e-226	10.7141	Pgm2l1	2.33545e-298	12.9164	Agtr2	3.12497e-189	9.77691	Svil	8.87603e-107	2.50718	Id3	2.08424e-52	1.70745	Vit	4.51339e-63	1.74007	Arhgef10	6.47356e-135	2.29536	Ccdc160	3.77176e-60	4.27579	Fanci	1.3508e-83	4.87516	Traf3ip3	3.14981e-25	2.42225
509	Casz1	2.36122e-138	5.09991	Htr1b	3.66852e-31	17.2253	Rps6ka1	1.90235e-225	6.12579	Gabra1	2.73904e-298	10.7055	Tmem238	1.8839e-188	3.71938	Tpst1	2.22066e-106	2.45153	Phf11d	3.0071e-52	4.30479	Tmem50a	1.60871e-62	1.55239	Dad1	1.65278e-134	1.63012	Rragd	3.84102e-60	5.39706	Hist1h1e	2.23159e-83	5.5608	Eps8	3.27411e-25	1.53028
510	Pnp	1.4611e-137	3.9335	Fkbp8	3.79904e-31	2.12329	Hlx	4.72881e-225	6.89314	Akap6	5.7684e-298	7.92566	Mxra7	1.99976e-188	2.87999	B4galt4	2.58033e-106	2.82793	Hspa1b	1.87134e-51	2.78932	Swap70	2.67973e-62	2.31342	Hunk	2.78824e-134	6.14149	Slc16a2	3.96761e-60	3.23355	Ly9	5.97531e-83	10.0559	Parvg	3.28817e-25	2.07687
511	9930111J21Rik2	1.83182e-137	4.28466	Cda	4.57599e-31	20.4776	Rasal3	7.63035e-225	10.4404	Nipal2	1.22186e-297	6.89721	Hoxa7	1.34528e-187	5.4865	1500015O10Rik	3.2479e-106	1.72649	Amigo2	1.87707e-51	5.54723	Hif1a	4.4522e-62	1.83913	Tmem132a	2.86256e-134	2.66141	Sdc2	4.04791e-60	2.42815	Dock8	2.76745e-82	7.08006	Hipk2	3.32682e-25	1.56911
512	Lgals9	1.93827e-137	4.54327	Cacna2d3	4.96925e-31	21.3909	Mnda	1.13916e-224	9.87869	Dpp10	1.41405e-297	12.8654	St3gal2	1.53261e-187	2.77413	Tec	5.70849e-106	2.87304	Pld1	2.05486e-51	4.47632	Nab2	7.10143e-62	2.15123	Papss1	5.51364e-134	1.51235	Ebf2	5.45829e-60	2.76464	E230008N13Rik	2.87104e-82	12.0095	Rbm47	3.47325e-25	1.9185
513	Il17rd	4.9169e-137	6.78351	Tmem33	5.01454e-31	1.63697	RP24-272D15.1	3.88752e-223	9.56977	Gm6410	3.51394e-297	5.42669	Gpr180	2.56144e-187	2.83819	Epb4.1l1	1.49342e-105	2.21367	Pcdh1	3.18423e-51	2.92736	Mrpl43	8.6452e-62	1.6363	Plxnb3	6.43755e-134	3.24534	Lox	6.13848e-60	1.50139	Tyrobp	4.1068e-82	7.59731	Runx3	4.36e-25	2.96686
514	Rph3al	4.38057e-136	5.76509	Dnm3	5.23736e-31	9.81907	Pkib	1.20911e-221	7.04282	Scn10a	7.99844e-297	16.0422	Pianp	4.45583e-187	2.61203	Xbp1	1.82816e-105	2.38854	Lrrc23	3.48766e-51	6.16016	Ezr	9.42679e-62	1.6829	Rnf5	5.54319e-133	1.83565	Msrb1	2.12332e-59	2.94659	Pabpc4	4.93538e-82	7.50433	Hcst	4.55005e-25	2.26433
515	Cutal	4.83718e-136	5.09511	Cat	5.45237e-31	1.62323	Chst7	1.78283e-221	9.32134	2010107G23Rik	2.26403e-296	8.17271	Sp140	5.10403e-187	4.23028	Agtr1a	4.01134e-105	2.43333	Gyg	6.58343e-51	2.98854	Plcb1	1.07918e-61	2.1584	Inpp5f	1.87685e-132	2.18245	Mef2d	2.63166e-59	3.13264	Gm5150	8.38795e-82	16.3664	Tfec	5.31774e-25	2.25646
516	Lzts1	8.16251e-136	7.11314	Tceb1	6.10118e-31	2.12279	Cd209b	2.33341e-220	19.4334	Kif5c	3.02079e-296	12.0506	Rab23	6.49361e-187	3.62902	Cpz	6.04559e-105	3.60911	Malat1	1.03025e-50	1.52521	Eid1	1.22256e-61	1.57637	Elovl2	1.99722e-132	5.6547	Hdac5	3.60875e-59	3.35397	Atad2	1.66676e-81	5.81322	Ano4	6.36001e-25	3.11422
517	5033430I15Rik	1.14033e-135	6.43641	Apba1	6.52397e-31	14.9963	P2rx4	1.68403e-218	4.08003	Gm26691	4.81984e-296	7.35123	Ifitm2	8.50649e-187	2.90825	Dock5	7.3178e-105	3.34339	Fblim1	1.27052e-50	5.16656	Adamts20	1.22671e-61	1.91198	Cpne2	2.87128e-132	2.52023	Lims1	1.77889e-58	2.48617	Padi4	2.90017e-81	4.92551	Plk3	7.14411e-25	1.92991
518	Dock9	3.31202e-135	4.23805	Ahsa1	7.69418e-31	2.06018	Akna	1.14575e-217	6.76626	Pcbd1	3.56124e-295	14.187	Nrp1	3.03338e-186	1.97548	Nhsl2	1.05923e-104	3.72324	Wfdc1	1.28262e-50	3.37559	Pttg1ip	1.23478e-61	1.62055	Cipc	4.94218e-132	2.12731	Ate1	2.17821e-58	3.01866	Tnfrsf13b	4.9378e-81	10.4359	Myadm	7.43282e-25	2.02442
519	Svil	5.1099e-134	3.50871	Fbxo31	1.07505e-30	13.1341	Hepacam2	1.66107e-217	12.5897	Sytl3	1.40046e-294	10.4557	Socs2	4.25415e-186	3.75784	Ogfrl1	3.55283e-104	2.47788	C2	2.16833e-50	4.01481	H1f0	1.8155e-61	1.5893	Gm1673	5.61508e-132	1.60253	Sh3bgrl	2.54828e-58	2.87534	Ccnb1ip1	6.90653e-81	3.26714	Arhgap6	8.07486e-25	1.64088
520	Mpzl1	1.06012e-132	4.0846	Nt5c	1.1063e-30	1.5638	E030030I06Rik	1.52247e-216	9.18965	Pdzd4	3.06683e-292	7.50884	Spats2l	5.16764e-186	3.15621	Sparcl1	1.80264e-103	1.73918	Lmod1	2.34374e-50	3.75863	Pank3	4.23002e-61	1.79991	Angpt2	7.37169e-132	1.91332	Gnb4	2.73343e-58	2.53706	Myo1f	7.41256e-81	10.1339	Polr3e	1.04821e-24	2.22522
521	Dock6	1.15747e-131	4.81911	Aak1	1.60923e-30	16.2158	Qsox1	1.79766e-216	4.3806	Gsg1l	1.78204e-291	9.79358	Cxcl14	5.90231e-185	6.63908	Dtx1	1.92465e-103	5.28099	Ptgir	4.50794e-50	4.89522	Ucp3	1.70846e-60	3.27334	Slc1a4	2.14047e-131	2.56022	Plin4	4.96696e-58	5.91349	Hck	8.72754e-81	12.1532	Macf1	1.11527e-24	1.68704
522	4930556M19Rik	2.17524e-131	5.51483	Prkcb	1.80648e-30	18.9449	Gngt2	3.82049e-215	4.66363	Kcnb1	1.43153e-290	6.74453	Fam43a	6.71119e-185	3.19188	Trib2	4.73958e-103	2.72858	Zeb2	3.18801e-49	1.62043	Arhgef28	1.81001e-60	2.06558	Gm9885	9.25134e-131	6.43948	Ehbp1l1	5.26069e-58	3.45716	Card11	1.0273e-80	10.5701	Pde4a	1.88463e-24	2.99841
523	Il10rb	6.57009e-131	3.80331	Idh3g	2.62317e-30	1.62393	B2m	3.98076e-215	3.57377	Napb	4.3323e-290	12.3784	Galr2	2.07797e-184	5.7945	Thsd4	1.112e-102	4.81729	Myl6	3.22015e-49	1.84616	Ryk	3.27084e-60	1.74694	Adamts20	1.58434e-130	2.80207	Btbd3	5.34541e-58	2.70291	Hist1h3h	1.68684e-80	2.50604	Kctd13	2.02911e-24	2.32832
524	Tfpi	1.77534e-130	4.48825	Mrpl15	2.85319e-30	1.51321	Tmem86a	6.8967e-215	5.78288	Bex2	1.18297e-289	22.9071	Akr1b8	4.19487e-184	5.30711	Nqo1	1.70661e-102	4.54349	Ccdc3	8.22745e-49	3.74325	Rhbdf2	6.26397e-60	2.29273	Abat	2.6915e-130	2.57172	Trim47	1.40779e-57	4.00449	Fn3k	1.83663e-80	8.6237	Trim59	2.06775e-24	2.92275
525	Ece1	4.20769e-130	3.73185	Gfod1	3.02988e-30	18.7215	Pnp	1.12679e-213	4.21676	4931428F04Rik	3.00898e-289	6.70596	Cmklr1	7.60672e-184	6.03184	Ube2e2	1.74921e-102	2.339	Kcnj12	1.81771e-48	4.19107	Caprin1	8.37002e-60	1.58008	Apc2	4.10095e-130	2.25231	2010111I01Rik	1.66206e-57	2.59784	Pou2f2	2.80703e-80	12.2284	Leprel1	2.59411e-24	1.85161
526	Sema6a	7.40349e-130	4.26774	Psmd12	3.7284e-30	1.89417	Kmo	1.51858e-213	10.9666	Mrgprb5	4.51903e-289	3.7504	Mxra8	1.50354e-182	2.40205	Matn2	3.90813e-102	1.55472	Slc19a1	2.36201e-48	4.57487	Gid4	1.01656e-59	1.96069	Nudt3	5.17611e-130	1.62431	Bcar3	1.67612e-57	3.13664	Parvg	6.80846e-80	7.71064	Slpi	3.90676e-24	1.79528
527	Dnah2os	1.95407e-129	7.59964	Arpp21	3.79405e-30	22.9043	Pik3r5	1.70368e-213	9.83318	Ptprn	1.76447e-288	12.0872	Ar	1.5994e-182	4.22254	Ugp2	5.13937e-102	2.35538	Pawr	2.56564e-48	5.49293	Myrip	3.36676e-59	4.24853	Folh1	5.90536e-130	3.42975	Mfhas1	1.77243e-57	3.55211	Chtf18	1.02679e-79	6.57155	Ppfia4	4.43578e-24	2.19526
528	Plxna2	8.62794e-129	3.88606	Ncs1	3.8882e-30	15.6982	Fcna	6.23304e-212	34.6855	Clip4	1.39944e-286	8.07496	Fndc3b	2.09383e-182	2.41887	Eps8	7.96585e-102	2.87164	Erich4	2.77964e-48	4.73767	Glod4	4.85774e-59	2.24413	Vgll4	6.41793e-130	1.83418	Ppp2r5a	2.76427e-57	2.89333	Lyn	1.95227e-79	8.78997	Spsb1	4.51966e-24	2.23696
529	Asb4	5.6784e-128	6.92536	Gmpr	4.88083e-30	17.5758	Mpp1	2.41829e-211	4.64576	Prrt3	7.15808e-286	5.36041	Smim5	2.52163e-182	3.07953	Pld1	2.39641e-101	2.93425	Nbeal1	7.45288e-48	2.67803	Med13l	5.88528e-59	1.95336	Nipa1	1.13491e-129	2.03029	Nxnl2	1.45506e-56	6.7372	Ncapg2	2.75027e-79	5.13403	Aoc3	5.29933e-24	2.44842
530	Gm13362	8.11991e-128	8.28309	Eif4g2	5.96202e-30	2.35132	Etv3	1.14345e-210	6.52911	Nipal3	7.27649e-286	9.34906	Gsn	8.43969e-182	5.69328	Snai1	7.32229e-101	3.17839	Inpp5a	9.50756e-48	3.74163	Kctd2	6.85096e-59	1.93729	Elovl6	3.48771e-129	1.64609	Mef2a	2.17936e-56	2.66544	Gata3	3.10438e-79	12.8059	Pls1	7.13027e-24	2.54851
531	Socs2	6.76357e-127	4.39775	Amigo3	6.07077e-30	22.2415	Mcl1	6.46181e-210	4.34732	Sptbn4	1.85477e-285	9.86155	Efna5	1.19246e-181	4.05199	Cdr2l	7.95674e-101	2.74917	Pck2	1.65626e-47	4.17117	Klf13	2.19391e-58	1.58513	Dars	4.29982e-129	2.06292	Mafk	2.50805e-56	3.103	Oas3	3.12343e-79	8.23393	Nexn	8.442e-24	3.05879
532	Vil1	5.08469e-126	6.12645	Rltpr	6.31154e-30	21.0733	Ptk2b	2.59384e-209	6.76009	Sertm1	7.03373e-284	5.83689	Pmepa1	3.33796e-181	2.54366	Fam102b	1.68032e-100	2.86537	Fhad1	4.10956e-47	6.09172	Gabarapl1	2.38678e-58	1.59114	Sipa1l2	4.50959e-129	3.33678	Map3k5	3.09488e-56	4.1664	Unc13d	5.13256e-79	7.29489	Lypd1	8.5262e-24	2.01794
533	Sod1	8.68633e-126	3.72378	Cacna2d2	6.38151e-30	16.2661	Samhd1	4.93546e-208	3.75814	Rnf182	3.36756e-282	9.29997	Tgfb2	7.91942e-180	3.3909	Hoxc9	1.77072e-100	2.62188	Gpsm3	5.4622e-47	3.33545	Gm10118	5.18338e-58	3.99118	Rap1gap	8.86907e-129	2.19669	Dusp1	3.61949e-56	2.1941	2610318N02Rik	9.21054e-79	5.04365	Tmem173	1.05466e-23	1.7283
534	Rhbdl2	1.17123e-125	5.86899	Lin7b	6.48924e-30	19.023	Prkcb	1.32299e-207	4.04466	Kirrel3	1.02866e-281	9.82597	Prickle1	1.4411e-179	4.77689	Dleu7	2.12435e-100	4.98559	C1qtnf7	9.9561e-47	3.89279	Acsl1	5.85232e-58	2.31305	Ncan	3.34982e-128	3.46203	Optc	3.84101e-56	4.56353	Klra17	9.23474e-79	8.20228	Ppp1r18	1.05881e-23	1.56278
535	Gpcpd1	1.81414e-125	5.73978	Pcbp4	6.56918e-30	1.73149	Lilra6	1.09863e-205	9.44866	Scn2b	4.90831e-280	12.2313	S100a10	3.47823e-179	3.4344	Nipal1	2.82552e-100	3.40459	Prdm1	2.06743e-46	4.82547	Fam222a	8.9282e-58	3.33487	A830082K12Rik	4.832e-128	2.14416	Sema5a	9.23748e-56	2.67272	Ncapd2	3.24991e-78	7.55005	Insm1	1.15714e-23	2.52807
536	Peak1	1.85746e-125	4.05274	Clcn3	6.84354e-30	1.63982	Lrch4	7.83537e-205	8.02896	Gm20387	9.28751e-280	4.84863	Csgalnact2	4.16478e-179	2.89932	Trabd2b	5.22536e-100	4.74982	Tmem204	2.54432e-46	3.38787	Rasgef1b	1.98718e-57	3.06913	Frmd4a	8.07227e-128	2.3453	Arhgef2	1.0607e-55	3.59099	Pax5	5.32133e-78	4.49394	Rbpms	2.03693e-23	2.45414
537	Card10	2.48165e-124	5.05866	Rab27b	7.25393e-30	16.8795	Card9	4.35798e-204	10.3443	Usp20	1.37965e-279	7.27023	Prg4	5.82342e-179	15.8009	Lypd6	6.68096e-100	4.79583	C6	1.45557e-45	5.18395	Phlda3	6.4543e-57	1.61032	Abhd17b	2.48698e-127	1.89295	Snai1	1.08793e-55	4.65849	Nsl1	6.34823e-78	5.31448	Il4ra	2.18709e-23	1.61161
538	Mtss1	7.01247e-124	4.01138	Rbm11	7.35275e-30	21.4337	Birc3	2.62157e-203	6.30801	Nxph3	1.67842e-278	6.99739	Rhoq	1.15416e-177	2.60388	Gm22	9.9265e-100	3.91645	Jund	3.40216e-45	2.358	Slc9a3	8.78114e-57	3.34434	Insig1	3.32117e-127	1.90708	Pdgfd	1.1591e-55	4.8334	Mylpf	1.10986e-77	5.5502	Adra2b	3.47487e-23	3.18871
539	Mospd1	3.60284e-123	4.13996	Fsd1	8.26999e-30	19.7804	Gm5431	2.61544e-202	10.6759	Crhr2	1.71484e-277	5.89567	Gpx7	1.23777e-177	2.4831	Tbata	1.24507e-99	6.28243	Kirrel3	3.78118e-45	6.30464	Fam212b	9.81084e-57	1.78845	Ddhd1	4.29222e-127	2.10746	Pdcl3	3.92969e-55	2.7264	5730460C07Rik	1.20761e-77	1.5509	Dact3	4.16601e-23	1.90855
540	Dusp26	5.72584e-123	4.40553	Cplx2	1.03681e-29	13.7974	Rnf144b	6.87077e-201	8.75242	Galnt13	7.46204e-277	7.41094	Ltbp1	1.1974e-176	4.45532	Scube1	2.2016e-99	5.73595	Slc7a2	4.0165e-45	2.8067	Dctpp1	1.31076e-56	1.77424	Wbscr17	9.71362e-127	3.27777	Epha1	6.00801e-55	4.34669	Stil	1.97399e-77	4.64792	Coro1c	4.66728e-23	1.7323
541	Nfkbia	1.19181e-121	3.11379	Idh3b	1.43375e-29	1.75159	Dusp2	2.5355e-199	10.0836	Dos	1.11874e-276	8.09859	Irs1	6.78796e-176	3.5601	B4galt1	2.66124e-99	3.18938	Rab37	4.58033e-45	5.00808	Rala	2.16466e-56	1.63719	Efs	5.26231e-126	3.57019	Arhgap44	1.03975e-54	3.48477	Cenpn	2.81898e-77	5.22997	Tmem150b	5.50824e-23	2.20174
542	Serpinb9	7.94274e-121	5.12231	Wnk1	1.63285e-29	2.08163	Cltc	5.24779e-199	3.76304	Cntn4	2.89145e-276	4.98742	Surf4	4.01486e-175	2.61963	Pear1	5.02633e-99	3.2119	Fam107b	4.65612e-45	3.50307	Col24a1	2.65816e-56	3.33658	Zfp428	7.86886e-126	2.22309	Ace2	1.76508e-54	2.67458	Apoc2	3.24191e-77	28.0594	Itga4	5.54714e-23	1.60892
543	Ifit1	1.60055e-120	4.27246	Csde1	1.98684e-29	2.05787	Adrbk1	8.46524e-199	3.32564	Kcnab2	4.41931e-276	8.43789	Ccbe1	6.44418e-175	8.78205	Sall1	5.29684e-99	4.83581	Kcns3	9.11219e-45	5.06206	Fhl3	3.77256e-56	2.63265	Pxdc1	1.651e-125	2.3207	Hoxc6	2.9009e-54	2.75738	Btla	7.82989e-77	11.0285	Ppp1r16b	6.58223e-23	3.2017
544	Glul	1.87567e-120	5.97366	Gpr22	2.30676e-29	24.4605	Tnni2	2.327e-198	9.78873	Iqsec3	5.28994e-276	7.17394	Cxadr	8.77349e-175	10.851	Sar1a	5.94329e-99	2.2268	Cacna2d1	9.83413e-45	2.60153	Kcnmb4	5.7095e-56	1.83805	Spcs1	2.32467e-125	1.50949	Artn	2.97114e-54	4.64882	Mapk13	1.01173e-76	13.0639	Cbfa2t3	6.84798e-23	2.84102
545	Cd2ap	4.17222e-120	3.83084	Olfm1	2.83369e-29	9.60435	Ms4a4c	5.22639e-198	7.82129	Lnx1	6.82969e-276	9.28979	Snai1	1.87496e-174	3.73763	Cpe	5.99696e-99	2.06985	Gm12002	1.01487e-44	4.22531	S100a3	5.77414e-56	4.10973	Acot2	4.81393e-125	2.28351	Kcnma1	3.68528e-54	5.42072	Nags	1.22681e-76	1.73071	Rasgef1b	7.41638e-23	1.77874
546	Ifi35	3.53445e-119	4.02404	Hoxd1	3.01173e-29	20.374	Il1a	1.47296e-197	33.9848	Ankrd45	3.59307e-275	3.7577	Trim47	2.31469e-173	3.40474	Ifitm3	1.8577e-98	1.76175	Angptl2	1.24664e-44	2.22564	Dnajc7	7.90489e-56	1.60552	Map3k4	4.16451e-124	2.53791	Map7d2	4.23495e-54	2.01474	Kif20b	2.01287e-76	5.48087	A830010M20Rik	7.94007e-23	1.65038
547	Dock4	4.80864e-119	5.84441	Ppp2ca	4.3644e-29	2.38929	Maf	5.57451e-197	4.97546	Rasl10a	5.16805e-275	8.70288	Lrrc32	8.35376e-173	2.90628	Dtx4	3.31185e-98	2.73597	Cxcl1	1.64752e-44	2.94739	Adamtsl5	1.10365e-55	1.91863	Glt8d1	6.99008e-124	1.85146	Gem	4.44914e-54	3.73702	Cxcr4	2.22547e-76	8.17107	Errfi1	8.04306e-23	1.52819
548	Sparcl1	2.27422e-118	3.89317	Ube2e1	4.40792e-29	1.52499	Cd209a	2.32469e-196	30.6098	Ube2ql1	1.27622e-274	7.13251	Rab3il1	9.5756e-173	3.2095	Gmds	5.08291e-98	2.92354	Plac9a	4.22634e-44	6.65993	Trappc4	1.35312e-55	1.51729	Reln	8.91869e-124	2.35787	Ppp1r1a	5.58199e-54	3.34437	Ptpn7	2.84608e-76	6.75755	Bcl2a1a	8.31586e-23	2.98351
549	Vamp5	6.60875e-118	3.52353	Ube2m	4.67741e-29	2.14262	Rp2h	2.72802e-196	4.55753	1700019D03Rik	1.31626e-274	9.99604	Eci3	2.8746e-172	5.34136	Smad3	1.31035e-97	3.55987	Kcnt2	4.7273e-44	5.24902	Crtc3	1.49395e-55	1.63419	Epdr1	1.11405e-123	1.54194	Hoxa10	5.99294e-54	2.54179	Ncf2	3.10795e-76	9.66727	Mast3	9.22986e-23	1.54641
550	Tpst2	1.77107e-117	3.78723	Trim67	4.73611e-29	19.3541	Itga4	3.52623e-196	4.06876	2610018G03Rik	4.34373e-274	10.7536	Islr2	3.58389e-172	8.85274	Lgals3bp	3.51569e-97	2.87361	Txnrd3	1.54382e-43	4.7822	Wt1	2.03717e-55	2.35082	Cox7a1	2.86693e-123	2.61683	Enpep	7.35073e-54	3.59145	Zfp831	3.56041e-76	8.97028	Cacna1a	1.02049e-22	1.53227
551	Gja4	1.7747e-117	3.82265	Astn1	5.21503e-29	22.0616	Actb	1.77784e-195	2.33712	Plcxd2	3.81911e-273	7.49203	Rfk	5.23699e-172	4.99937	Adcyap1r1	4.87543e-97	4.86585	Slc9a3r2	3.68179e-43	1.82106	Hras	2.07923e-55	1.5638	Myo10	8.88514e-123	1.97315	Dlc1	7.39334e-54	2.08859	Slc16a6	1.22556e-75	5.35049	Elavl3	1.36339e-22	5.02035
552	Dab2ip	2.04819e-117	3.53764	Arhgef12	5.26621e-29	1.75602	Ch25h	5.74727e-195	11.4957	P2rx3	3.84143e-273	9.81579	Man1a	1.20962e-171	3.86044	Yipf5	1.08424e-96	2.22865	Tmem176b	3.80645e-43	1.7011	Spire1	2.17262e-55	1.87568	Il1rapl1	2.02885e-122	4.42427	Vsig2	8.38714e-54	6.48606	Hbq1a	1.24475e-75	5.69238	Glipr1	1.68587e-22	2.60269
553	Dusp3	3.19398e-117	3.74106	Kcnt1	7.47804e-29	18.9656	Irak2	6.30314e-192	6.67958	Rell2	8.20018e-273	5.11922	Calu	6.47643e-171	2.28081	Tnxb	1.52303e-96	3.17418	Khdrbs3	4.81012e-43	2.79159	Zfp651	2.21354e-55	1.86261	Slc25a23	2.34106e-122	2.38141	Plekhg3	9.4523e-54	3.28933	Xlr4c	1.57865e-75	6.60984	Usp54	1.92864e-22	2.14988
554	Klf4	3.73932e-117	4.30873	Actr3	9.61889e-29	1.66627	Rgs14	3.91557e-191	7.51315	Kcnh1	5.69903e-272	5.58859	Kcnk5	1.06673e-170	4.17691	Shc1	3.54235e-96	2.36962	6330403A02Rik	1.52556e-42	5.10478	Limk2	3.27704e-55	2.093	Myo18a	2.66524e-121	2.12034	Fam150b	1.34549e-53	8.95218	Asprv1	2.41294e-75	40.4138	Myo1d	2.57428e-22	2.24494
555	Paqr5	4.23308e-117	7.13111	Cacybp	1.06471e-28	2.24173	Arpc2	5.67951e-191	3.46515	Rtn2	9.94712e-271	6.44472	Acan	2.27296e-170	6.50861	Itm2c	4.50745e-96	2.28075	Pgf	1.58763e-42	3.67389	Ppp1r9a	4.10475e-55	1.54434	Srcin1	3.19411e-121	2.46591	Adamts14	1.72242e-53	5.9109	Hist1h2ah	3.48819e-75	1.79378	Kdm7a	2.64693e-22	1.75741
556	Cyb5b	4.32343e-117	4.54207	Prkcz	1.06949e-28	17.9478	4933433G15Rik	7.10427e-191	10.9255	Lzts1	4.65028e-270	8.0072	Slc41a3	7.4196e-170	3.33229	Arxes2	9.67747e-96	3.24384	Lrrc17	5.03738e-42	5.87594	Arhgef10	5.26279e-55	1.5559	Abhd3	3.49009e-121	1.83126	Stac	1.87566e-53	3.99721	Cited4	4.58327e-75	7.69828	AB124611	2.67631e-22	1.68148
557	Smad7	8.18045e-117	4.5602	Bmyc	1.1127e-28	1.53003	Gsdmd	1.77368e-190	5.32478	Kcna4	1.16377e-269	9.37293	Aoc3	8.61015e-170	2.67032	Wnt4	4.72417e-95	6.4977	Slc5a5	5.54644e-42	4.59618	Fmnl2	7.03857e-55	1.55948	Grid1	6.56627e-121	4.83971	Cbx6	1.88187e-53	2.52649	Fam107b	8.07625e-75	5.8223	H2-DMb2	2.93311e-22	3.0353
558	Tox3	1.28395e-116	5.85867	Sdcbp	1.1231e-28	1.96745	Tpd52	4.25665e-190	2.72568	Samd11	2.47195e-269	7.31667	Tspan4	1.7744e-169	3.17234	Fam43a	1.11803e-94	3.02845	Tmem140	5.87245e-42	2.88302	Las1l	9.20981e-55	2.01295	Nudt9	4.41109e-120	1.85679	Isyna1	2.47184e-53	2.78576	Hist1h4d	1.65706e-74	7.60358	Rp2h	3.43209e-22	1.53132
559	Arhgef2	1.40613e-116	3.97602	Atl1	1.25167e-28	11.8699	Vrk2	3.54545e-189	5.35339	Casz1	5.69731e-269	21.4956	Syndig1	3.00833e-169	6.765	Ccl2	1.84209e-94	2.25501	Cd151	1.22358e-41	2.18957	Cage1	1.16405e-54	3.3174	Edil3	5.97294e-120	1.77005	Cdkn1c	2.67291e-53	1.83726	Igkv19-93	3.68572e-74	6.69873	Pdlim1	3.56606e-22	2.1879
560	Tnfaip1	2.13598e-116	3.75874	Htr1d	1.40887e-28	26.506	Gm21807	2.55064e-188	9.24884	Kcnd3	2.8277e-268	12.6985	Adamts6	3.67047e-169	5.08807	Apof	9.2411e-94	4.5721	Zfp467	1.37489e-41	2.86613	Slc48a1	1.22708e-54	1.63044	Sema3g	9.17291e-120	2.67682	Entpd1	2.7163e-53	3.436	Mad2l1	7.14327e-74	4.85486	Znrf2	3.83677e-22	1.70089
561	Trim34a	5.88503e-116	5.71758	Pcbd1	2.37196e-28	16.313	Casp1	1.42209e-187	4.69433	Apba1	3.23335e-267	10.9593	Fkbp10	1.57157e-168	2.66359	Fam69b	1.2023e-93	2.4446	Cstad	1.47459e-41	5.92572	Wbscr16	2.99757e-54	2.39551	Mmp15	6.40539e-119	1.71681	Calm2	3.19048e-53	2.69199	Cks1b	2.7251e-73	6.31161	Neurl3	4.17315e-22	2.06276
562	Smad1	1.75785e-115	4.11784	Shox2	3.319e-28	21.6384	Sp100	2.97314e-187	4.56842	Smarca1	4.0825e-267	8.04009	Nucb1	2.84511e-168	2.30345	Sobp	1.76722e-93	2.92705	Tmem136	1.5526e-41	6.4447	Crebl2	3.41075e-54	2.24787	Trpm3	8.54367e-119	2.62425	Mcam	4.76512e-53	2.06436	Ap1s3	5.31742e-73	8.27996	Clec4b1	4.30529e-22	2.05774
563	Plekhh2	1.93605e-115	5.61167	Csnk2a1	3.90518e-28	2.01716	B430306N03Rik	3.43132e-187	7.80676	Gnao1	4.87285e-267	19.3584	Slc16a1	3.05932e-168	3.71359	Jam2	1.93295e-93	2.31285	Stk24	2.09448e-41	3.32218	Gpm6a	4.21594e-54	2.30004	Serpine2	7.6864e-118	1.61712	St5	5.54296e-53	4.07399	Gpsm3	9.69069e-73	7.36524	Jph1	4.51853e-22	2.27353
564	Gng11	3.24354e-115	2.73685	Cops4	3.91385e-28	1.85682	Elk3	8.80727e-187	4.13487	Tmtc4	1.26739e-266	13.8391	Epyc	4.61323e-168	5.38573	Homer2	8.17153e-93	3.07702	Sepw1	3.95785e-41	1.77173	Pim3	4.24698e-54	1.71855	Cep85l	2.40459e-117	3.43163	Galnt18	2.32101e-52	3.88083	Kif18a	1.17486e-72	5.30096	Akna	4.64015e-22	2.41938
565	Cpd	7.81228e-115	3.35501	Cntn4	4.82351e-28	23.5374	Plcb2	1.35651e-186	8.25207	1700037H04Rik	2.63296e-266	11.229	Fras1	6.5085e-168	5.06927	Fbxo17	9.27508e-93	4.33489	Mgst3	7.52321e-41	2.37011	Cndp1	4.63801e-54	2.474	B9d1	4.16817e-117	2.14349	Itga1	4.53267e-52	3.10881	Fam78a	1.51227e-72	5.72585	RP24-554B1.10	7.56809e-22	2.10392
566	Elmo1	4.66728e-114	3.33033	Nfasc	4.91672e-28	11.5889	BC094916	3.37267e-186	10.1791	Atp1a3	4.6454e-266	7.36083	Kdelc2	8.32206e-168	2.78282	Pofut2	2.0163e-92	2.30131	Gm11732	7.81284e-41	4.00621	Cpeb1	8.16554e-54	1.53459	Amd1	7.37398e-117	1.81961	Itga7	4.68347e-52	2.41598	Pnpo	1.59301e-72	6.39937	Slc48a1	8.153e-22	2.30556
567	Ssu2	1.91196e-113	12.3889	Ppp2r5b	5.34453e-28	12.3575	Hcar2	1.00768e-185	14.1051	9330185C12Rik	9.00895e-266	2.77092	Ednra	1.15823e-167	2.4829	Tnfrsf1a	1.20622e-91	2.1416	Gm11713	1.02748e-40	4.96622	Cct5	1.07674e-53	1.50599	Gria3	1.65239e-116	2.31546	Blmh	5.73982e-52	2.72625	Cxcr5	3.31732e-72	7.30755	Apln	8.37581e-22	1.61893
568	Nfib	2.53295e-113	4.01804	Eif3l	6.12935e-28	1.55097	Mmp9	1.07174e-185	11.4486	Sh3gl2	1.31745e-265	7.88951	Ptch2	1.71117e-167	6.00963	Zfp521	2.24474e-91	4.04679	Nexn	1.2442e-40	3.95495	Nell2	4.35708e-53	3.00249	Rasa3	5.25874e-116	2.11679	Amotl1	1.20146e-51	2.78443	Sytl1	3.74673e-72	5.05995	Clec7a	8.60215e-22	1.78551
569	Myzap	3.37001e-113	7.32056	Mtch2	6.31355e-28	1.81935	BC017643	2.29595e-185	4.22449	Npffr2	6.09945e-265	2.78957	Gas2	1.92121e-167	5.05765	Itpr2	3.72355e-91	3.59616	Rapgef4	3.94024e-40	3.00195	Fosb	4.80124e-53	1.63364	Arhgef9	6.5364e-116	2.15426	Parp8	1.28176e-51	4.74483	Osm	5.16701e-72	11.574	Des	8.76044e-22	1.92099
570	6030445D17Rik	1.11839e-112	5.89322	Plcxd3	6.72292e-28	19.328	Lgals3bp	4.05085e-185	5.54577	Ebf3	2.08657e-264	6.92763	Tnfrsf1a	2.56812e-167	2.21871	Tenc1	4.58684e-91	2.93642	Ate1	4.65667e-40	3.09347	Ap3s1	9.15877e-53	1.72599	Hmgb3	1.15865e-115	1.85479	Col4a6	1.40746e-51	5.83174	Nmral1	8.34083e-72	5.60468	Sh3bp1	9.30746e-22	1.59598
571	Oaz2	1.20029e-112	3.77864	Arl6ip1	9.6074e-28	2.06311	H2-Q7	1.13313e-184	6.1436	Synpr	4.58055e-264	23.1732	Lepre1	3.69901e-167	2.73133	Ikbip	5.51918e-91	2.22618	Lyzl4	9.15021e-40	4.00344	Rps6ka2	9.42531e-53	2.18889	Tnik	1.74595e-115	2.26989	Vtn	1.70238e-51	2.19238	Lst1	9.31101e-72	16.8818	Tlr8	9.39405e-22	1.70994
572	Jak3	1.79177e-112	7.49944	Cox6a1	1.73328e-27	2.32982	Rinl	1.59235e-184	7.979	Pnlip	5.62216e-264	4.53844	Serpinb6a	4.9214e-167	2.44788	Msc	1.1654e-90	5.59273	Klhdc8b	1.46061e-39	3.28484	Fam57a	1.12675e-52	2.27546	Sh3d19	5.85788e-115	1.85119	Vcl	1.88253e-51	2.25822	Gm13012	1.28728e-71	6.56187	Lgals3bp	9.9268e-22	1.85951
573	Pik3r6	2.43983e-112	5.40319	Bdnf	1.79844e-27	19.3228	Plin2	1.85544e-184	3.83569	Pcdh15	1.39114e-263	4.89359	Tpst1	7.77213e-167	2.39099	Zeb1	1.48032e-90	2.2046	Rgma	5.63233e-39	4.01978	Mpdz	1.31563e-52	1.77394	Bicd1	6.80066e-115	2.30161	Zyx	2.48016e-51	2.88932	44440	2.27034e-71	7.72812	Fchsd2	1.08135e-21	1.77269
574	Sh3rf2	5.59165e-112	4.70675	Eno1	2.13568e-27	1.82078	Elf4	5.75188e-184	7.57311	1700003M02Rik	2.34195e-263	7.55774	Tram2	1.11845e-166	3.89804	Acsf2	1.65268e-90	3.27775	Drd1a	1.10126e-38	7.18383	Sdk2	1.37335e-52	2.69737	Zfp219	2.37305e-114	2.38586	Gdpd3	3.96328e-51	1.86783	AA467197	3.06644e-71	11.4896	Ms4a14	1.16898e-21	3.84279
575	Ccdc28b	1.65894e-111	5.63486	Tmod1	2.35708e-27	11.9309	Tmem176b	2.67887e-183	3.45081	BC030867	7.3289e-263	7.12599	Hdlbp	2.53763e-166	2.41323	Myadm	7.66049e-90	2.5798	Col4a5	1.24167e-38	4.05616	Unc119b	2.13951e-52	2.05372	Evi5	2.62233e-114	1.61001	Fam162a	7.23126e-51	2.83478	Brip1	3.17332e-71	5.71578	Napsa	1.28886e-21	4.50861
576	Rassf3	1.77715e-111	3.74029	Adrm1	2.58477e-27	1.70723	Nfxl1	4.14523e-183	5.96868	Ret	1.01295e-262	13.4098	Sema3a	2.92783e-166	6.61016	Arf4	7.99696e-90	2.31241	Fcho1	1.35149e-38	6.35754	Scrn1	2.50482e-52	1.76457	Bambi	2.81649e-114	1.86875	Arid5b	9.93529e-51	2.87868	Cenpp	3.48067e-71	5.41346	Sh3bgr	1.378e-21	3.79863
577	Hint3	1.95605e-111	4.20119	Clstn3	2.79023e-27	20.3421	Scamp2	5.47114e-183	3.48921	Rgs7bp	1.09324e-262	9.86971	Maged2	5.73134e-166	2.55051	Lima1	1.15048e-89	2.22397	Svopl	1.82643e-38	4.79701	Xbp1	3.90071e-52	1.71579	Galnt6	4.77093e-114	5.55001	Cdc42ep3	1.28552e-50	2.83955	Gimap1	4.99144e-71	9.4945	Slc25a13	1.40064e-21	1.5384
578	Nos2	2.22071e-111	3.98498	Vdac1	3.00101e-27	2.24573	Prdm1	6.8275e-183	8.22233	Camk2n2	2.77786e-262	7.9098	Pnp	1.59562e-165	2.32096	Il13ra1	1.27155e-89	2.7844	Tmem176a	2.78658e-38	1.56279	Rassf7	6.09049e-52	2.94934	Sh3bp5	8.11912e-114	1.6717	Tmem38b	1.50454e-50	2.81078	Pif1	5.87233e-71	4.12124	BC035044	1.72127e-21	2.32752
579	Ndnf	2.3867e-111	6.11055	Ssu72	3.39371e-27	1.95496	Npc2	1.16741e-180	3.15253	Kcnc1	1.57419e-261	7.50844	Scn1b	1.74257e-165	1.78494	Elmod1	2.17541e-89	4.59146	Mgmt	5.1564e-38	4.72828	Higd2a	8.25234e-52	1.56129	Igsf3	1.02765e-113	2.22712	Atp1b1	1.60246e-50	2.58878	Cit	6.656e-71	4.08599	Xcr1	1.86613e-21	6.18865
580	Galnt18	3.85759e-111	4.40334	Rtn2	4.30722e-27	14.0362	Nxpe5	4.13754e-180	10.0581	Rps6ka6	1.65723e-261	6.23043	Adcy7	7.91693e-165	3.90568	Gm15867	2.21806e-89	5.05674	Bcr	5.17298e-38	3.62173	Rab40b	1.08469e-51	2.35744	Gabbr1	1.99414e-113	1.59599	Msra	3.26605e-50	3.4893	H2-Oa	8.87179e-71	11.0288	Tmod1	2.55545e-21	1.94625
581	Gimap1os	4.0107e-111	4.50172	Maz	4.57695e-27	1.50312	Il2rg	7.61689e-180	6.91925	Six4	2.2063e-261	6.13743	Tenc1	9.05062e-164	2.93427	2810433D01Rik	3.79396e-89	5.67961	Scarf1	1.18353e-37	5.79309	1110065P20Rik	1.53677e-51	1.64494	Rab9	2.69607e-113	1.7611	Slc45a4	5.86242e-50	3.37932	Iglv3	1.01465e-70	4.47199	Hyi	2.55882e-21	1.54609
582	Apln	4.14515e-111	11.6961	Fgfr1	4.84791e-27	1.50898	Ptprj	2.03976e-179	3.56152	Rab6b	5.37739e-261	13.0268	Scpep1	2.48569e-161	2.40598	Larp6	5.35219e-89	3.35857	Inpp5b	1.33448e-37	4.20328	2810430I11Rik	1.79463e-51	3.39506	Ispd	4.48444e-113	3.04421	Plb1	9.12238e-50	3.06722	Cd48	1.55104e-70	5.65182	Cenpa	2.9618e-21	1.7302
583	Ptprr	1.51566e-110	12.4335	Hspa8	4.99107e-27	2.7296	Hyi	9.75114e-179	4.34838	Scx	4.756e-259	8.39383	1810055G02Rik	3.52096e-161	2.98367	Kif26a	6.47935e-89	4.69007	B3galnt1	1.84973e-37	3.64557	Slain2	3.93295e-51	1.79749	Epb4.1l4a	2.4146e-112	5.08284	RP23-97L11.1	2.7104e-49	5.46602	Arg2	2.48594e-70	15.8749	Rasal3	3.02922e-21	3.28908
584	Mansc1	3.97557e-110	5.06368	Myt1l	5.61319e-27	18.4814	Trim30c	2.60128e-178	10.1424	Far2	1.46568e-258	6.32715	Tmem39a	1.02708e-160	2.83335	Smpd3	1.19854e-88	2.74307	Esyt1	3.66852e-37	2.98857	Zfp280c	2.33126e-50	2.47026	Fmo1	3.33343e-112	1.91693	1500035N22Rik	4.81179e-49	3.38798	Cdca7	4.28816e-70	6.88833	Ttc9c	3.1202e-21	1.5111
585	Ankrd29	4.16898e-110	4.17048	Bod1	7.09463e-27	1.54346	AI504432	1.3016e-177	8.01589	Acot7	2.58306e-258	13.0042	Ppp1r3c	2.3629e-160	5.59385	Raet1e	1.38167e-88	4.07384	Btbd3	4.78787e-37	2.58811	Tesk2	2.62946e-50	2.41552	Ptpn13	3.79682e-112	1.94641	Nme2	8.13391e-49	3.92167	Mgst2	4.43556e-70	11.1616	Arid3a	3.17782e-21	1.86938
586	Gm7334	4.22583e-110	5.04645	Cct3	7.39849e-27	2.09864	Fnbp1	6.21947e-177	3.59145	Eef1a2	2.91469e-258	15.0257	Mmp14	1.43584e-159	2.56725	Lman1	2.04876e-88	2.23869	Flna	1.2709e-36	2.44158	Cldn3	3.15797e-50	4.85755	0610007P14Rik	5.38004e-112	1.84492	Lrrc3	9.57553e-49	6.20803	Cd180	8.66427e-70	10.9386	Slc4a7	3.27136e-21	1.51926
587	Fam63a	6.95148e-110	4.02744	Usp31	7.42564e-27	13.2491	5031414D18Rik	8.72008e-177	9.06154	Amigo1	2.98195e-258	6.66155	Mgat2	4.27422e-159	2.29806	Tnfsf12	6.94029e-88	1.95257	Alx4	2.04185e-36	4.74356	Phyh	9.34044e-50	1.77125	Frmd6	8.26434e-112	1.8951	Sdhc	1.55052e-48	2.58033	P2ry10	8.84049e-70	13.1749	Parp8	3.40026e-21	1.80841
588	Vat1	1.33063e-109	3.33271	Msn	8.24928e-27	1.58287	Fau	3.73804e-176	2.97166	Vgf	4.72069e-258	8.16851	Ehd1	4.40181e-159	2.36073	Snai2	8.85638e-88	3.66484	Casq2	2.06476e-36	4.54824	Frzb	1.84395e-49	2.21451	RP23-395C1.4	1.11713e-111	5.7894	Ttc28	2.54813e-48	2.9223	Kntc1	9.16278e-70	7.02495	Sap30	3.54885e-21	1.62912
589	St6galnac2	3.28646e-109	6.2651	Susd4	1.01163e-26	17.3177	Arhgap11a	9.93973e-176	7.04297	Cep170b	2.57857e-257	7.27033	Pcolce2	4.75189e-159	10.3592	Pygm	9.66849e-88	3.23673	Rgs7bp	6.47521e-36	1.96734	Cd82	3.68239e-49	1.6161	Isg15	1.66383e-111	2.38924	Tln1	3.71986e-48	2.38309	Dhfr	1.89063e-69	6.01665	Hotairm1	3.6515e-21	2.1429
590	Sp110	4.85259e-109	5.04739	Nsf	1.10161e-26	9.67685	Ltb4r1	4.40534e-174	11.7641	Trim9	4.53661e-257	7.02927	Hoxb3	5.71369e-159	3.51159	Spry2	1.07104e-87	2.11473	Sv2a	1.05893e-35	4.16191	Lpin1	4.31698e-49	1.84256	Ehf	1.74184e-111	4.71973	Fchsd2	5.5619e-48	3.42432	Zwilch	3.26948e-69	3.97721	Tbc1d10b	3.84836e-21	1.54825
591	Tbkbp1	5.29685e-109	5.26186	Cul3	1.33171e-26	1.66265	RP23-281H4.5	5.92004e-174	7.06927	Celf4	1.7146e-256	27.1886	Htra1	1.91212e-158	3.15569	Tepp	1.79207e-87	4.04313	Stk38l	1.44881e-35	3.74172	Pink1	5.13349e-49	1.66949	Vps37b	2.91558e-111	1.90071	Fbxo32	6.93894e-48	3.61903	Scnn1a	4.06034e-69	14.733	Arhgap4	4.42719e-21	1.62816
592	Ifnar1	6.83935e-109	4.06171	Mrps7	1.40294e-26	1.65399	Galnt12	4.30936e-173	8.56767	Gpr123	1.73754e-255	7.54505	Kcnt2	3.04857e-158	4.17794	Vstm4	4.30442e-87	1.83865	Cgnl1	1.48441e-35	3.01677	Ccdc37	6.15364e-49	2.04678	Ssbp2	6.07512e-111	1.72223	Spry4	7.29515e-48	3.26198	Gad1-ps	4.32597e-69	9.50668	Tmem98	4.66293e-21	1.51809
593	Clca5	1.1466e-108	4.20324	Cacna1b	1.41765e-26	19.3699	Nhlrc3	5.9634e-173	5.38291	Hmgcll1	5.30203e-255	7.22527	Slc35f5	3.23899e-158	2.75187	Slc39a13	1.41372e-86	2.46508	Ccnd2	1.75292e-35	2.71494	Sec14l5	6.23113e-49	2.86757	Jag1	2.13002e-110	1.93031	Nr4a3	1.29265e-47	5.27045	Mxd1	4.47134e-69	13.7406	Scube3	4.68424e-21	2.96101
594	Usp54	8.14654e-108	5.87936	Cacnb3	1.56063e-26	11.6819	Ncoa3	3.1636e-171	3.46683	Cacng7	1.56786e-254	5.67805	Shisa5	4.52637e-158	2.13652	Scpep1	2.75122e-86	2.24362	Cdc42ep4	2.23856e-35	2.78632	Gcat	7.17714e-49	2.05527	Ube2e3	4.17088e-110	1.56289	Vstm4	1.74131e-47	2.61339	Rfc4	6.73866e-69	7.81195	P2rx4	4.98052e-21	1.50844
595	Slfn3	1.63852e-107	5.01729	Hcfc1r1	1.56113e-26	1.96687	Slc29a3	4.26772e-171	4.45465	Vwa7	2.33641e-254	7.55793	Slc27a3	4.91886e-158	4.50373	Vimp	3.21794e-86	2.44301	Zic4	2.35383e-35	3.97508	Ankub1	7.66406e-49	3.66558	Txndc12	4.18184e-110	1.96767	Pianp	1.84966e-47	2.61008	Vpreb2	7.28224e-69	3.87843	Grap	5.30148e-21	1.7468
596	A730015C16Rik	1.96153e-107	6.73371	Ppid	1.56747e-26	1.59125	Dppa3	4.79487e-171	12.3789	Rab9b	3.3636e-253	6.38348	C1s1	1.38543e-157	3.1776	Podxl2	8.5355e-86	2.3407	H2afz	2.79502e-35	1.68391	Cc2d1b	9.05026e-49	2.06859	Pxmp2	1.8354e-109	2.96365	Col4a1	1.85397e-47	2.1392	Dmtn	2.17672e-68	5.77679	Car2	5.7944e-21	4.70265
597	Foxp1	5.85804e-107	3.0683	Aip	1.64956e-26	1.6771	A530064D06Rik	6.42459e-171	11.6046	Gm13837	1.66949e-252	4.41595	Sgms2	1.98704e-156	4.41743	Fat3	1.27609e-85	5.16534	Samd13	2.82565e-35	5.3269	Lepre1	1.35471e-48	1.94502	Zcchc24	2.01448e-109	1.69493	9230114K14Rik	2.03091e-47	3.68813	Sla	3.06088e-68	10.8882	Dip2a	6.17261e-21	1.59454
598	Ldb2	9.35224e-107	4.17623	Hn1	2.17397e-26	1.86336	Akap13	2.25531e-170	3.40379	Sult4a1	2.01094e-252	10.9982	B3gnt8	3.07605e-156	4.12808	Kdelr1	3.38681e-85	2.07342	Prkar1b	4.93605e-35	2.37083	Maml3	2.84519e-48	2.1898	Rnf13	3.34073e-109	1.51244	Cacna1d	2.18212e-47	4.46929	Vrk1	6.2128e-68	4.91006	Zdhhc20	7.82681e-21	1.5613
599	Serinc3	1.18682e-106	3.29465	Brd2	2.58264e-26	1.63136	Sdf2l1	3.14783e-170	2.94148	Ccdc136	2.4619e-252	6.61271	Rrbp1	6.64176e-156	2.65164	Sdsl	4.70116e-85	3.90532	Sp100	1.30011e-34	3.13272	Tmem194	3.77402e-48	2.70805	Snta1	5.8753e-109	1.90141	Cdh4	2.62609e-47	4.90752	Xlr4a	2.6826e-67	7.79556	Arap2	7.91831e-21	1.75979
600	Atoh8	1.3923e-106	6.18538	Tmem108	2.63033e-26	18.5992	Entpd1	1.17294e-169	4.06684	Gpr35	5.85811e-252	8.13578	H2afy2	1.09152e-154	2.68505	Zfp9	5.84374e-85	2.84966	Calcrl	1.52115e-34	3.0502	Nrcam	6.87055e-48	2.12922	Pcyt2	9.31041e-109	1.61063	Pck2	2.76496e-47	3.6273	Rrm1	5.45567e-67	5.94294	Ticam2	8.54641e-21	2.55864
601	Luzp1	2.07629e-106	3.33759	Elovl7	2.75271e-26	10.2686	Icam1	7.18904e-169	8.06611	Tac1	1.61154e-250	87.8912	Hoxb4	1.39998e-154	2.70668	Ostc	7.4375e-85	2.4431	Dll4	3.02308e-34	5.22751	Mcur1	7.70714e-48	1.88811	Dpysl5	1.7549e-108	2.36986	Il1r1	3.65446e-47	4.07036	Fanca	7.20363e-67	5.69518	Flna	1.0173e-20	2.16375
602	Slc12a5	1.84799e-105	5.60742	Map6	2.77356e-26	12.1989	St3gal1	3.76484e-168	5.82087	Slc2a3	3.73101e-250	6.58111	Rgma	1.44086e-154	3.2401	Spaca1	8.02986e-85	4.28839	Pde6h	1.07916e-33	4.28698	Adamtsl2	9.68168e-48	2.97141	Rnd2	1.77599e-108	2.17702	Iqgap1	3.73723e-47	2.37307	Capsl	1.0313e-66	6.97479	Elf4	1.40665e-20	2.24181
603	5830468F06Rik	7.46947e-105	5.57468	Stk16	2.79478e-26	1.55878	Myadm	4.6181e-168	3.43463	Palm2	5.00597e-249	5.91539	L3hypdh	8.04707e-154	3.06428	Isg20	1.06333e-84	3.34773	Msn	1.11474e-33	1.94034	Tubb2b	1.35137e-47	1.51057	Prdx1	2.0586e-108	1.52942	Mutyh	4.19841e-47	4.77603	Smc4	1.04697e-66	6.25624	Ptpla	1.71987e-20	1.54634
604	9530082P21Rik	8.38266e-105	5.91999	Kcnip4	2.90522e-26	13.8858	BC049352	2.06917e-167	7.70531	Lingo2	9.44068e-249	19.5004	Lpgat1	1.14301e-153	2.37316	Triqk	1.93687e-84	2.59536	Adcy9	1.16373e-33	4.38694	Tmbim1	1.63805e-47	1.56208	Hbegf	2.69169e-108	2.08333	Casz1	6.28263e-47	3.83554	Tcf19	1.30968e-66	5.55332	AI467606	1.93021e-20	3.02549
605	Gm13652	9.12028e-105	3.75802	Fez1	3.43567e-26	7.88577	Kcnk6	3.08875e-167	7.86807	Tagln3	6.5195e-248	10.7682	Gadd45g	3.82518e-153	2.09249	Cks1b	2.16231e-84	2.80339	Gipc1	2.2595e-33	2.61064	Git1	3.05454e-47	1.60398	Gab1	3.90435e-108	2.02717	Pcdh1	1.17255e-46	2.33647	Il1b	1.34541e-66	14.6854	Gramd3	2.39242e-20	1.61872
606	Scgb3a1	1.30265e-104	11.905	Sytl2	3.50161e-26	16.3432	Fuca2	6.0995e-167	4.4118	Aak1	3.60593e-247	6.71532	Sar1a	2.01401e-152	2.29098	Aass	4.48216e-84	5.25082	Pdlim2	3.34332e-33	2.01684	Hoxb3os	3.51658e-47	1.59509	Sc5d	4.63004e-108	1.91623	Phtf2	1.73102e-46	4.08214	Xlr4b	4.07576e-66	8.00606	Qdpr	2.64868e-20	3.33636
607	Gm9917	1.88969e-104	5.08927	Ctsd	3.81469e-26	2.14774	Tspan33	9.18327e-167	4.2787	Kcnk18	6.87561e-247	7.06235	Slc39a13	5.06992e-152	2.55379	Casp4	9.93377e-84	2.06431	Gimap9	3.3509e-33	4.79578	Tfdp2	4.22108e-47	1.76907	2810428I15Rik	6.08468e-108	1.64269	Cd97	2.25017e-46	2.23207	Klk1b27	4.8634e-66	10.7765	Sbf1	2.96312e-20	1.53715
608	Swap70	2.05421e-104	4.13764	2010107E04Rik	4.24595e-26	2.23935	Tfec	1.17431e-166	8.86804	Cntn5	1.16578e-246	4.47215	Hoxa6	5.80006e-152	5.58285	Itga9	3.42139e-83	3.72024	Ptms	3.4671e-33	1.61975	Calcoco2	6.09755e-47	2.16692	Pde7b	9.92443e-108	3.07066	Klf2	4.80811e-46	3.24563	Rgs2	5.38909e-66	4.74696	Tmeff2	3.35154e-20	6.78382
609	Hlx	4.54187e-104	5.10443	Armcx3	4.26274e-26	1.9699	Pik3ap1	1.47981e-166	8.19939	4930447C04Rik	1.56337e-246	8.50708	Serpinh1	1.84663e-151	2.75359	Rarres2	1.32578e-82	1.8716	RP23-180A8.3	4.40423e-33	4.05306	Snn	7.02511e-47	1.76981	Nf1	4.65232e-107	1.93238	Ptgis	5.31471e-46	5.11595	Fam129c	6.49358e-66	23.3157	Specc1	3.4123e-20	1.51918
610	Git2	5.34254e-103	3.51154	Ppm1n	4.94723e-26	13.7371	Gpx1	2.94011e-166	2.4161	Trpm2	2.70127e-246	7.69002	Gm16152	2.00522e-151	6.76952	C1qtnf4	2.52181e-82	3.64799	B3galt1	5.09679e-33	3.20663	Mical1	7.38089e-47	1.74728	A230065H16Rik	5.64322e-106	5.19864	Stim1	7.30555e-46	3.24213	Cenpq	7.99422e-66	4.20985	Cdh13	4.24045e-20	4.81614
611	Nes	9.50523e-103	3.43724	Cacna2d1	5.26723e-26	12.419	Lipa	5.6152e-166	3.30773	Tram1l1	3.213e-245	6.65946	Sult5a1	2.52284e-151	4.44768	P4hb	3.13679e-82	2.09994	Rgs3	5.82661e-33	2.74585	Arrdc3	1.01718e-46	1.76083	Plat	7.19974e-106	1.95943	Nbeal1	7.97559e-46	2.16134	Ccr9	1.77048e-65	23.2542	Klrk1	4.48024e-20	2.85108
612	Bst2	1.90417e-102	2.8066	Fez2	5.4868e-26	1.54431	Sp140	6.03341e-166	5.8285	Aqp1	5.28238e-245	9.93011	Palld	3.32841e-151	3.38774	Sdf2l1	3.28349e-82	2.11629	Gpr20	5.97328e-33	4.67558	Plekhg2	2.24684e-46	1.82607	Tfap2a	7.90217e-106	4.59754	2610027K06Rik	1.04517e-45	4.58823	Gm20400	2.06006e-65	4.69544	Lrrc1	5.33716e-20	1.69189
613	Rnf125	1.9459e-102	5.17612	Kcnk18	8.99588e-26	18.2169	Tmem141	7.7564e-166	4.36798	Kcnk12	6.7984e-245	8.47684	Fam102b	6.25769e-151	2.84772	Adamtsl4	7.83003e-82	3.57108	Msrb3	1.6715e-32	3.74236	Hdgfrp3	2.38176e-46	1.61062	9330159F19Rik	2.3394e-105	2.07003	Gm15677	1.11784e-45	3.93704	Fam169b	4.67724e-65	7.83713	Erlin1	5.6896e-20	1.79016
614	Grb10	9.32089e-102	2.95194	Eif4a2	9.0873e-26	2.19444	Ctsz	9.24583e-166	3.28253	Slc6a17	8.19529e-245	6.39097	Slc23a2	7.6738e-151	3.60947	Crybg3	1.33717e-81	3.35824	Fam214a	3.97726e-32	4.2302	Grb14	2.43582e-46	1.50884	C530008M17Rik	3.1043e-105	2.05128	Sp7	1.77968e-45	4.62109	1700020L24Rik	6.81664e-65	8.3786	Rhoh	7.05536e-20	1.89659
615	Ocln	1.05783e-101	12.1631	Plxnc1	9.12639e-26	15.7536	Phf11a	6.36131e-165	7.663	Prkag2	1.65753e-244	7.15717	Qsox1	8.60606e-151	2.41243	Manf	1.5507e-81	2.33917	2810032G03Rik	5.05142e-32	5.06453	Scaf11	4.81168e-46	1.58311	Parp14	5.24363e-105	2.62019	Rab6b	2.83963e-45	1.90503	Sorl1	7.27315e-65	6.32924	Fcor	7.49361e-20	2.82457
616	Enpep	1.98822e-101	4.31064	Rgs4	9.92361e-26	6.37005	Hprt	8.45258e-164	2.94232	Zfhx2	3.49289e-244	8.50209	Slc26a7	1.0974e-150	10.0039	Fkbp10	1.75643e-81	2.44106	Fabp4	5.16026e-32	1.72102	Mast2	5.38674e-46	1.78537	Scrn1	1.07691e-104	1.67508	Ppp1r15a	4.67878e-45	3.518	Gm13372	1.86901e-64	2.07748	Glis3	7.7522e-20	2.11777
617	Prex2	2.03412e-101	2.51667	Ccser2	1.06876e-25	1.93132	Gm20703	3.48786e-163	8.59766	Sel1l3	9.10913e-243	7.60528	C1rb	1.135e-150	3.29975	Olfm1	7.00266e-81	1.89247	Hoxb4	1.36064e-31	3.03663	Esrp1	6.94225e-46	3.03743	Smpdl3a	2.74441e-104	1.54756	Il13ra1	5.04081e-45	3.70513	Klrd1	2.41444e-64	13.9236	Mknk1	1.18707e-19	1.50684
618	Tm6sf1	2.25338e-101	2.5262	Endod1	1.23308e-25	8.40918	Cndp2	8.78293e-163	4.1255	Defb42	1.74133e-242	9.64726	Tulp1	1.55064e-150	5.53403	Cdh5	1.43464e-80	1.63487	Fam122a	1.54172e-31	3.19459	Nkd1	6.66992e-45	1.57637	Brsk2	6.05318e-104	2.40424	2200002D01Rik	7.95189e-45	4.40426	Cd274	2.47596e-64	17.2657	Csf3r	1.25738e-19	1.55611
619	Cables2	3.58925e-101	4.14463	Pfdn6	1.29338e-25	1.64747	Sult1a1	1.56845e-162	3.3183	Ttll11	2.55202e-242	6.21612	Kctd12	1.79928e-149	2.01772	Lepre1	3.39973e-80	2.69661	Slc2a3	3.34607e-31	4.17231	Pisd	6.92412e-45	1.81823	Adam17	1.05105e-103	1.86587	Fads3	1.08176e-44	2.78547	Slfn4	3.81675e-64	5.69874	Fcgr4	2.33105e-19	1.97019
620	Gpr37	5.38352e-101	4.879	Kcnc4	1.33667e-25	20.296	Tmem52	1.66236e-162	10.3935	4930412C18Rik	3.03151e-242	6.08281	Slc47a2	2.87425e-149	4.93126	Ralgps2	5.21941e-80	2.35287	Irf2bp2	5.15754e-31	2.23849	Fam107a	8.75708e-45	2.4226	Polr2f	2.82047e-103	1.58312	Pdlim5	1.25294e-44	2.96173	Gm15518	4.18683e-64	3.07452	Ddr1	2.98146e-19	1.63015
621	H2-T23	1.10787e-100	3.03822	Frmpd1	1.48706e-25	19.562	Reps2	1.12982e-161	5.80527	Lin28b	1.84557e-241	4.63467	Tubb6	5.65884e-149	3.04388	Surf4	1.16862e-79	2.14874	Cox6c	6.54094e-31	1.50766	Art4	9.69966e-45	3.16494	Il18	2.92103e-103	2.08688	Serinc3	1.41149e-44	1.89331	Asns	5.30237e-64	5.38241	Pik3r6	3.41624e-19	3.62144
622	Rab11fip5	2.0409e-100	3.97848	Dos	1.52859e-25	14.8251	Syngr2	1.43893e-161	3.14433	Lhfpl4	1.07335e-240	5.31925	Dnajc3	6.81602e-148	2.2731	Golim4	3.57536e-79	1.8668	Itpripl2	8.37911e-31	2.54826	Sox8	1.15924e-44	2.08916	S100a1	4.1277e-103	1.95614	Ephx3	2.27714e-44	5.17175	Pira2	5.98762e-64	11.0678	Myo1g	3.62902e-19	2.03877
623	Iqgap1	1.92456e-99	3.17218	Smad9	1.7361e-25	20.8625	Sirpb1c	2.3179e-161	7.7229	Atrnl1	2.17951e-240	7.26237	Zfp423	9.02484e-148	3.74193	Rnf182	6.74983e-79	4.27435	Ffar2	9.6415e-31	4.15663	Dtd1	1.48495e-44	2.0626	Astn2	5.02687e-103	2.83259	Rasl11b	4.91107e-44	3.16845	Zpbp2	1.2418e-63	2.5166	Heyl	3.67134e-19	1.61338
624	Helz2	3.78666e-99	5.9888	Mrpl11	2.13269e-25	1.57957	Sh2b3	3.84263e-161	3.8587	Onecut2	7.31442e-240	7.04908	Tnc	2.31482e-147	8.10734	Gxylt2	1.05709e-78	4.03013	Tdp1	1.11242e-30	3.2207	Mllt3	1.88576e-44	1.86397	Itgav	1.16858e-102	2.4357	Fabp3	5.30884e-44	3.37367	Cecr2	2.07117e-63	12.0151	Gclc	3.71924e-19	1.57359
625	H2-M3	1.07038e-98	4.27454	Dynlt3	2.37454e-25	2.25775	Hmox2	1.41769e-160	3.11045	Stx1a	1.12591e-239	6.91618	Ap3s1	2.45481e-147	2.0555	Nalcn	2.23216e-78	3.99345	Foxf2	1.66436e-30	4.6427	Slmo1	1.99067e-44	2.56375	Hadhb	1.57024e-102	1.58331	Hoxa9	6.15399e-44	2.69461	Tgfb1	4.02612e-63	5.26274	Oas1a	4.11075e-19	1.99775
626	Hbegf	1.44428e-98	4.16696	Hint1	3.18952e-25	2.2452	Rhog	2.47858e-160	3.23076	Gm11549	1.42303e-239	10.7775	Spint2	3.60453e-147	5.17029	Gm14812	3.79221e-78	4.0292	Sh3rf1	1.68358e-30	3.72822	B230208H11Rik	3.00555e-44	2.84749	Rftn2	1.60374e-102	2.45122	Fblim1	1.01681e-43	5.04519	Chek2	4.64714e-63	4.71926	Diap1	4.49508e-19	1.53563
627	Ints9	1.57034e-98	4.07575	Hapln4	3.82256e-25	18.6414	Btg2	3.67327e-160	2.43762	Slc44a5	3.137e-239	4.16304	Herpud1	1.12509e-146	2.1589	Bcl7c	9.02475e-78	2.11643	Slc12a2	2.01156e-30	1.84184	RP24-159O13.1	3.7843e-44	2.05876	Hsd17b7	4.14447e-102	2.3233	Naf1	1.15092e-43	3.29091	Rln3	5.00709e-63	4.75144	Ltb4r1	4.94715e-19	3.22721
628	Cldn15	1.90137e-98	5.56816	Degs1	3.95309e-25	2.3731	Apold1	4.78132e-160	4.71455	Slc7a4	3.42205e-239	5.83406	Nfatc4	1.79741e-146	3.21309	Plxnc1	9.51996e-78	2.4656	Scn3a	2.33365e-30	4.75004	Xlr3c	4.64701e-44	3.27647	Kirrel	5.26189e-101	2.05993	Arap2	1.18886e-43	2.64162	Tarm1	5.72202e-63	4.43726	Rrad	5.159e-19	1.80759
629	Exph5	2.25925e-98	4.99029	Anxa5	4.0719e-25	2.37459	Btnl2	5.51206e-160	10.571	Reep1	4.67502e-239	10.3719	Slc38a2	1.9586e-146	3.73529	Cspg4	9.74376e-78	2.51821	Txn1	2.54818e-30	1.67537	Serhl	4.84417e-44	2.45066	Mvd	6.84806e-101	2.1666	Iscu	3.60006e-43	2.08825	Itgam	7.39533e-63	9.68715	Csf2rb	5.18521e-19	1.92395
630	Psmb9	4.85213e-98	3.04591	Glrx3	4.92318e-25	2.3857	Abhd12	1.16909e-159	2.83307	Klhdc8a	9.97008e-239	9.31226	Hexb	6.93551e-146	1.53759	Rpl22l1	1.8213e-77	2.74417	Mical2	2.6042e-30	3.24311	Cryzl1	6.35503e-44	1.62363	Olfml2a	1.33004e-100	2.00779	Gas6	3.60658e-43	1.58927	Txk	1.0284e-62	10.8823	Fa2h	5.87475e-19	2.69144
631	Ppapdc2	7.44709e-98	5.00044	0610009B22Rik	5.85552e-25	1.67014	Clic1	1.58132e-159	2.94523	Slc41a2	2.34524e-238	5.82953	Fam188b	7.86596e-146	4.54764	Ifngr1	2.03145e-77	1.99133	Sesn3	2.6818e-30	3.33947	Gstp1	7.44878e-44	1.56942	Map4k4	1.46717e-100	1.53323	Mgmt	4.73114e-43	4.06427	Myl10	1.15044e-62	2.53369	Pdlim3	7.15258e-19	3.11574
632	Rapgef5	1.78107e-97	5.44553	Mrpl41	7.25871e-25	1.7206	Prcp	2.20808e-159	3.70898	Med12l	4.62387e-238	7.01144	Arl4a	2.11833e-145	2.65244	Eif2ak3	2.35997e-77	3.18095	Endod1	3.48509e-30	1.96207	Clmn	8.18412e-44	1.84283	Cat	2.31402e-100	1.65727	Aldh1l2	6.54154e-43	5.90624	Sla2	1.29198e-62	3.89259	Gjb1	7.53627e-19	2.29655
633	Nudt14	2.02867e-97	4.20114	Cyth2	7.37152e-25	1.55788	Gns	4.05656e-159	3.47165	Grm3	3.31645e-237	7.75496	Colec12	2.38554e-145	3.29333	Ddt	4.4959e-77	2.0558	Il6	4.70442e-30	6.03875	Ap1s2	1.33339e-43	1.66775	Acvr2a	3.11264e-100	2.34474	Tob2	1.08844e-42	2.82853	Adam8	2.15409e-62	14.9414	Ms4a4c	8.83006e-19	4.66255
634	Tspan4	2.64809e-97	3.52228	D10Bwg1379e	7.71575e-25	17.4293	Ogfrl1	2.3415e-158	2.82451	44442	1.14324e-236	6.36541	Aga	4.00422e-145	2.48967	Grb10	6.18479e-77	2.14037	Rbfox2	7.5073e-30	2.29408	Ppa2	2.46655e-43	1.75223	Ppp2r2a	4.93599e-100	1.7769	Mas1	2.03218e-42	2.62609	Ighg2b	2.39093e-62	5.65389	Ehbp1l1	8.8554e-19	1.52281
635	AW112010	3.49759e-97	5.00514	Mtfr1l	8.0094e-25	1.93042	Arhgap22	4.9092e-158	6.57023	Tmeff1	4.02454e-236	7.27486	Bet1l	5.37185e-145	2.13955	Ptch2	8.42991e-77	3.40812	Fhod1	7.99876e-30	3.84081	Cyb5r2	3.37252e-43	2.02436	A930009A15Rik	3.00929e-99	4.34424	Fam107b	2.2994e-42	2.80604	Prss16	3.14322e-62	2.65892	Epor	8.9312e-19	1.77353
636	Txnip	4.82818e-97	2.80654	Etfa	8.2412e-25	1.78039	Atp2b1	5.24803e-158	2.81766	Rnf207	4.12337e-236	9.49013	Npas2	2.26305e-144	4.38912	Gm10044	1.52788e-76	4.25174	Pou2f3	8.90891e-30	3.91351	Ociad2	7.88742e-43	2.31634	Dclk2	3.88502e-99	2.86746	Hlx	3.24284e-42	3.6093	Gm11579	3.54159e-62	2.98906	Mnda	9.37005e-19	2.34849
637	Sema6b	6.93986e-97	5.53083	Cdc5l	8.91586e-25	1.5649	Rac3	7.17238e-158	4.02667	Hdac11	1.76549e-235	6.47749	Crtap	4.12901e-144	2.0004	Gadd45a	1.54494e-76	2.47694	Enpp2	1.97966e-29	2.04343	Cep83	8.88804e-43	1.9394	Srebf2	4.19764e-99	1.78881	Pappa2	3.26037e-42	18.3094	Ifng	5.2486e-62	6.57578	Tmem144	1.04387e-18	1.877
638	Oasl2	1.28377e-96	4.22754	Nucb1	1.02839e-24	1.71374	Oser1	1.95199e-157	4.41167	Mgat4a	2.15157e-235	6.58775	Reck	1.38032e-143	2.53928	Ebpl	1.80942e-76	2.06821	Cys1	2.48659e-29	2.71148	C2cd4d	1.01475e-42	2.86807	Hes5	4.38651e-99	8.19875	Fam122a	4.02358e-42	3.0099	Olr1	5.90523e-62	3.39507	Gpr98	1.08145e-18	2.01808
639	Actn4	1.69975e-96	3.24285	Psmc4	1.07722e-24	2.01383	Nudt16	2.1812e-157	4.45086	Mstn	1.64873e-234	3.28967	Sgsm2	4.0251e-143	2.71334	Fhit	1.84376e-76	3.33556	Klhl29	2.50846e-29	4.30959	Ccdc74a	1.07167e-42	1.77428	Slc12a2	4.6402e-98	1.60733	Plce1	4.49838e-42	2.04965	Spink4	7.46487e-62	1.68539	Atg4c	1.13056e-18	1.50132
640	Hprt	4.72205e-96	3.05138	Arhgap44	1.17029e-24	16.2908	Fth1	1.33424e-156	1.94821	Fam189b	1.84184e-234	12.203	Lman1	7.12275e-143	2.22945	Nrxn2	2.53186e-76	2.05728	Map7d2	3.19381e-29	1.71894	Fbxo25	2.63382e-42	1.8897	Ephb3	6.67571e-98	3.00583	Itgb1	4.93139e-42	2.36227	C330027C09Rik	7.67095e-62	4.52265	Klhl2	1.22619e-18	2.30211
641	Bend7	2.73251e-95	4.61326	Sdha	1.23428e-24	2.14389	Zfp36	2.10839e-156	3.41876	Gm9962	2.76889e-234	2.64441	Smpdl3a	3.57338e-142	2.15489	Tcea3	2.67465e-76	3.61747	Mrap	3.31391e-29	4.99697	RP24-392J14.2	3.22864e-42	2.40652	Csgalnact1	1.34968e-96	2.25117	Fam20a	5.02567e-42	4.25773	Hcar2	9.45702e-62	17.1074	Tinagl1	1.26463e-18	2.25066
642	Zbtb46	3.13515e-94	5.07848	Sel1l	1.34309e-24	1.70284	Tep1	5.15894e-156	4.67924	Adora1	4.44651e-234	7.28738	Cgnl1	4.17496e-142	3.39451	Airn	2.99904e-76	2.91725	Npas2	5.50633e-29	4.97619	Zcwpw1	3.31438e-42	2.01081	Sntb1	1.28521e-95	3.40016	Map1lc3a	6.61769e-42	2.09045	Rassf5	9.97159e-62	5.52204	Dpy19l1	1.30778e-18	1.95037
643	Gm4070	7.18488e-94	5.97271	Timm17a	1.4663e-24	2.24362	Capzb	1.663e-155	2.58939	Gm15496	7.56311e-234	2.83617	Hoxa2	4.45633e-142	5.38258	Rab3il1	7.41133e-76	3.06944	Myd88	5.68057e-29	3.19947	Car11	3.59648e-42	1.7898	Sema4b	2.39118e-95	2.19187	Tdp1	8.09019e-42	3.25728	Troap	1.13286e-61	6.67963	Gpc6	1.32461e-18	1.9891
644	Ubald2	3.30075e-93	3.04488	Stbd1	1.55057e-24	15.0736	Rap1b	1.76201e-155	2.92407	Kcnh3	7.95013e-234	3.72576	Myh10	5.87288e-142	2.87895	Dnajc10	8.11207e-76	2.18077	Lhfp	6.52677e-29	1.77683	Fgf1	3.97606e-42	1.79394	Bcl2	3.20556e-95	1.91074	Sox6os	9.68652e-42	4.91977	Itgb2l	1.46431e-61	2.83203	Prkcz	1.35479e-18	2.2468
645	Mt2	3.84951e-93	4.69038	Sgsm1	1.57377e-24	21.0761	Erp29	1.28102e-154	2.83211	Gm27151	8.27609e-234	4.49945	Tnfaip8l3	1.69938e-141	4.98592	Dio3os	9.82152e-76	3.83164	Gm16096	8.1326e-29	4.65498	Cyp39a1	4.47056e-42	1.64389	Chst3	6.43949e-95	2.61431	Gpbar1	1.12297e-41	2.41094	Tifa	3.34568e-61	5.46239	Zscan29	1.38494e-18	1.80219
646	1810011O10Rik	5.61963e-92	3.77196	Eif3d	1.63182e-24	1.94209	Madd	1.3526e-154	4.81618	Pnma1	5.42829e-233	4.39804	Smoc1	5.13446e-141	4.53438	Chpf	1.09978e-75	2.27791	Nedd4	8.72926e-29	1.58325	Smad2	7.46846e-42	1.73413	Paip2b	1.82529e-94	2.19451	C530050E15Rik	1.28608e-41	4.35151	Vav1	5.99578e-61	6.34155	Psat1	1.52454e-18	1.5565
647	Ppm1f	8.22733e-92	4.45041	Adam23	2.08114e-24	6.27982	Shmt1	5.97071e-153	7.9634	Gm14290	3.17297e-232	6.89416	Ppa1	7.13869e-141	2.48133	Pknox2	1.14317e-75	3.6975	Hcn2	9.34646e-29	3.23651	Asphd2	1.04189e-41	2.09289	Ptprt	5.79745e-94	1.80961	Ifngr2	1.37142e-41	2.89022	Prkcb	6.99701e-61	6.31621	Hamp2	1.57882e-18	2.67604
648	Sh3rf1	8.65462e-92	4.35402	Emc2	2.13775e-24	1.97512	Zc3h12a	6.0466e-153	6.46846	Camk4	5.86988e-232	7.22647	Snap47	7.40705e-141	2.42836	8430436N08Rik	1.74796e-75	4.68465	Arl5c	9.98202e-29	3.47052	5033430I15Rik	1.16146e-41	3.21115	Hist1h4i	7.42389e-94	2.10956	Fam13c	1.78231e-41	3.1471	Mefv	1.27257e-60	5.56557	Coa5	1.81375e-18	1.5796
649	Hpcal1	1.75132e-91	2.85605	Sf1	2.43858e-24	1.57487	Rps24	9.79366e-153	2.65351	Slc5a7	1.42854e-231	13.6329	Arg1	1.54144e-140	6.29891	C1qtnf6	2.04692e-75	2.55576	Sipa1	1.03314e-28	2.47304	Fdft1	1.23416e-41	1.70633	Emc7	1.06047e-93	1.501	Mir22hg	1.93707e-41	3.42192	Irf8	1.34083e-60	9.84491	Enpp2	1.88597e-18	6.76381
650	Tgfb1	3.16358e-91	2.94061	Arhgef4	2.57301e-24	17.2024	Mgat4a	5.36388e-152	4.84624	Lrrc3	3.6934e-230	6.00411	Ankrd29	2.71704e-140	2.91986	Gcc1	3.18845e-75	3.00608	Padi3	2.28869e-28	3.30578	Pex11g	2.81338e-41	2.45468	Shisa2	1.58513e-93	2.98767	Lphn1	2.33707e-41	2.50647	Ehbp1l1	2.74639e-60	4.80175	Dgkg	1.89931e-18	2.25029
651	Il18bp	1.17052e-90	6.2354	Slc38a2	2.92281e-24	1.80989	Sgk3	6.04053e-152	4.08215	Lin7b	1.76291e-229	5.17148	Snx18	3.19323e-140	2.28139	Gm16118	3.26472e-75	5.40356	Fam161a	2.83294e-28	4.00989	Auh	2.91181e-41	1.50543	Ei24	2.53498e-93	1.62822	Emd	3.77825e-41	3.37069	Stom	3.05533e-60	4.13473	Gm13431	2.09735e-18	2.09558
652	Tnfrsf11a	1.2431e-90	3.37476	Hspa9	3.09995e-24	2.03073	Slamf8	1.51022e-151	6.88816	Serinc2	1.74089e-228	7.59831	Igsf1	6.39926e-140	4.63849	Mia3	4.75579e-75	2.02186	Hoxa11	3.48457e-28	5.50914	Ahnak2	3.38256e-41	1.67965	Magt1	1.4681e-92	1.61633	Kcnj12	5.01285e-41	3.29184	Bex6	4.36378e-60	5.63142	Ano1	2.28025e-18	1.7229
653	Lyn	3.59543e-90	2.8173	Sh3gl2	3.1127e-24	16.8504	Sepp1	2.13298e-151	4.42388	Dnm1	2.4111e-228	7.34294	Esm1	7.12208e-140	15.0076	Selm	6.9252e-75	1.94624	Tmem26	3.56403e-28	5.36321	Btbd17	3.72382e-41	3.51755	Gm13403	1.88527e-92	3.88304	RP24-458J4.2	5.09414e-41	3.27297	Cpox	5.88483e-60	11.5108	Gm5431	2.29587e-18	1.81123
654	Nrros	4.93109e-90	2.72362	Elovl4	3.43408e-24	18.4658	Gpr84	6.70948e-151	12.6949	Pcdha10	7.74433e-228	7.74079	Ada	1.62924e-139	5.10904	Slco2b1	7.0708e-75	2.33961	Sema6d	5.45856e-28	1.79736	Lonrf2	1.17246e-40	1.95363	Plin3	2.25319e-92	1.61617	Tslp	6.57388e-41	4.15274	Cd244	6.12339e-60	9.92402	Mast4	2.33606e-18	1.85067
655	Dusp1	7.81127e-90	2.59022	Kcnd3	3.46847e-24	17.1121	Gsg1	7.74754e-151	6.83127	Grik1	3.34733e-227	16.4433	Peg3	3.58782e-139	2.28974	Rnd3	1.12435e-74	1.92851	Col6a3	6.57565e-28	1.64208	Gpr146	1.17921e-40	1.91613	Npas3	3.34376e-92	3.66089	Actr3	7.82953e-41	1.79687	Cybb	6.31978e-60	8.52719	Eif2ak2	2.81093e-18	1.74223
656	Gpd2	1.04953e-89	3.92765	Mrps18a	3.62262e-24	1.83958	Ehbp1l1	1.04129e-150	3.84985	Fam57b	5.1022e-227	5.23013	Sbsn	4.35443e-139	4.86901	Rab3a	1.29159e-74	1.6726	Itpr1	6.783e-28	3.16747	Gm15601	4.01346e-40	3.21137	Hdac4	3.38716e-92	2.16073	Trpc1	9.04723e-41	2.53146	Hmbs	1.56985e-59	14.2903	Synj2	2.82947e-18	2.15884
657	Rai14	1.50414e-89	3.9738	Uqcrfs1	3.80956e-24	2.24097	Epor	3.28779e-150	8.1539	Gpha2	1.14379e-226	3.20568	Kdelr1	5.40155e-139	2.09413	Rnf165	2.97005e-74	3.26772	Son	9.26476e-28	1.67732	Gm26592	4.54002e-40	2.87223	Prkcq	7.68133e-92	3.05008	Usp2	1.08811e-40	3.19567	Clec12a	1.955e-59	6.3465	Xlr	2.93029e-18	2.71269
658	Ppp1r13b	1.69725e-89	3.64033	Tsnax	4.07063e-24	1.67938	Cryba4	3.43025e-150	9.87693	Mfsd6	1.29722e-226	6.97567	Ctf1	1.90717e-138	4.55775	Il1r1	4.24386e-74	2.89471	Maged2	1.43089e-27	2.0324	Kctd11	1.22778e-39	1.77523	Src	1.3204e-91	2.03008	Rap1a	1.28532e-40	2.37271	Acp5	2.17279e-59	7.13825	Gng11	3.20062e-18	1.6734
659	Gm14207	6.54169e-89	5.00531	Tmem45b	4.26208e-24	17.1994	Trpv2	1.07639e-149	3.86229	Zcchc18	1.14336e-225	12.2415	Fkbp9	2.28487e-138	1.9296	Gmppb	8.07992e-74	2.50826	Cpm	1.73718e-27	5.41872	Slc25a10	1.40058e-39	1.75358	Capn5	1.78238e-91	2.05588	Bnip2	1.8827e-40	2.48202	Hist1h4n	3.73866e-59	8.95157	Mylk	3.68673e-18	4.26016
660	Msn	7.06427e-89	2.8218	Mgst3	4.308e-24	1.90745	Atf3	2.27178e-149	2.92178	Acpp	1.24245e-225	18.5005	Stt3a	2.76988e-138	2.13471	Itga5	1.76004e-73	3.65816	Gm15520	3.70277e-27	3.5108	D330045A20Rik	1.47719e-39	2.84833	Ctso	2.18895e-91	2.0725	Ctnna3	1.99751e-40	2.6531	Abcb10	4.04287e-59	5.50667	Rinl	3.76858e-18	1.87372
661	Vasp	7.57732e-89	2.72424	Gde1	5.07451e-24	2.18587	5031439G07Rik	2.84131e-149	3.45778	Ankrd13d	3.90497e-225	6.20488	Heg1	2.95657e-138	3.00978	Esr1	3.82868e-73	3.86768	C2cd2	4.06663e-27	3.51466	Lrrc7	1.67897e-39	3.50533	Rasa2	4.2563e-91	2.03214	Csk	2.05928e-40	2.27772	Hpse	6.51127e-59	7.63745	Gm26759	4.12375e-18	1.96675
662	Ablim3	8.25622e-89	4.9391	Clvs2	5.31594e-24	20.1775	Cytip	2.25152e-148	5.74786	Synm	9.32573e-225	9.76247	Gm16046	3.36463e-138	5.71245	Efr3a	2.71008e-72	2.29002	Myo1d	4.38915e-27	3.38571	Smyd2	2.72909e-39	1.57311	Mlc1	5.34815e-90	4.27831	Pnrc1	2.17134e-40	1.9183	Fcer1g	7.21351e-59	4.65674	Lpxn	4.20876e-18	1.60382
663	Pmaip1	1.68288e-88	5.30389	Cul1	5.57175e-24	1.78758	Arpc4	2.63899e-148	2.80226	Kcnip2	1.18266e-224	11.0317	Ikbip	1.45934e-137	2.16612	Pir	2.88417e-72	2.74561	Gm10309	6.2795e-27	3.18004	Insig1	4.50575e-39	1.78695	Cybrd1	5.77948e-90	2.34973	2210013O21Rik	2.55212e-40	2.09708	Sh2d1a	9.09896e-59	9.0436	Csrp2	4.22805e-18	1.76338
664	Irx5	2.31354e-88	5.52141	Mrps15	5.74597e-24	1.90415	Renbp	2.96113e-148	4.43445	Spry3	3.29537e-224	5.50706	Fcgrt	1.65813e-137	1.98055	Tril	3.17886e-72	2.14921	Akr1b8	8.52165e-27	4.49864	Pip4k2a	5.48451e-39	1.59181	Gsta1	6.09047e-90	2.96485	Meox2	3.31304e-40	2.70032	Mmp9	1.05316e-58	23.2327	Pla2g4a	4.2296e-18	1.68472
665	Bend5	3.93116e-88	4.88472	Rgs17	6.06636e-24	18.9018	Rnpep	2.19868e-147	3.44168	Psd	4.34728e-224	7.00032	Flnc	3.9899e-137	3.54875	Mettl7a1	3.19648e-72	2.49804	Kif18a	9.86055e-27	4.12746	Micu1	6.19196e-39	1.62787	Casc4	6.31255e-90	1.85343	Tgfb2	4.26247e-40	3.19794	Hist1h3b	1.40511e-58	2.91842	Il1rl1	4.41254e-18	3.77814
666	Lrrc18	2.44105e-87	4.03385	Pld5	6.62377e-24	15.9616	Oas2	3.63655e-146	8.87011	Fgf12	7.39531e-224	10.2758	Gm11744	4.7311e-137	4.53716	Spats2l	3.8167e-72	2.56008	Pdk1	1.46075e-26	4.04545	Mmp8	9.2147e-39	1.94509	Shf	1.1666e-89	2.05413	Map2	4.48148e-40	2.37258	Prim1	2.09288e-58	4.7442	Sh3gl3	4.42273e-18	1.69388
667	Htr2a	3.14248e-87	3.77226	Erc2	7.15116e-24	17.3437	Cd4	2.07962e-145	10.1071	Galnt5	2.60487e-223	6.58334	Xbp1	2.31704e-136	2.00388	2410131K14Rik	4.29452e-72	2.99279	Lmcd1	1.52131e-26	4.1582	Fgd4	1.02765e-38	1.71349	Dbndd2	1.79724e-89	2.88205	Ldlrap1	5.75028e-40	3.44874	Themis	2.37041e-58	6.0699	Itga9	4.45501e-18	2.08167
668	Nck1	4.75462e-87	3.40053	Actr2	7.41625e-24	1.87034	Atp8b4	3.36213e-145	8.02616	Gm26722	5.41295e-223	5.60841	Zic5	2.57038e-136	5.48482	Ctsl	5.34377e-72	2.03161	Jag1	1.72407e-26	1.92887	Crtac1	1.4601e-38	2.85854	Zfp516	5.2831e-89	1.87846	Tnks1bp1	7.24032e-40	3.03461	Havcr1	2.79396e-58	5.18033	Amica1	5.00249e-18	3.14852
669	Met	7.11855e-87	4.37066	Stard3nl	7.58167e-24	1.90848	Pkn1	4.83192e-145	3.41245	Rasgrp1	8.52499e-223	20.9257	Tmem167	5.45345e-136	2.06644	Glce	5.36126e-72	3.36065	Gadd45a	1.81651e-26	2.73843	Foxn2	3.87001e-38	1.75265	Gkap1	5.48511e-89	1.55319	Synpo	8.22842e-40	2.96875	Gm26517	4.34542e-58	5.02021	Rffl	5.207e-18	2.3115
670	Rhob	8.94365e-87	3.18229	Tmem79	8.506e-24	17.5389	Twf2	9.01545e-145	3.22932	Asic1	3.96055e-222	8.17488	P4hb	7.52206e-136	2.04459	Gpx8	6.48449e-72	1.92916	Tmem194b	2.65799e-26	3.98578	Serinc5	4.52203e-38	1.50617	Acss2	1.23483e-88	2.14216	Ryr2	8.37988e-40	3.2699	Ccdc135	4.38496e-58	2.36901	Pacs2	5.59232e-18	1.5577
671	Nxpe2	1.21169e-86	6.17009	Wdr26	8.75433e-24	1.54399	Aplnr	1.08742e-144	3.69911	Gpr176	6.51211e-222	5.80172	Gli3	1.1013e-135	4.13055	Ddost	6.49081e-72	2.03187	2700046A07Rik	2.99116e-26	4.85955	Mtfr1	1.0615e-37	1.97943	Kansl1l	2.42577e-88	2.14923	Lamc3	8.40317e-40	2.84509	Pilra	8.1442e-58	14.909	1810011H11Rik	6.00776e-18	1.51965
672	Ifitm3	2.44316e-86	2.63721	Tro	9.18733e-24	16.7105	Rnf130	1.39416e-144	2.6405	Adam22	8.58598e-222	5.89127	Hebp2	1.22869e-135	2.46475	R74862	6.65242e-72	3.05349	Ldlrap1	3.50609e-26	3.56629	Bicd1	2.0168e-37	1.52312	Fzd3	5.16244e-88	1.87042	Mrps6	8.65089e-40	2.45745	Muc13	1.46122e-57	2.67907	Amer2	6.56677e-18	1.91276
673	Itm2a	2.61652e-86	4.03926	Nwd2	9.40633e-24	18.4837	H2-M3	3.22104e-144	5.04014	Pde1c	1.57611e-221	10.6512	Chst12	4.73988e-135	2.51117	BC026585	1.17304e-71	2.79868	Mutyh	3.88844e-26	4.19431	Nfkbib	3.04304e-37	1.90055	Psmb2	7.62282e-88	1.52715	Hapln3	8.90456e-40	5.41024	Hist1h4f	1.73895e-57	3.1266	Mgat4a	7.37767e-18	1.90119
674	Eif2ak2	3.21786e-86	4.36682	Srrm3	9.48092e-24	16.8927	Slc25a45	5.16719e-144	4.80893	Gnaz	1.52355e-219	5.53593	Fkbp14	1.38314e-134	2.45646	Chic2	1.28784e-71	1.96203	Ccdc68	4.37715e-26	3.97195	Ifnk	5.36108e-37	3.09109	1110001J03Rik	1.41992e-87	1.62513	Gm14290	1.14259e-39	5.46279	RP23-307A6.1	1.77421e-57	9.36209	Clec9a	8.71387e-18	2.29729
675	Grb14	3.60798e-86	3.42174	Lingo1	1.02348e-23	15.0721	Lfng	2.56527e-143	5.14044	Ckmt1	3.11984e-219	5.11296	Qpct	1.64226e-134	5.9958	Arfgap1	1.52216e-71	2.41602	Pnrc1	5.06197e-26	1.8178	Fbxl5	5.36123e-37	1.7063	Sema3e	3.29749e-87	5.26	Capn3	1.19251e-39	4.65086	Xcl1	2.11336e-57	17.6562	Car14	8.93768e-18	1.89611
676	Sox11	5.30038e-86	4.83992	Ik	1.08214e-23	1.55037	Plekho2	2.8216e-143	4.42233	Ttll5	6.98729e-219	6.79742	Arhgef25	5.5655e-134	1.78477	Sfrp1	2.41987e-71	1.92378	Sox5	5.34711e-26	2.59881	Ttll8	7.46094e-37	2.77926	Gng7	7.43211e-87	3.19504	Dusp14	1.26664e-39	4.99251	Il2rb	2.32664e-57	8.60179	Mag	9.04057e-18	5.94149
677	B3gnt2	2.27713e-85	5.72905	Hhatl	1.09112e-23	19.4649	Ppp1r21	2.7299e-142	3.71948	Chst8	9.716e-219	7.45754	Yipf3	9.95861e-134	2.02823	Ginm1	3.03581e-71	1.91358	Galnt18	5.51425e-26	3.4941	Dnajb2	9.04264e-37	1.68889	B3gnt5	9.58872e-87	2.66084	Pdlim7	1.38343e-39	2.47476	Gngt2	2.79897e-57	13.2522	Pnpla7	1.25225e-17	1.59204
678	Ace	8.03307e-85	4.22249	Nmt1	1.29376e-23	2.24099	Dok1	8.55265e-142	3.92543	Usp31	2.46474e-218	6.75338	Ddit4l	1.48453e-133	2.9737	Slc2a10	3.25914e-71	4.79453	Tram1l1	6.61781e-26	3.98929	Mpv17	9.06981e-37	1.5437	Postn	7.50623e-86	1.6709	Prkag2	1.77054e-39	3.20842	Gm5483	2.89821e-57	47.4937	Tbc1d4	1.31758e-17	2.02284
679	Pik3r3	1.06473e-84	4.55681	Otub1	1.30209e-23	1.98519	Ifitm6	1.21745e-141	4.64484	Samd14	3.59138e-218	8.07552	Ociad2	2.70737e-133	4.31256	Ctdspl	3.54868e-71	2.07124	AW011738	7.12521e-26	3.53786	Sult1a1	1.76934e-36	2.08498	Rpe	1.11325e-85	2.01928	Rnase10	2.34569e-39	3.24583	Klra2	3.79269e-57	13.172	Kazn	1.32081e-17	1.60235
680	Cyp4b1	1.08593e-84	9.55203	Mrps34	1.37372e-23	1.92021	Rpl35a	5.01867e-141	2.54958	Dmxl2	4.42549e-218	6.40328	Setbp1	2.84538e-133	2.52059	Rpn2	3.90577e-71	1.87926	9130230N09Rik	1.22919e-25	5.13054	1700007L15Rik	2.54901e-36	2.80999	Smtnl2	1.43134e-85	4.62325	Nes	2.45318e-39	2.76242	Pglyrp2	1.13395e-56	5.33609	Cyld	1.48494e-17	1.51891
681	Jarid2	1.21773e-84	3.13817	Rad21	1.38134e-23	1.51413	Il3ra	6.34348e-141	5.49556	Gm2464	1.25347e-217	3.54638	Arhgap44	1.49254e-132	2.61151	Maged1	5.89063e-71	1.7111	As3mt	1.3244e-25	2.86049	C030039L03Rik	4.17033e-36	2.05761	Dusp6	2.45344e-85	1.89942	Arhgap10	3.14413e-39	2.65857	Zfp367	2.46776e-56	4.52042	Dixdc1	1.54449e-17	1.96625
682	Snai2	1.314e-84	4.61693	Acbd6	1.47495e-23	1.55309	Psmb9	1.51014e-140	3.2822	Ctif	2.71296e-217	6.71792	Tbrg1	7.13144e-132	2.11389	St8sia2	6.25342e-71	4.41685	Pfkl	1.34924e-25	2.90722	Rnf125	4.32881e-36	2.29207	Csad	2.54037e-85	1.91541	Bik	3.97433e-39	4.15331	Mcm7	2.76352e-56	5.70826	Ugt8a	1.55106e-17	2.76368
683	Gm9990	1.66236e-84	6.72481	S100a13	2.59783e-23	2.45443	Arrdc1	1.5294e-140	4.25436	Lonrf2	4.23747e-217	5.79842	Srm	7.67583e-132	2.44326	Enpep	6.50547e-71	2.21723	Map3k6	2.06846e-25	4.16071	Shroom3	4.75157e-36	2.60927	Ccdc13	3.94806e-85	1.69263	Ndufa5	5.3016e-39	1.96559	Itk	4.09492e-56	9.00771	Cnn2	1.9701e-17	1.56676
684	Tapbp	2.42622e-84	2.81722	Fam169a	2.79079e-23	17.9956	Ptbp3	1.67123e-140	2.73576	Wipf3	1.61049e-216	13.5582	Nfib	9.37287e-131	2.14127	Nrk	7.79792e-71	4.0252	A830082K12Rik	3.33893e-25	2.60499	Gm10863	4.81073e-36	2.11542	Pag1	4.60395e-85	2.09483	Fam53b	5.49123e-39	2.19976	Lck	1.4139e-55	9.78356	Batf3	1.984e-17	1.90648
685	Lrrc8c	1.03592e-83	2.65929	Phb	3.1411e-23	1.9654	Gm26857	2.14847e-140	8.4848	Tmem200a	2.25975e-216	8.29258	Prss23	1.17732e-130	2.47453	Gm7334	1.08681e-70	2.69627	Vsig2	4.18468e-25	4.84055	Frem1	6.74527e-36	2.17143	Polr2i	5.5792e-85	1.55155	Kalrn	8.26613e-39	3.67319	Sp140	2.02254e-55	6.82503	A930005H10Rik	2.10995e-17	1.52011
686	Hmcn1	1.20389e-83	5.89985	Faf2	3.3885e-23	1.56324	Tbc1d9	2.40443e-140	3.62786	Fry	3.21762e-216	6.02377	Timp2	1.75053e-130	2.78635	Rcn1	1.09068e-70	1.87698	9430020K01Rik	6.6201e-25	2.25833	Rnf149	8.71469e-36	1.88171	Mvk	4.53758e-84	1.8077	AI838599	8.76216e-39	4.04378	Slc38a1	3.02196e-55	4.34548	Jakmip3	2.39672e-17	1.62685
687	Rp1	1.42128e-83	3.91754	Dmxl2	3.5588e-23	12.443	Dnase1l3	2.83459e-140	9.28394	Btbd11	3.33807e-216	7.86206	Hoxc5	2.07066e-129	4.40104	Cers6	1.5096e-70	3.28056	Tnnt1	7.25495e-25	4.80865	Has2os	1.00356e-35	2.49321	Mgst1	8.63087e-84	1.69858	Kcnq4	1.05967e-38	3.60097	Igsf6	3.59321e-55	7.44453	Stom	2.54726e-17	1.67588
688	Oas1a	4.69634e-83	5.67974	Zfr	4.58824e-23	1.94208	Psd4	6.033e-140	6.6541	Gm9947	5.62875e-216	4.50489	Sspn	6.58667e-129	2.06223	Apbb2	2.02464e-70	1.68699	Ankrd50	8.97599e-25	2.35401	Dcp1a	1.0747e-35	2.14231	Phpt1	3.36417e-83	1.68346	Igfbp4	1.08859e-38	1.63058	Plk4	4.13483e-55	3.59182	4930455G09Rik	2.58448e-17	1.94462
689	Gdpd3	5.2234e-83	2.77126	Dnlz	4.98198e-23	1.78105	Gm13251	6.94858e-140	5.15377	Sntg1	7.45924e-216	4.90361	Arap1	7.72268e-129	2.57247	Sdf4	2.98994e-70	1.87682	Nr3c1	9.48597e-25	2.07261	Tvp23bos	1.48727e-35	2.43681	Ptpn12	9.91379e-83	1.97776	Pitpnc1	1.46321e-38	2.42435	Hsd11b1	5.29562e-55	6.95175	Tmem52	2.66875e-17	2.24967
690	Xdh	1.39903e-82	5.68776	Appl1	5.0017e-23	1.50989	Cxcl1	1.26639e-139	6.12153	Sgip1	1.88135e-215	5.36288	Loxl3	1.89463e-128	2.78537	Cox6c	5.04541e-70	2.49844	Unc45a	1.04587e-24	2.71445	Clcn6	1.8112e-35	1.63675	Scamp5	1.23312e-82	1.89545	Pnck	2.64484e-38	4.82151	Trim30b	5.58242e-55	11.2923	Apbb2	2.79036e-17	1.50614
691	Pdia5	5.42106e-82	4.94117	Ccnh	6.78311e-23	1.50652	Pdgfb	4.24282e-139	4.15983	A830010M20Rik	2.00322e-215	6.14657	Fibin	2.09612e-128	3.22946	Slc35f5	9.27593e-70	2.45532	Shisa6	1.17071e-24	4.06632	Prr7	2.24774e-35	2.12437	Oxtr	1.37398e-82	10.0052	Cycs	5.86911e-38	2.21008	Gm13842	6.64728e-55	1.69194	Ddc	3.66732e-17	1.83887
692	Sh2b3	7.66083e-82	3.26707	Amfr	7.00119e-23	1.8483	Gm4951	5.30735e-139	8.15522	B230110C06Rik	5.04394e-215	4.95731	Ppp1r2	2.90138e-128	2.06788	Sparc	1.14585e-69	1.78232	Fads3	1.28039e-24	2.71116	Spg20	2.41389e-35	1.70758	Carkd	1.59034e-82	1.59335	Lmod3	6.50834e-38	2.35839	Cd7	6.69858e-55	14.2692	Mpp2	3.80363e-17	1.73026
693	Itga3	1.21321e-81	5.52655	Jkamp	7.16672e-23	1.92838	Parvb	7.04029e-139	3.12799	Ush1g	1.81727e-214	3.58291	Dok1	4.18129e-128	2.84567	Akap13	1.25707e-69	1.92536	Sned1	2.42375e-24	2.56086	Dnajc17	2.56591e-35	1.94124	A530076I17Rik	2.26912e-82	5.83238	Kcns3	6.56651e-38	4.29801	Ube2l6	9.86986e-55	5.51268	Acsl3	3.98374e-17	1.71554
694	Zfp69	3.30046e-81	6.18086	Rcan2	7.2673e-23	6.59311	Ms4a14	1.1566e-138	8.69669	Mllt11	6.21249e-214	19.3503	Smad7	7.78406e-128	2.35432	Jade1	1.29063e-69	2.54881	Axl	2.4322e-24	2.29825	2810468N07Rik	2.71788e-35	1.6826	Npr3	3.14599e-82	3.06409	Prkacb	7.65863e-38	2.41564	Tspan8	1.29812e-54	2.873	Slc41a3	4.34622e-17	1.69279
695	A530084C06Rik	5.17207e-81	6.00718	Ablim2	7.71829e-23	17.5942	Slc46a3	2.1997e-138	8.34802	Polr3g	6.41133e-213	6.73989	Aldh18a1	2.97968e-127	3.00461	Gpr88	1.36973e-69	4.66537	Nr1d1	2.5902e-24	3.48868	Kdsr	3.94319e-35	1.65442	2610203C20Rik	7.89976e-82	1.82471	Tagln2	1.014e-37	2.04058	Btk	4.53189e-54	6.30605	Spint2	4.84047e-17	3.95453
696	Gm9956	5.84173e-81	4.63066	Fgf9	8.64193e-23	18.0929	Cited2	6.29176e-138	5.919	C77080	6.72593e-213	5.68353	2900041M22Rik	3.35124e-127	3.67661	Arhgef25	1.61908e-69	1.85839	Gramd4	2.66477e-24	3.10852	Dnajb12	4.34102e-35	1.60111	Sort1	8.02257e-82	1.81354	Fbxl2	1.06965e-37	3.3116	Acsl1	8.56604e-54	4.2872	Larp6	5.28425e-17	1.9135
697	Fam65a	1.20062e-80	3.46493	Pcbp3	9.8281e-23	11.5505	C030034L19Rik	6.97916e-138	8.82587	Nipsnap1	7.37936e-213	6.66187	C1ra	7.22641e-127	3.22357	Yipf3	2.85578e-69	1.91113	Avpr1a	3.46468e-24	4.02087	BC065397	4.68294e-35	2.20968	Chchd10	8.06663e-82	1.58961	Msx1	1.37842e-37	5.32165	Mpeg1	1.17066e-53	7.03764	Anxa3	5.32792e-17	1.56567
698	Mfge8	1.63133e-80	2.15871	Tln2	1.00886e-22	1.62416	Gapt	3.40234e-137	7.62113	Gabra4	7.90983e-213	4.41481	Snai2	1.15627e-126	4.69052	Laptm4b	3.85044e-69	1.77918	Col4a3	5.00217e-24	5.32193	Slc39a4	1.02868e-34	2.79168	Ntrk3	1.11938e-81	3.1982	Spry1	1.44121e-37	2.72212	Ptgs2os2	1.43262e-53	20.9198	Pdk3	5.41065e-17	1.65979
699	Dstyk	1.64915e-80	3.6093	Gna12	1.06665e-22	1.55197	Tns4	4.63131e-137	7.01671	B630019K06Rik	1.08282e-212	9.10533	H2-T23	1.76654e-126	2.05028	D10Bwg1379e	4.73633e-69	3.47906	Gmds	6.12377e-24	2.79421	Siah2	1.35391e-34	2.08434	Smarcd1	1.9743e-81	1.63896	Podxl2	1.57457e-37	2.36294	Cyp2ab1	1.87837e-53	6.17081	Renbp	5.54446e-17	1.51431
700	Sp5	1.90714e-80	2.90671	6030419C18Rik	1.13612e-22	13.4717	Rnaset2a	5.53696e-137	2.78002	Sytl2	1.41111e-212	5.80808	Celf4	1.83936e-126	2.86227	Zbtb16	4.79722e-69	4.42712	Krtap28-13	7.17292e-24	4.68344	Col9a1	1.89945e-34	2.96487	Gpr137b	2.42397e-81	1.70577	Lipg	1.63536e-37	4.66663	Foxm1	3.47574e-53	5.01216	Acot7	6.15899e-17	2.00869
701	Il2rg	3.04397e-80	5.09614	Rab24	1.1585e-22	1.86549	Raph1	7.17919e-137	3.24549	Gm8773	2.73314e-212	5.37196	Ybx3	6.38207e-126	2.24754	Ssr4	4.87517e-69	2.1243	Zfp503	7.39222e-24	2.75889	9130019P16Rik	1.90163e-34	2.06475	Lmbrd1	2.52091e-81	1.54755	Dock6	5.53808e-37	2.93797	Gpr132	4.81467e-53	10.9862	Pdgfrb	6.38132e-17	1.58322
702	Chst11	3.21472e-80	3.99293	Plcxd2	1.2662e-22	16.7251	Pstpip2	7.56363e-137	7.29893	Lpcat4	2.78793e-212	6.29133	Slc39a14	8.25143e-126	3.07458	Bmp4	8.12628e-69	4.07499	Ctgf	8.8266e-24	1.71507	Gm561	3.08003e-34	1.55305	Xaf1	7.24743e-81	2.03698	As3mt	6.45022e-37	2.5109	Cenpi	5.72856e-53	4.08608	Tmem63a	7.57963e-17	1.66728
703	Rgl1	3.58296e-80	2.8874	Tfg	1.40011e-22	1.6911	Apobr	6.44464e-136	5.81505	Cacna1e	3.44012e-212	12.6544	Frmpd4	9.09437e-126	3.52009	Plat	8.97035e-69	1.76803	Adamts9	8.92134e-24	3.06371	Ankrd40	5.3819e-34	1.53585	Iqgap2	1.28308e-80	2.56462	Smtn	9.36789e-37	2.13557	Rab27a	1.3143e-52	9.32554	Relt	7.61405e-17	2.06092
704	Rab19	5.06954e-80	4.76475	Mrpl35	1.43845e-22	1.65382	Sh3bgrl3	1.92666e-135	2.38933	Ppp2r2b	3.46746e-212	7.36311	Tmem86a	2.54212e-125	3.23925	Dnajc3	1.22658e-68	1.86984	Llgl2	1.02257e-23	4.276	Mt4	5.82769e-34	2.72788	Gpm6a	2.00871e-80	1.7803	Prkg2	1.05824e-36	5.17829	Gins2	1.53271e-52	4.68455	Myl9	9.62663e-17	3.2105
705	Rnf183	8.54394e-80	2.54868	Aifm3	1.67384e-22	15.2747	Bst2	2.59704e-135	2.48447	Snap25	5.63541e-212	15.0683	Nhsl2	3.07916e-125	3.13513	Rxfp3	1.53356e-68	3.33166	Ptpn9	1.06824e-23	2.89125	Dkk3	7.32083e-34	2.06487	Bin3	2.17818e-80	2.00751	Cys1	1.37708e-36	2.52469	BC030867	3.08247e-52	4.70576	Ccrl2	9.69298e-17	1.57965
706	Tmsb10	1.39734e-79	4.23265	Gemin7	2.03256e-22	1.67378	Sh3tc1	3.19019e-135	7.73332	Slc34a2	8.48943e-212	3.9992	Wisp1	1.40711e-124	3.9494	Pcdh18	2.51136e-68	2.60422	Tdgf1	1.13771e-23	2.2035	Rab3ip	9.99318e-34	1.76045	Sv2c	2.42814e-80	1.66421	Fam65b	1.43245e-36	4.29233	D930015E06Rik	4.40921e-52	6.71839	Frrs1	1.00223e-16	2.27422
707	2700094K13Rik	2.78191e-79	2.67957	Nrg1	2.0787e-22	20.8132	Abcg3	3.71274e-135	6.62532	Camsap3	9.27809e-212	5.3435	Sidt2	1.67253e-124	2.24023	Arl4a	3.02262e-68	1.88472	Ankrd44	1.2505e-23	2.11792	Defb20	1.14984e-33	1.91474	Idh1	4.40937e-80	1.62613	Sv2a	1.61691e-36	2.97535	Rps6ka1	4.77568e-52	4.58199	Cxcr3	1.18338e-16	1.81039
708	Tmem173	3.01531e-79	4.23139	Adipor1	2.49943e-22	1.65886	H2-D1	3.73274e-135	2.64456	Garnl3	1.18175e-210	6.697	Ginm1	1.68341e-124	1.93941	Arhgap29	3.99692e-68	1.93876	3100003L05Rik	1.78891e-23	2.70247	Rfwd2	1.5774e-33	1.63452	Alpl	5.34003e-80	1.58353	Mylk4	1.68738e-36	3.82644	Dennd1c	2.85135e-51	10.0532	Acy3	1.19626e-16	1.65689
709	Tenc1	4.43835e-79	3.77953	Nptn	2.85309e-22	2.45782	Plaur	2.10965e-133	4.85705	Slc6a19	1.24574e-210	5.97012	Tmc4	2.52697e-124	3.6719	Slc25a21	9.06209e-68	3.9375	Sh2b3	2.20677e-23	2.92278	Jarid2	1.59633e-33	1.71789	Ripk4	9.59371e-80	3.86689	Epha2	2.0923e-36	2.96727	St8sia4	3.32912e-51	5.21163	Khdrbs3	1.28224e-16	1.55329
710	Ttc28	8.2596e-79	3.00736	Bend6	3.56653e-22	14.7548	Tmem176a	2.84419e-133	2.55892	Stx1b	1.51749e-210	5.45171	Man1c1	3.96561e-124	2.62762	St3gal6	1.02845e-67	1.77487	Plekhg3	2.2102e-23	3.03775	Nol4l	1.76655e-33	1.66983	Elovl5	1.35049e-79	1.64368	9130015L21Rik	2.17322e-36	2.26157	Hist4h4	3.83692e-50	5.32103	Pde3a	1.3064e-16	1.53998
711	Gbp7	9.59225e-79	2.3704	Mapk11	3.56744e-22	16.8008	Rps28	8.05284e-133	2.66045	Unc79	2.3051e-210	7.5729	Sh3rf3	4.52998e-124	5.10791	Synj2	1.36037e-67	4.40951	Sytl2	2.31425e-23	3.11894	Chst2	1.80019e-33	2.74073	Nrp2	1.96909e-79	1.9986	Zfp365	2.17668e-36	3.89392	1700012L04Rik	4.94203e-50	1.91958	Fbxl22	1.311e-16	3.59355
712	Egln3	9.90003e-79	6.19555	Fam43b	3.57504e-22	18.46	Csk	1.11899e-132	2.79075	Gm16364	6.31358e-210	10.3868	Acvr1	4.53386e-124	2.62628	Calu	1.44394e-67	1.99668	Rerg	3.98707e-23	4.93937	Sigmar1	1.91055e-33	1.61052	Dpyd	5.51199e-79	3.43786	Olfml2a	2.65943e-36	2.86241	Hjurp	5.34457e-50	4.40478	Slc16a6	1.38946e-16	2.5014
713	Enah	1.55551e-78	4.37988	Hdlbp	3.58746e-22	2.06675	Tpm3	2.37759e-132	2.58247	Caskin1	1.15134e-209	5.76245	Fundc2	8.20117e-124	1.90519	Mmp14	1.81216e-67	2.19775	Iscu	4.63433e-23	1.96156	Dnajb3	1.91826e-33	2.6745	Poc1a	2.84172e-78	4.46832	Adora2a	3.16874e-36	3.59486	Rab11fip1	6.54907e-50	9.26985	Apold1	1.44561e-16	1.59257
714	Pcdh1	4.62062e-78	2.89424	Gipc1	3.84684e-22	1.59966	Bid	6.01314e-132	5.53348	Ncs1	2.97479e-209	5.50804	Spryd3	1.4613e-123	2.40813	Dnm3os	3.99841e-67	6.08146	Nfat5	5.74666e-23	2.02213	Aip	1.91867e-33	1.50195	Egfem1	5.12002e-78	5.71592	Capn2	3.73898e-36	2.06756	Gins1	6.66216e-50	4.92326	Csf2rb2	1.74321e-16	1.77438
715	Il13ra1	5.73375e-78	3.28352	Tbl1x	4.1725e-22	1.55496	Gpx3	1.80982e-131	4.038	Siah3	5.6183e-209	2.47206	Fam109b	2.81777e-123	4.45373	Adamts10	4.00267e-67	3.57089	Icosl	7.44977e-23	4.36076	Hspa2	2.29319e-33	1.7284	Frat2	6.07261e-78	3.97685	Eng	4.05609e-36	1.82089	Orm1	6.77525e-50	7.28281	Il18	1.92663e-16	1.62239
716	Car7	6.52234e-78	6.65546	Shc2	4.40594e-22	16.0375	Tm4sf5	2.98421e-131	7.94949	Cacna1a	7.31983e-209	6.82553	Gga2	2.82328e-123	2.38474	Malt1	1.16376e-66	4.07743	Prkar1a	9.72388e-23	1.6564	Bmi1	2.70466e-33	1.71868	Hey1	7.31087e-78	2.04609	Igf2r	4.84214e-36	2.95986	4632434I11Rik	7.02233e-50	3.10136	Ptgds	1.97501e-16	9.91509
717	Def6	1.15306e-77	5.71673	Rab1b	4.83792e-22	1.72529	Cklf	3.60151e-131	3.77876	Basp1	8.0271e-209	17.5514	Osmr	3.82368e-123	2.92388	Gm10605	1.38856e-66	3.04389	Utrn	9.7449e-23	1.65788	Wisp1	3.46252e-33	2.17927	Hsd17b12	7.75021e-78	1.60149	Baiap2l2	4.96574e-36	4.84119	Pilrb2	8.00385e-50	13.3722	Ldlrap1	2.11276e-16	1.55023
718	Mafb	3.0224e-77	2.4679	Rraga	5.03358e-22	2.12487	Rps11	6.08198e-131	2.47525	Madd	8.19637e-209	6.20097	Itga5	6.39782e-123	3.67869	Etv5	1.39003e-66	2.47169	Gpr4	9.94659e-23	4.34634	Dot1l	4.31742e-33	1.68508	Pxn	1.40002e-77	1.71548	Ilk	5.14897e-36	2.04934	Cmtm7	8.4357e-50	6.88362	Sdc1	2.38855e-16	2.3368
719	Tmem238	3.07958e-77	3.78631	Ank	5.28787e-22	1.55327	Ostf1	1.2031e-130	2.20673	Trpa1	1.98973e-208	7.59036	Sema3c	8.50989e-123	2.83246	Pgm3	1.45335e-66	2.35696	Tprgl	1.20379e-22	1.76935	Bend5	5.25817e-33	2.84488	Lhcgr	2.28546e-77	4.81738	Cox8a	5.39058e-36	2.10484	Irf5	1.07733e-49	6.81823	Dapk2	2.44231e-16	1.79897
720	Gltpd1	3.25779e-77	3.27531	Igsf8	5.95629e-22	1.54829	Tgfbr1	1.39099e-130	4.03295	Ptpn5	4.14726e-208	4.46554	Jup	9.98697e-123	1.96688	Creg1	3.53067e-66	1.66639	Ankrd37	1.41998e-22	4.16249	1300002E11Rik	8.12789e-33	1.6143	Lrrn3	3.33238e-77	3.00754	Dpysl3	6.13302e-36	2.50241	5730508B09Rik	1.81269e-49	4.03722	Slfn8	2.52037e-16	1.65658
721	Galnt7	3.47757e-77	3.63003	A830011K09Rik	6.97448e-22	6.05867	9830107B12Rik	1.45914e-130	9.96277	Cpeb1	4.36096e-208	8.08846	Ptp4a2	1.39032e-122	2.20061	Ltbp3	6.96334e-66	2.21686	Gm7628	1.56062e-22	3.88902	Kcnk5	8.26297e-33	2.26456	Kank1	6.28214e-77	1.88609	Scn2b	6.48848e-36	3.39572	Bard1	2.02679e-49	3.93723	Zak	2.61525e-16	1.6686
722	Ptpn14	3.81559e-77	3.8535	Cadm1	7.36849e-22	1.72295	Ucp2	2.69219e-130	2.14059	9530053A07Rik	5.18386e-208	3.5713	Ptgfrn	1.54444e-122	2.2563	Stt3a	1.07797e-65	1.98396	Itgb1	1.78463e-22	1.75791	St6galnac6	1.43162e-32	1.58462	Slc22a23	6.60491e-77	2.40269	Lin7a	7.76438e-36	3.16789	4632428N05Rik	2.94226e-49	6.01055	Agpat4	2.63115e-16	3.11523
723	Disp1	1.37302e-76	3.35998	Wipf3	7.69306e-22	15.7052	Gm15232	5.07308e-130	6.80038	Maneal	8.13768e-208	4.75891	Ntn4	1.99564e-122	2.62863	3830403N18Rik	1.20719e-65	5.08858	Pde4b	2.38693e-22	2.79736	Rnf122	1.71051e-32	1.61	Mrps28	2.40642e-76	1.68641	Hspb6	8.61001e-36	4.72228	Tnfaip3	4.36294e-49	8.06114	Enpp4	2.75425e-16	1.68021
724	Mylpf	2.27417e-76	7.20736	Rassf5	7.76854e-22	14.5544	Spic	1.02734e-129	9.36982	3632451O06Rik	1.95559e-207	5.95928	Agtrap	4.20214e-122	2.2884	4833403I15Rik	1.22923e-65	3.86	44445	2.71273e-22	2.70906	Acy1	2.10592e-32	2.45262	Tbc1d7	6.5311e-76	2.25852	Cyb5r3	8.64343e-36	1.94469	Pygl	4.73242e-49	10.5505	Tnfaip6	2.82155e-16	2.04638
725	Kti12	2.35041e-76	3.6559	Rad23b	8.96802e-22	1.74522	Slc9a4	1.20291e-129	6.02897	Asphd1	1.97825e-207	5.7091	Nt5e	6.46534e-122	3.34399	Chst8	1.29965e-65	3.6389	Ppp1r12b	2.78905e-22	2.45753	Bricd5	2.13183e-32	2.5656	Hpdl	1.33098e-75	4.27021	Agtr1a	9.38756e-36	2.76012	Trip13	5.24864e-49	5.41668	Adra2a	2.85727e-16	1.68627
726	Trim25	6.32425e-76	3.87322	Prpsap1	1.13579e-21	1.51212	Blvrb	1.63636e-129	3.48073	Otud7a	4.10117e-207	3.7516	Slc38a1	1.85531e-121	3.57039	Amotl1	1.33797e-65	1.86625	Gm26903	3.08383e-22	3.96687	Map3k11	2.53054e-32	1.72196	P2rx7	1.51369e-75	2.00621	Impa2	9.40395e-36	3.90791	Rad54l	5.52381e-49	2.97097	Dusp10	3.75516e-16	1.6557
727	Rad51ap1	6.86743e-76	4.24674	Aff4	1.19656e-21	1.86386	Rasgrp3	1.71546e-129	4.2252	Arhgap22	3.67062e-206	5.68422	Sec61a1	2.23677e-121	2.00464	Bet1l	1.88559e-65	1.896	Akap12	3.93994e-22	1.66516	Gm13479	3.52566e-32	2.63955	Lrrtm3	2.27992e-75	4.50833	Gpi1	1.94357e-35	1.88642	Ccl6	6.85248e-49	11.1411	Ccl2	3.9159e-16	1.59291
728	B230110C06Rik	7.45138e-76	5.69781	Csnk1g2	1.2015e-21	1.66116	Slc38a1	1.92691e-129	3.7652	BC089491	7.21248e-206	5.32745	Plp2	6.91434e-121	2.07319	Ar	2.49459e-65	2.52706	Palm2	3.96453e-22	4.73052	Lrch1	4.66383e-32	2.22528	Klhl13	2.34217e-75	1.83383	Irak2	2.5034e-35	4.68245	Blnk	6.93595e-49	10.029	Il17ra	4.16658e-16	3.19554
729	Ccdc85b	9.67713e-76	2.71836	Sh3bgrl2	1.46811e-21	14.9474	Ctse	4.38534e-129	3.32814	Prune2	1.63665e-205	10.2491	Tmod3	8.47797e-121	2.1436	Mob1b	2.72201e-65	2.40888	Tln1	4.54609e-22	2.03456	Cntf	1.32154e-31	2.02659	Oxa1l	2.95757e-75	1.83818	Hdac11	3.87215e-35	3.88072	Plek	1.09501e-48	8.13075	Nuak2	4.49463e-16	1.53336
730	Arl4a	1.02319e-75	3.16824	Gm7271	1.56585e-21	16.5228	Tmem261	1.04122e-128	3.14334	Rassf5	1.93027e-205	5.22266	Arf4	2.15257e-120	2.23637	Hoxb8	3.72866e-65	2.5741	Csk	4.6365e-22	2.45711	Upf3a	1.43317e-31	1.66056	Bex1	4.41248e-75	2.08748	Slc8a1	8.43814e-35	5.00487	Epsti1	1.1273e-48	6.19261	Pi15	4.86168e-16	2.034
731	Znrf1	1.15415e-75	2.85044	Opcml	1.57153e-21	14.2865	Trim14	1.25863e-128	7.38579	Gm1667	3.5278e-205	1.71653	Steap2	4.10207e-120	4.66723	Tpcn1	5.85562e-65	2.32743	Kbtbd13	5.01847e-22	3.64356	Slc27a6	1.49928e-31	3.00975	Abhd1	6.97065e-75	2.02863	Pdgfb	9.65097e-35	2.84557	Epb4.1	1.1334e-48	4.79639	Rassf3	5.37325e-16	1.60754
732	Zhx3	1.33909e-75	4.21353	Rasgrf2	1.57523e-21	15.656	Slc28a2	2.56324e-128	6.46006	1500004A13Rik	3.55622e-205	7.09266	Car13	6.39573e-120	3.48856	Fosb	6.55699e-65	2.06992	Frem2	6.28955e-22	4.16638	Dok5	2.20866e-31	3.10471	2410016O06Rik	7.44858e-75	2.38278	Eif4ebp2	9.95109e-35	2.88168	Sh2d2a	1.49062e-48	7.24436	Lsp1	5.3931e-16	1.85004
733	1110008L16Rik	2.97193e-75	4.50402	Map1lc3a	1.73864e-21	2.35319	Myo7a	3.23103e-128	6.51115	Ggt7	4.55251e-205	5.13455	Ahcyl2	7.16472e-120	2.77035	Arfgap3	8.5349e-65	2.38361	Anxa3	8.80853e-22	1.75313	Gnptab	3.29764e-31	1.65065	Fam213a	8.62919e-75	1.51266	5430417L22Rik	1.10262e-34	3.18785	BC094916	3.73333e-48	9.5979	Actn1	5.49977e-16	2.03492
734	D030040B21Rik	3.44163e-75	4.25643	Wdr45b	1.82836e-21	1.51046	Marcksl1	3.57262e-128	3.59012	Kcnd1	1.16797e-204	7.26599	Dnajc10	2.5519e-119	1.87945	Pianp	8.66655e-65	2.01101	Il17rd	8.89172e-22	3.98865	Dusp4	3.95575e-31	2.38048	Micall2	8.75389e-75	3.76599	Rbm38	1.23607e-34	3.66229	Donson	4.04604e-48	4.66044	Tnfrsf17	6.13584e-16	1.66236
735	Pparg	4.2675e-75	4.76874	Arl8a	1.88268e-21	2.15282	Snap23	4.34148e-128	2.8215	Orm3	2.00433e-204	2.72053	Yipf5	6.51852e-119	1.98061	Krtcap2	1.1377e-64	2.02088	Syne2	9.13183e-22	2.07453	1700047I17Rik2	4.0784e-31	2.98423	Sox5	8.76184e-75	1.77978	Wls	1.27557e-34	2.09195	Rfc5	5.67006e-48	3.7877	Pappa2	6.23733e-16	4.69371
736	Adarb1	5.21567e-75	4.19574	Hectd1	1.90621e-21	1.96422	Ptpn22	7.48203e-128	6.40002	Stxbp1	2.09352e-204	11.0935	Pigt	9.7028e-119	2.04984	Cyb5a	1.97011e-64	2.41861	Macf1	1.01703e-21	2.15639	Ahcyl2	7.63636e-31	1.66601	Mia	1.09205e-74	5.55347	Mb	1.36732e-34	3.09911	Cd97	5.76313e-48	7.11558	Adcy5	7.01297e-16	1.52951
737	Hyal2	5.70116e-75	3.96796	Sars	2.23653e-21	2.21522	Gm4070	8.52873e-128	7.36767	Mirg	2.27784e-204	13.4724	Smim1	9.7164e-119	2.46076	Rbfox2	1.04412e-63	1.81993	Hoxb5	1.18554e-21	3.17224	Cmtm1	1.88963e-30	2.60524	Nek1	2.96263e-74	1.76157	Sorbs1	1.58895e-34	2.01711	D1Ertd622e	6.33974e-48	3.3417	Kcng2	7.0772e-16	2.23524
738	Rapgef2	6.49417e-75	3.18616	Gng2	2.32832e-21	1.94479	Arhgef2	1.4111e-127	3.16936	Clstn3	4.7738e-204	5.34293	Rai14	1.65003e-118	3.15735	Zfp423	1.07225e-63	2.66603	Ncf2	1.23672e-21	2.27284	Gm4117	1.96653e-30	2.21766	Slc7a2	4.50149e-74	1.65343	Gimap6	1.71187e-34	2.01672	Tmprss3	7.02778e-48	1.64651	Gpr165	7.89087e-16	1.96005
739	Dnm3	7.82348e-75	2.23841	Ap2m1	2.44908e-21	2.31549	Pilrb1	9.7525e-127	6.30861	Nudt10	1.73392e-203	6.1829	Ctsl	2.30563e-118	2.30606	Mgmt	2.08831e-63	2.76168	Glp2r	1.27897e-21	2.27818	Ston2	2.04327e-30	2.3081	Tspan14	1.07377e-73	1.86105	Gm15998	1.76133e-34	5.18024	Ighv1-83	8.34754e-48	2.10281	Ccdc88b	8.02699e-16	3.28526
740	Fam84a	1.43651e-74	4.04738	Pnma2	2.51257e-21	18.5661	Gm5150	1.11609e-126	6.51295	Zfp827	1.88141e-203	5.73876	Xdh	1.22922e-117	4.87388	Ankrd35	4.14362e-63	3.47376	Zfp703	1.49999e-21	2.14528	Lmnb2	2.07117e-30	2.07406	Ppp2r3a	1.19061e-73	1.90541	Fez2	2.59757e-34	2.12018	Fyb	1.06011e-47	7.28984	Sp110	8.49576e-16	1.66298
741	Gm26862	1.53712e-74	4.73162	Clcn4-2	2.5834e-21	1.86581	Rcsd1	3.28089e-126	3.32519	Sacs	4.95555e-203	6.50205	Cox6b2	3.44594e-117	2.91759	Phactr2	5.27534e-63	2.18537	Hoxb6	1.73061e-21	3.52204	Paqr7	2.56228e-30	1.69989	Zfp281	2.786e-73	2.37204	Adora2b	2.71218e-34	4.39296	Phyhip	1.34676e-47	2.95552	Foxs1	8.74898e-16	1.55503
742	Mef2a	1.64033e-74	2.4341	Nol3	2.71657e-21	13.137	Cables1	1.93622e-125	5.9503	Prkcz	9.55255e-203	4.44096	Gm16958	6.21636e-117	4.73079	Rbp4	5.54558e-63	2.1676	Tslp	1.9351e-21	3.45445	Mgat4b	3.36632e-30	1.51705	Dpf3	3.44229e-73	2.40207	Npas2	3.12489e-34	4.50598	Ncr1	2.07817e-47	9.23078	Angpt2	8.99097e-16	1.56264
743	Fam124b	1.71566e-74	3.33602	Cdc123	3.09094e-21	1.6293	Lrrk1	9.20169e-125	5.02996	Them6	1.2297e-202	6.32447	Csf1	6.50867e-117	2.9175	Adamts14	1.25153e-62	4.98397	Hlf	1.99728e-21	2.76801	Gss	3.52508e-30	1.88963	Sgcb	6.7171e-73	1.63568	Tril	3.79204e-34	2.28844	Il1rl1	2.77194e-47	9.8173	Hdac11	9.02154e-16	2.04035
744	Tbc1d4	2.09538e-74	3.63874	Mrgprd	3.38515e-21	17.9912	Sh3bp1	1.16809e-124	3.37202	Gria2	1.7719e-202	8.24215	Rab43	8.0435e-117	2.60993	Mast4	1.27626e-62	1.73647	Kitl	3.09819e-21	1.5488	Chn2	4.02106e-30	1.79854	Cyp4f15	6.74686e-73	3.75444	Tnnc2	3.83743e-34	4.5814	C130026I21Rik	2.92402e-47	6.46937	Ifi205	1.03709e-15	3.35161
745	Fry	6.11078e-74	2.79088	Emc4	3.87509e-21	1.90114	BC147527	1.43951e-124	6.50541	Cacna1c	7.91538e-202	6.2366	Gmppb	9.00423e-117	2.58696	Laptm4a	1.32087e-62	1.89017	Col13a1	3.61636e-21	2.31351	Ceacam1	5.1149e-30	2.24429	Tmem237	7.39305e-73	1.79439	Ralgapa1	4.03114e-34	2.34394	Klrc1	3.2628e-47	7.2723	Rcbtb1	1.12998e-15	1.651
746	D830044I16Rik	1.47665e-73	5.30023	Lingo2	4.48167e-21	14.6656	Tfe3	2.01788e-124	3.40871	Rab11fip4	9.49295e-202	4.97413	Irak3	1.06575e-116	4.01924	Nucb1	1.38877e-62	1.81982	Ddr2	4.4323e-21	2.59705	Mycl	5.86237e-30	2.66955	Haghl	8.07046e-73	1.51445	Lhfp	4.4439e-34	1.5657	Gimap3	5.61805e-47	6.43651	Slfn5	1.13097e-15	1.55964
747	Itpripl1	5.97221e-73	3.57796	Pgbd5	4.85096e-21	18.2036	Rps12	3.30829e-124	2.46156	Cyp2j12	9.62894e-202	7.50966	Lynx1	2.64952e-116	1.55988	Maob	1.48288e-62	4.593	Mrps6	5.10267e-21	2.3088	Ahi1	7.03626e-30	1.53457	Agpat5	1.95368e-72	1.78404	Cers3	4.53998e-34	2.96522	Aldh1b1	5.76183e-47	5.73494	Gm13251	1.21713e-15	1.66104
748	Myo1e	6.73836e-73	2.93607	Map1lc3b	5.37071e-21	2.44417	H2-T23	3.92282e-124	2.87617	Acbd7	1.25896e-201	5.2259	Pcdhga12	3.6474e-116	1.84919	Lrpap1	1.5219e-62	1.83191	Rnf150	6.33729e-21	3.06985	Zfp459	1.01555e-29	2.61036	Numb	2.02027e-72	1.98612	Gm17281	5.36473e-34	3.47046	Gm12292	6.69285e-47	1.88388	Fgd3	1.23086e-15	1.77802
749	Chst2	7.56706e-73	2.74879	Ndfip2	5.40105e-21	2.39603	Rpl32	5.021e-124	2.49611	Grm2	2.19362e-201	2.85435	Golt1b	3.66774e-116	2.07057	Prrc1	2.10785e-62	2.0846	Cpb1	7.25545e-21	3.86129	Mxra7	1.25406e-29	1.50317	Lrfn4	2.72489e-72	2.22301	Eva1b	6.93354e-34	2.00117	1700063H04Rik	7.79863e-47	1.51909	Osm	1.24211e-15	3.46397
750	Snn	9.13151e-73	2.91717	Ldha	5.55726e-21	2.21545	Relt	5.28694e-124	5.94016	Pnck	2.27201e-201	8.33436	Gbp2	3.94882e-116	1.96591	Npas2	3.112e-62	3.97809	H2-Eb1	7.54708e-21	2.42572	Dbp	1.57243e-29	1.83666	Gprc5b	4.4151e-72	1.66567	Slc20a2	7.48263e-34	2.84074	Atp7b	7.80906e-47	3.29285	Dynlt1a	1.56867e-15	1.70912
751	Tpm4	9.16156e-73	2.61663	Mrps12	5.81596e-21	1.84094	Irf2	1.01902e-123	2.68091	Gpr83	2.38043e-201	3.54995	Tpbg	5.43341e-116	3.83947	Sec11a	4.72579e-62	2.02151	Axin2	9.6129e-21	3.17024	Tob1	1.95544e-29	1.92589	Slc35b2	6.23171e-72	1.81031	Ajuba	8.54446e-34	3.31577	Tmem86b	8.88093e-47	6.00894	Fuca2	1.59952e-15	1.8276
752	Zic3	9.89215e-73	7.71927	Atp9a	5.95527e-21	9.7766	Cd209d	1.09577e-123	12.1753	Gap43	4.32166e-201	16.5862	Hoxaas2	1.35077e-115	4.69398	Prrx2	5.69696e-62	2.45949	Sh3bp1	9.68142e-21	2.80205	Bfsp2	3.89984e-29	1.90196	Sgce	1.34554e-71	1.63123	Phactr2	1.01948e-33	2.24227	Hist2h2aa2	9.55794e-47	4.64041	Traf6	1.79437e-15	1.83237
753	Ostf1	1.17147e-72	2.49612	Atp6v1g2	6.60981e-21	13.4208	P2ry12	1.59183e-123	5.53445	Car10	5.20251e-201	9.15508	Cdc42ep5	3.40372e-115	1.87411	Klhdc7a	6.12295e-62	3.21703	Dock10	1.54877e-20	2.45779	Lpcat1	5.64542e-29	1.59791	Mid1	2.79632e-71	2.31832	Gm15978	1.07309e-33	2.74645	F630028O10Rik	1.98702e-46	9.27662	Dok3	2.04033e-15	1.52897
754	Pear1	1.87025e-72	3.14653	Slc9a9	7.55798e-21	11.2508	Cbfa2t3	3.47877e-123	3.45686	Atl1	8.45996e-201	6.36913	Cdh5	4.26216e-115	2.35292	Peak1	9.56509e-62	1.72866	Pgm5	1.57621e-20	4.26515	Klf4	1.06244e-28	1.53167	Prss12	4.65702e-71	1.54926	Fmnl3	1.29804e-33	3.28324	Fech	2.12428e-46	7.97218	Unc5c	2.49288e-15	1.84157
755	Hebp2	1.96916e-72	3.27214	Chmp3	8.55499e-21	2.09779	Il16	4.88426e-123	3.58636	Morc2b	1.22191e-199	2.86947	Itm2c	4.66999e-115	2.06665	Psd4	1.61707e-61	4.94593	Hoxb9	1.88359e-20	3.18491	2210008F06Rik	1.42635e-28	2.86877	Rab32	4.66647e-71	3.47358	Hrct1	1.34044e-33	2.67093	Snx20	2.3e-46	7.46784	Abhd17b	2.81587e-15	1.51277
756	Kctd10	3.38961e-72	3.2763	Epb4.1l1	8.91399e-21	11.1991	Znrf2	1.14087e-122	3.6587	Kcnmb1	1.66076e-199	17.3755	Gaa	6.66881e-115	1.90117	Prdx4	1.80482e-61	1.83313	1810011H11Rik	1.9535e-20	5.36443	Cd96	3.57758e-28	2.50482	Gm16062	7.09823e-71	3.87868	Lrrc14b	1.65996e-33	3.67769	Hist1h2ac	3.76271e-46	3.13604	Kcnk6	2.98017e-15	1.7323
757	2210013O21Rik	4.03495e-72	2.52692	Gorasp2	9.43124e-21	1.55826	Adrb1	5.92813e-122	8.53321	Dgkg	1.75221e-199	7.49851	Smim14	1.42734e-114	2.0672	Eda	1.95642e-61	2.50712	Arid5a	2.10773e-20	2.64313	Flnb	4.13163e-28	1.62136	Anln	4.49359e-70	2.98935	Mnd1	1.67153e-33	3.03431	Nckap1l	4.73726e-46	4.91595	Nlrp1b	3.68966e-15	1.77992
758	Ift172	9.74575e-72	3.51133	Cep170b	9.67198e-21	13.0954	Kcng2	9.30756e-122	5.57638	Klc2	1.96648e-199	6.41545	Fam198a	1.94315e-114	3.6056	Fam46b	2.44485e-61	3.68206	Gprin3	2.43658e-20	3.84146	Fubp3	4.69253e-28	1.54605	Pcyox1l	1.65426e-69	1.7422	Dlk1	2.04785e-33	3.6396	Rmi2	4.77261e-46	4.39177	Ccp110	3.75456e-15	1.63124
759	Slc26a10	1.3419e-71	8.39317	Pcnxl2	9.99545e-21	16.9678	Cd302	1.66602e-121	1.66787	Rtn4rl1	5.82348e-199	6.24766	Nav1	2.09356e-114	1.67918	Chid1	4.32086e-61	2.2602	Ube2e2	2.62609e-20	2.40225	Tbc1d22a	6.26602e-28	1.99648	Nudt2	1.69089e-69	1.70497	Prelid2	2.24864e-33	3.8982	Pold1	5.39155e-46	4.00877	Matk	3.88821e-15	1.5438
760	Slc38a3	1.41774e-71	11.478	Psmd6	1.02301e-20	2.5098	Klf6	1.69721e-121	2.47635	Cacna2d3	6.08678e-199	6.33093	Fgfr1	2.25165e-114	1.64195	Spred2	5.59382e-61	2.38401	3110062M04Rik	2.79932e-20	2.91086	Car7	7.26048e-28	2.85537	D8Ertd82e	2.08795e-69	2.58072	1700034G24Rik	2.31633e-33	2.91691	Mogat2	1.46755e-45	2.53098	Slc8a1	3.90972e-15	1.70279
761	Tnfrsf1a	2.00025e-71	2.60691	Cnih1	1.04886e-20	2.29597	Csf2rb2	4.97168e-121	8.40776	Nmnat2	1.07751e-198	5.26133	Tm2d2	4.12791e-114	1.98519	Hoxc6	7.8307e-61	1.90667	Trp53inp2	3.61057e-20	2.56638	Ephb1	1.29223e-27	2.33314	Aldh2	3.56361e-69	1.51381	Pald1	2.35104e-33	3.22345	Tmem108	1.54896e-45	9.94676	Arhgap11a	4.00347e-15	2.64097
762	Timeless	2.28452e-71	3.55742	44257	1.05607e-20	2.07251	Ankrd44	6.20614e-121	2.57368	Snx25	1.73529e-198	5.01203	Tmem43	5.76847e-114	2.24193	Ggcx	9.31713e-61	2.5531	Gdf15	3.8413e-20	3.7787	C530008M17Rik	1.57772e-27	1.68533	Sox6	4.19195e-69	3.90144	C1qtnf1	3.09612e-33	2.83192	Mkrn1	1.95383e-45	6.05075	Fabp4	4.18645e-15	2.23535
763	Samd9l	2.48732e-71	2.874	Diablo	1.07372e-20	2.19307	Rab43	1.24696e-120	3.68161	Reps2	3.28889e-198	6.36958	Tgfbr2	6.89304e-114	1.9979	9530026P05Rik	9.55447e-61	3.06684	Ccdc170	4.83676e-20	3.91045	Alg6	1.64708e-27	1.79415	Amph	4.47592e-69	1.97976	Sun2	3.49467e-33	2.67674	Gpx1	2.29042e-45	5.9929	RP24-131B6.1	4.19715e-15	1.58343
764	Gkn3	2.86723e-71	33.0568	Ctbp1	1.10671e-20	2.22816	Mapkapk3	1.73411e-120	6.32296	Hpca	3.87695e-198	9.13405	Lix1l	1.44453e-113	2.19384	Pgrmc1	1.08211e-60	1.96815	Gm4861	5.0741e-20	2.13107	Tmcc3	1.67995e-27	1.61367	Tnfrsf12a	1.36902e-68	2.73223	Crip2	3.54654e-33	1.80521	Eme1	2.43804e-45	3.25392	Plagl2	4.34585e-15	1.74188
765	Gm15270	3.43007e-71	4.73342	Slit1	1.21275e-20	18.761	Rin2	1.28913e-119	3.42354	Tmem132b	4.24057e-198	6.09386	Copg1	2.04213e-113	2.05915	Golt1b	1.19162e-60	2.12545	Triqk	5.39899e-20	3.07016	Abtb2	2.28261e-27	1.68851	Csmd2	1.71503e-68	3.66949	Elk3	4.1965e-33	2.50641	Klhl6	2.60754e-45	7.1018	Iffo1	4.40748e-15	1.61003
766	Colgalt2	8.94249e-71	4.01554	Pafah1b2	1.3377e-20	2.01763	Rel	1.41187e-119	3.95028	B3galt1	2.06247e-197	5.2751	Inhba	3.90521e-113	4.04897	Slc50a1	1.47985e-60	1.75017	Arhgap15	6.05129e-20	2.55989	Nadk	2.74446e-27	1.52106	Gldc	2.43474e-68	3.67912	Camk1	6.3454e-33	1.98948	AB124611	3.13931e-45	7.35096	Pgm5	4.85463e-15	4.01299
767	Ctnnb1	8.96152e-71	2.80705	Copz1	1.45081e-20	1.58734	Ly9	1.61922e-119	6.59335	Gm11762	5.73163e-197	5.73835	Gpx8	5.63065e-113	1.87711	Gm15735	1.77053e-60	4.04305	Slc41a3	6.37953e-20	3.22737	Slc6a15	3.52192e-27	1.59916	Frmd8	3.00094e-68	1.89408	Trp53inp2	6.88604e-33	2.42484	Ccr2	3.17432e-45	4.57642	Galnt16	4.9515e-15	1.56704
768	4430402I18Rik	3.28475e-70	5.04447	Rasgrp1	1.46475e-20	14.6155	Acsl5	2.93889e-118	2.99434	Ppm1j	9.32229e-196	10.7024	Tbc1d2b	8.2267e-113	2.85038	Mamdc2	2.20016e-60	2.17364	Pygl	6.49012e-20	3.20789	Tmem14a	3.55965e-27	1.53358	Pfkm	7.5817e-68	1.70033	Slc25a4	8.0483e-33	2.01703	Rnu3a	3.60336e-45	6.52712	Arhgap10	5.20963e-15	1.68856
769	Usp18	4.45474e-70	4.98261	Cd164	1.54399e-20	1.96635	Fndc7	4.96348e-118	6.55251	Brsk1	1.60219e-195	5.10966	Sncaip	1.04577e-112	4.34576	Gm4980	2.38452e-60	2.95189	Gstm2	7.78228e-20	2.53766	Slc25a27	3.65065e-27	1.86085	Trp53i13	1.35782e-67	1.81634	Tmem136	1.54111e-32	3.92002	Cd300a	4.49348e-45	10.369	Ang	5.72066e-15	1.50608
770	Sypl	5.28991e-70	2.91319	Ahcyl1	1.5949e-20	1.77958	Stom	4.74164e-117	3.51633	Pcsk1n	1.23571e-194	27.2735	Cdc16	2.47995e-112	2.09824	Magi3	6.147e-60	2.2393	Prkacb	9.05588e-20	2.08446	Cln8	3.77482e-27	1.59491	Proca1	1.52398e-67	2.65154	Ppic	2.39527e-32	1.61527	Iglv1	4.8441e-45	17.674	Zfp407	6.24218e-15	1.56501
771	Phf21b	8.32008e-70	4.81379	Nos1	1.64238e-20	27.1142	Aph1c	6.13726e-117	3.35863	Efcab1	2.01641e-194	5.12439	Erlec1	3.23378e-112	1.96453	Hdlbp	1.22003e-59	1.8348	Spry2	1.01335e-19	2.12402	Dusp14	5.29205e-27	2.40416	Pdia4	1.58078e-67	1.53528	Rem1	2.6292e-32	2.50401	Runx3	6.11704e-45	5.10275	Cpox	6.25334e-15	2.22143
772	Selp	1.05203e-69	11.8459	Klhdc2	1.7027e-20	2.27023	Abca1	6.24173e-117	3.38504	Cobl	2.42153e-194	5.77872	Atf5	3.3652e-112	2.25266	Gprasp2	1.34692e-59	2.62345	Mtcl1	1.05083e-19	3.25199	Apex1	6.26508e-27	1.67562	Echs1	2.48114e-67	1.54439	Ehd3	2.74969e-32	2.35652	H2afx	8.61818e-45	6.94233	Ctsc	6.34478e-15	1.68006
773	Fam107a	1.06161e-69	7.34704	Actl6b	1.85758e-20	16.3605	Gm11709	9.61142e-117	5.97875	RP23-137I13.1	4.11741e-194	6.99126	Ifi47	4.20447e-112	2.75703	Tpd52l1	1.37236e-59	4.53547	Fam53b	1.09092e-19	2.15773	Haus8	7.42456e-27	1.63844	Gtdc1	5.81163e-67	3.40998	Gna11	4.4654e-32	1.91495	Arhgap4	1.00533e-44	6.17299	Tlr4	6.51025e-15	2.01018
774	Ppfibp1	1.26953e-69	2.85401	Ywhab	1.87704e-20	2.58657	Actr2	1.61806e-116	2.39739	Sez6	5.13604e-194	5.33704	2510002D24Rik	6.34908e-112	2.48811	Gnpnat1	1.39627e-59	2.2156	Zeb1	1.58292e-19	2.26034	Ept1	7.64021e-27	1.69729	Fah	7.65664e-67	2.57939	Wdr1	4.8729e-32	2.31568	Ccrl2	1.05788e-44	7.15686	Abca1	6.84072e-15	1.57171
775	Arap2	1.49928e-69	2.91081	Suds3	2.08772e-20	1.85485	Tmem150b	6.42853e-116	6.72859	Rufy3	5.46568e-194	12.3098	Mettl7a1	6.4034e-112	2.39529	Scel	3.05348e-59	3.62647	Tanc1	1.679e-19	2.60779	Ntn5	8.31611e-27	1.73194	Bhlhe40	3.36742e-66	2.20086	Bod1	5.70119e-32	1.9263	Dedd2	1.44544e-44	5.29335	Tmem81	6.99343e-15	2.21833
776	Fam129b	2.11904e-69	3.5774	Kpna4	2.24183e-20	1.61751	Txnip	2.26043e-115	2.10568	Chn1	6.09834e-194	7.49449	Wbp1l	9.54953e-112	2.4499	Nfix	3.87111e-59	1.52735	1200007C13Rik	1.68031e-19	4.75802	Osbpl5	9.04529e-27	1.50908	Paqr4	4.2535e-66	1.86424	Pnldc1	6.11796e-32	4.18912	Arhgef39	1.50575e-44	9.23124	Rasgrp4	7.75745e-15	2.53023
777	RP23-421C24.1	2.17771e-69	5.18572	Mgat4b	2.52339e-20	1.52051	Zfp385a	5.10442e-115	3.55546	Panx1	1.56967e-193	5.99757	Akap13	1.09394e-111	1.97293	Atp2b4	6.1638e-59	2.46154	Rps4l	1.72073e-19	3.38195	A230009B12Rik	1.58874e-26	2.60379	Flrt3	1.84043e-65	3.38363	Rxfp2	1.05144e-31	2.82174	Cd300lb	2.0734e-44	10.7682	Rnf32	8.53581e-15	2.07373
778	Slc3a2	2.43838e-69	3.58261	Grin1	2.88831e-20	15.8284	Psme2b	5.452e-115	7.33871	Pnma3	1.99618e-193	3.13029	1700012A03Rik	1.12816e-111	3.55813	Hspa5	6.28495e-59	2.01646	Irx3	1.99192e-19	3.95938	Camk2n1	2.07499e-26	1.7607	Zfp663	2.29394e-65	3.56553	Mcur1	1.08464e-31	2.51415	Cd84	2.39137e-44	7.93524	Btbd8	9.3985e-15	1.70555
779	Sema3f	2.4606e-69	3.71516	Dzank1	2.94584e-20	15.8191	Gm16998	7.61688e-115	6.3119	Ydjc	4.3301e-193	5.6035	Rbm3	1.16347e-111	1.73802	Naga	7.38907e-59	2.30415	Tfpi	2.09538e-19	2.59516	Sec22c	2.19228e-26	2.1686	Pxdn	2.38756e-65	1.90283	Utrn	1.39359e-31	1.739	Pola1	2.72549e-44	3.36558	Mlf1	9.94769e-15	3.36963
780	Myo10	2.46314e-69	2.73856	Cpe	3.17728e-20	1.84351	Mndal	7.84575e-115	5.23302	Tmem54	1.2573e-192	6.20282	Tagln2	4.25195e-111	1.59878	Acvr1	1.17898e-58	2.49222	Scarf2	2.48028e-19	2.74064	Dusp5	3.94653e-26	1.81436	Fuom	5.48946e-65	1.67658	Sox13	1.43694e-31	2.79852	2010110K18Rik	3.63824e-44	2.01421	Gm15232	1.14124e-14	1.95221
781	Dach2	3.23732e-69	5.41987	Tgoln1	3.4578e-20	1.9751	Ubash3b	8.61302e-115	2.73418	Cplx1	1.45312e-192	7.34464	Cers6	4.35148e-111	2.93093	Hnmt	1.80221e-58	2.93224	Gm26800	3.12014e-19	2.46268	Eif3j1	5.15427e-26	1.59295	Il25	7.24555e-65	3.57983	Ephx1	1.55784e-31	2.68533	Il9r	3.95689e-44	2.97633	Ccr5	1.18746e-14	1.67752
782	Cxx1a	3.43937e-69	2.90985	Sybu	3.46486e-20	16.9076	Commd8	8.77282e-115	2.78831	Mtcl1	2.35087e-192	6.85456	Ifitm3	4.82099e-111	1.65942	Sulf2	1.81675e-58	2.01476	Htr1b	3.26612e-19	3.88045	RP24-144C10.1	5.98734e-26	1.88048	Leng8	7.97673e-65	1.59422	Fam118a	2.74211e-31	3.32309	Ccnd3	5.24648e-44	3.32987	Slc46a3	1.1924e-14	1.87209
783	4931406P16Rik	3.78734e-69	2.84275	Wdfy1	4.02584e-20	1.53694	Fcgrt	1.26235e-114	2.77808	Hoxd1	2.86777e-192	7.73724	Rora	5.13238e-111	2.39834	Fndc3b	1.96896e-58	2.00832	Haus4	3.32516e-19	2.88458	RP23-405O11.1	7.06677e-26	1.80711	Enoph1	8.21879e-65	1.88445	Adra2b	3.37589e-31	4.14134	Pycard	7.41268e-44	4.56488	Sass6	1.1936e-14	1.69831
784	Mtmr11	7.02813e-69	4.55374	Rtn4	4.35456e-20	5.80104	Gm4980	1.28023e-114	4.4167	Lrrc75b	4.4913e-192	7.3346	Ahnak2	6.74078e-111	1.50923	Rexo2	2.17342e-58	1.93086	Nostrin	4.12805e-19	2.72783	Rnpepl1	7.194e-26	1.57413	Col23a1	1.17315e-64	1.78063	Slmap	3.80155e-31	2.46793	Bid	7.99381e-44	4.97929	Afap1l1	1.20308e-14	2.05285
785	Exoc6	2.23496e-68	4.19457	Galnt13	4.44867e-20	17.5188	Ryr1	1.33013e-114	8.63893	Faxc	5.95801e-192	6.02463	Cbr3	9.5423e-111	2.30417	Rras	2.4868e-58	1.50689	Fitm1	4.27613e-19	2.34043	Zmat4	8.71081e-26	1.92985	Syn3	1.20859e-64	1.96373	Cmss1	3.94914e-31	3.77957	Lrg1	8.41206e-44	8.02164	Plcb2	1.31288e-14	1.68293
786	Fam117b	5.99148e-68	3.05077	Adam11	4.65094e-20	12.166	Clta	2.57245e-114	2.73804	Gprasp2	1.13469e-191	8.96318	Synpo	2.74853e-110	2.69871	Naglu	4.52524e-58	2.55486	Ackr3	7.32551e-19	2.80481	Lrtm2	8.97253e-26	2.1512	Pdgfc	3.31772e-64	2.00678	Eln	4.12667e-31	3.87812	Gadd45a	1.20356e-43	4.18124	Sod3	1.45646e-14	1.66439
787	Nhsl1	9.53063e-68	4.64891	Tmem259	4.89794e-20	1.8383	Zfp36l2	3.35024e-114	2.63472	9530059O14Rik	1.25737e-190	17.3376	Ak1	4.384e-110	2.30967	Ncoa1	5.87948e-58	2.03531	Hoxb3os	7.39108e-19	2.35415	Med22	1.00815e-25	1.61128	Nek6	4.10341e-64	2.368	Gm15915	4.17632e-31	2.82696	Stk24	1.27155e-43	3.01905	Abcb1b	1.49403e-14	1.68928
788	Bsg	1.8782e-67	4.65376	Celf6	5.10502e-20	18.9739	Slc8a1	4.56798e-114	7.91741	Nudt11	1.8802e-190	5.79168	Prkcdbp	7.86239e-110	1.90075	Rell1	6.21512e-58	1.95374	Naf1	7.49807e-19	2.75647	Tnfrsf25	1.27557e-25	2.41455	Suclg2	4.7028e-64	1.95198	Vps37b	4.36747e-31	2.47171	Irf4	2.28158e-43	12.9012	Gm12689	1.49494e-14	3.16461
789	A330009N23Rik	2.17213e-67	5.10176	Slc25a39	5.33304e-20	1.82143	Axl	4.91322e-114	2.96733	Zfp385b	9.37828e-190	7.70792	Gm11627	8.3024e-110	3.50271	Rarres1	1.19559e-57	2.53915	Taok3	1.2096e-18	2.59938	Ccdc101	1.59e-25	1.70495	Slco3a1	4.9314e-64	1.54684	Suclg1	4.41797e-31	1.76701	Elf4	3.84828e-43	9.34463	Fam26f	1.52394e-14	2.10207
790	Ifitm2	2.9784e-67	2.40292	1810041L15Rik	5.38407e-20	15.8661	Sema4d	1.46952e-113	3.9016	Gpr75	1.03663e-189	5.88294	Mbtps1	1.36298e-109	1.94955	Hmgcll1	1.35899e-57	4.20479	Ttc34	1.23517e-18	3.17128	Rnf141	6.19707e-25	1.53757	Slc1a5	5.63972e-64	2.01476	Zic1	4.98718e-31	1.96762	Ddx39	4.62748e-43	4.26628	Wdr81	1.64407e-14	1.51243
791	Pvrl2	1.00993e-66	3.30781	Rims1	5.75985e-20	16.7678	H60b	2.18585e-113	5.05756	Camkk1	2.40623e-188	4.78805	Palm	1.50138e-109	2.10759	Traf3ip2	1.42287e-57	3.68273	Ldb2	1.34527e-18	2.43754	Fam210b	7.99011e-25	2.00406	0610011F06Rik	6.51001e-64	1.64514	Ccdc24	5.99639e-31	2.84914	Lilrb4	7.27748e-43	5.90167	Zfp658	1.68009e-14	2.33945
792	Tspo	1.0321e-66	2.45794	Mtx2	6.08251e-20	1.9365	Amz1	2.48802e-112	6.16619	Rimkla	4.31294e-188	4.32672	Golim4	2.20789e-109	1.80408	Rrbp1	1.5213e-57	1.80598	Actn4	1.38383e-18	1.99612	Tuba8	1.36884e-24	1.96443	Rnd3	7.25919e-64	1.69746	Triqk	6.39372e-31	3.11294	Pdcd1lg2	7.59913e-43	3.04254	Npy1r	1.69965e-14	1.60679
793	Kbtbd11	1.31643e-66	3.095	Mafg	6.26957e-20	1.60255	2310001H17Rik	2.92135e-112	4.89933	Stmn3	9.79688e-188	21.2875	Dpep1	2.67948e-109	3.5653	Rgma	2.01257e-57	2.39733	Lrrc8c	1.46543e-18	2.00338	Pacrg	1.59238e-24	2.42	Echdc1	1.07789e-63	1.79911	Smim3	7.25442e-31	3.49307	Gp49a	7.64133e-43	9.20875	5031414D18Rik	1.94869e-14	1.72051
794	Dennd5b	2.05742e-66	3.11656	Akt1s1	6.55296e-20	1.50417	Mmp12	6.75911e-112	18.3215	Pgr	1.27457e-187	4.68818	P4ha1	1.46047e-108	1.81608	Ctsz	2.56349e-57	1.75877	Gm27477	1.57374e-18	4.2584	Cd320	3.37538e-24	1.67739	Ssfa2	1.78068e-63	1.77094	Pkdcc	8.99744e-31	2.44223	Rgs18	1.02276e-42	6.09212	Pcsk6	2.25165e-14	1.56315
795	Arid5b	2.4064e-66	2.79415	Gpr45	6.81061e-20	17.1943	Dennd4b	9.65852e-112	3.74454	A730020E08Rik	1.36066e-187	4.75455	Ikzf4	6.42148e-108	4.0721	Zic4	2.58221e-57	3.15677	Vcl	2.65518e-18	1.83835	Kctd13	3.52838e-24	1.71553	Nwd1	2.40222e-63	4.11208	Knop1	1.28751e-30	2.24576	Kifc5b	1.07345e-42	3.74222	Cd72	2.54101e-14	1.69634
796	Psmb8	3.93691e-66	2.21435	Sel1l3	7.95269e-20	19.1746	Hps3	3.75642e-111	2.89453	Epm2a	5.62973e-187	5.87733	Ablim1	6.45217e-108	1.7504	F2r	3.74703e-57	2.79747	Elmo2	2.7441e-18	2.57616	Cntln	8.8462e-24	1.52577	Anks1	2.75132e-63	2.24471	Clip1	1.42364e-30	2.28387	Mcm4	1.07464e-42	4.36988	Tlr1	2.60808e-14	1.99691
797	S100a13	4.20892e-66	2.54771	Pank3	8.56611e-20	1.56286	Naip6	5.32283e-111	6.62255	Phyhipl	8.2131e-187	3.35449	Akr1b3	6.68573e-108	1.93592	RP24-337O21.1	4.66389e-57	2.46293	Pola2	2.94274e-18	3.42739	Trp53bp2	9.1372e-24	1.72967	Depdc7	6.26004e-63	1.50303	Tprgl	2.05397e-30	1.88165	I830077J02Rik	1.23172e-42	5.68194	Hlx	2.72503e-14	1.6055
798	3010003L21Rik	5.88562e-66	4.75986	Pou4f3	8.66648e-20	17.6421	Msn	1.79315e-110	2.08023	Th	8.83151e-187	20.5688	Anxa4	7.54165e-108	2.05901	Rab34	4.68829e-57	1.79975	Cds2	3.80733e-18	1.7994	Ankfn1	1.31252e-23	1.76147	Srgap1	6.56395e-63	2.08823	Polr1d	2.16149e-30	1.7745	Sgk3	1.28049e-42	3.56522	Eng	2.72851e-14	1.97145
799	RP23-138I21.4	2.8547e-65	3.61168	Atp1b3	8.95088e-20	2.07327	Mob3c	2.93993e-110	4.55888	Pitpnm2	1.5608e-186	6.7916	Prrc1	2.27295e-107	2.14504	Cdk5rap3	9.0894e-57	1.97337	Kiz	4.04576e-18	2.6302	Opn3	1.61987e-23	1.74121	Shank2	1.01779e-62	3.41586	Dusp9	2.62505e-30	4.04634	Wdfy4	1.63963e-42	6.20157	Gcsam	2.84831e-14	2.8039
800	Gpr182	3.76476e-65	7.81683	Nmnat2	1.05355e-19	14.2071	Ttc7	3.61099e-110	4.16506	Gm16083	2.39129e-186	4.15601	Chpf	3.25713e-107	2.23545	Pcca	1.59482e-56	2.45827	Ptpn22	4.0679e-18	3.95695	Zbtb1	2.69025e-23	1.62945	Cdc42ep5	1.93093e-62	1.8435	Lmo7	3.46492e-30	3.35406	Nfkbid	2.67261e-42	7.9745	Ldb3	2.87354e-14	2.69275
801	Bmp15	3.99249e-65	4.96693	Sorcs3	1.11846e-19	21.1099	B4galt1	1.16725e-109	3.21784	Smim18	2.90498e-186	4.36423	Gabra3	7.53546e-107	4.73266	Fundc2	1.90098e-56	1.74128	Cd36	4.4002e-18	2.51953	Cdh3	3.88946e-23	1.65549	Purg	3.1048e-62	1.72649	2310067B10Rik	3.88037e-30	2.81036	Tipin	2.92597e-42	4.21216	Gpr85	3.32982e-14	1.60346
802	Kctd12	5.02417e-65	1.96638	Atp6v1d	1.27761e-19	2.23376	Sdcbp	1.37568e-109	2.2845	Hivep3	4.40317e-186	6.2684	3110040N11Rik	1.25587e-106	2.32942	App	2.51439e-56	1.87949	Xpc	5.42757e-18	3.0018	Cdrt4os1	4.03545e-23	1.60141	Sec14l2	4.55294e-62	2.80634	Ppp1r3c	6.2429e-30	4.91004	Slbp	3.06112e-42	5.67633	I830077J02Rik	3.63548e-14	2.82609
803	Myof	5.30669e-65	4.32081	Rapgef4	1.37174e-19	11.652	Mb21d1	3.00062e-109	5.04542	Mrgprd	4.47178e-186	25.2523	Kazald1	1.76689e-106	3.62808	Wdr86	2.85152e-56	3.37904	Myc	8.17303e-18	2.89914	Galc	4.87091e-23	1.65081	Itga2	5.90141e-62	5.64544	Sik1	8.97179e-30	2.69552	Kpna2	4.14112e-42	4.37756	Mx1	3.641e-14	2.16699
804	Uaca	5.44188e-65	2.64234	Fh1	1.37875e-19	1.6621	Frrs1	3.04906e-109	5.71809	Six1	1.23873e-185	5.97656	Adamtsl4	7.06935e-106	2.62661	Plbd2	8.09157e-56	1.73522	E130102H24Rik	1.34952e-17	2.48684	Il17rb	5.11532e-23	2.65765	2310022B05Rik	6.02604e-62	1.76814	Bin1	9.52891e-30	1.72122	Ldhc	4.15116e-42	2.85711	Cass4	3.76802e-14	1.90589
805	Midn	8.50297e-65	3.13381	Ttc3	1.46064e-19	6.89917	Ccl8	3.43877e-109	27.0689	Sh3yl1	1.44729e-185	4.99286	Mgat4c	7.40271e-106	4.60616	Sec61a1	8.40217e-56	2.06842	Gm26797	1.48812e-17	4.35076	2510046G10Rik	5.43125e-23	1.95737	Calr4	6.79387e-62	3.64796	Arhgef17	1.0177e-29	2.0274	Rgs14	5.05606e-42	8.65278	Il1b	4.3588e-14	2.02504
806	Ctgf	9.04305e-65	5.85536	Clrn1	1.54718e-19	16.8566	Tbc1d14	3.70782e-109	3.48632	Rac3	2.00001e-185	7.64978	Nenf	9.60863e-106	1.99396	Rps4l	9.56133e-56	2.05754	Mxd4	1.61147e-17	1.75612	Ccdc51	1.04884e-22	2.37048	Slc13a3	1.04775e-61	2.64546	Cpe	1.10436e-29	1.5378	Brca2	5.93081e-42	3.4854	Dennd1c	4.4765e-14	1.59743
807	Ccnd2	9.47138e-65	2.7154	9330182L06Rik	1.66156e-19	19.0427	Fgr	4.55911e-109	5.55205	Rusc1	2.67673e-185	6.51188	Mtmr11	1.11113e-105	3.38928	Pds5b	9.75844e-56	1.94198	Myof	1.66561e-17	3.3104	Slc9a6	1.0835e-22	1.51988	Ldlr	1.37761e-61	1.68224	Peak1	1.58327e-29	2.08681	Prss50	6.0727e-42	2.32573	Nap1l5	4.54365e-14	1.51505
808	Cit	1.35365e-64	4.50384	Zfp106	1.79564e-19	1.5727	Gm13710	2.65203e-108	7.7248	Gmpr	2.74557e-185	4.98501	Ace	1.14048e-105	3.39143	Zswim7	1.16598e-55	2.06555	Chst7	1.77575e-17	3.63816	Nr4a3	1.21235e-22	2.05405	Lect1	1.63512e-61	4.73443	Prr5l	2.18318e-29	4.05344	Lyz2	6.36644e-42	8.44273	Itgb7	4.6723e-14	3.92734
809	Psme1	1.79866e-64	2.55463	Cul5	1.82175e-19	1.76446	Ccdc106	2.72944e-108	5.77879	Lrrc16b	6.44688e-185	7.19521	Lrrc59	1.21925e-105	1.9093	Twsg1	1.27151e-55	2.19182	Nub1	2.16548e-17	2.19376	Wdr17	1.55563e-22	2.39051	Pard6g	1.79693e-61	1.54712	Vdac1	2.64941e-29	1.74183	Tmem154	1.35146e-41	8.03737	Oas1g	4.8521e-14	1.51751
810	Cmpk2	2.26479e-64	3.53949	Nrbp1	1.87723e-19	1.55624	Eps8	6.02738e-108	3.33878	Pqlc3	1.19489e-184	5.41617	Sec23a	1.39916e-105	2.00941	Zbtb20	1.50511e-55	1.77863	Gng4	2.21017e-17	3.50437	Klf16	1.95021e-22	1.97445	4931406C07Rik	2.33273e-61	1.89956	Slc25a5	2.92038e-29	1.84277	Hist2h2ab	1.5063e-41	4.49369	Cytip	4.95294e-14	2.69316
811	Bmpr2	4.25693e-64	2.60029	Tmem63c	1.88021e-19	18.4209	Gm20645	7.14075e-108	4.37324	2900079G21Rik	2.59769e-184	4.38679	Fap	1.97984e-105	2.25157	Tmprss13	1.69403e-55	3.41824	Slc5a3	2.24446e-17	2.60776	Tmem120b	2.37883e-22	1.87816	Dnajb12	3.11049e-61	1.7221	Ubr1	3.19151e-29	2.44028	Cenpl	1.82329e-41	4.06634	Arid3b	4.97365e-14	1.60285
812	Id3	6.78927e-64	2.08891	Jakmip2	1.89921e-19	19.4306	Ipcef1	1.98792e-107	5.2933	Fam167a	4.42855e-184	8.30123	Smarca1	3.20684e-105	3.27166	Wbp5	1.80186e-55	1.76588	Dhrs7c	2.40042e-17	2.96886	D630003M21Rik	3.0103e-22	1.6672	Fars2	4.57181e-61	1.78862	B230219D22Rik	3.8951e-29	1.85345	Themis2	2.36021e-41	6.75554	H2-Oa	6.6659e-14	3.71761
813	Col4a2	1.46318e-63	2.16254	Tmem28	2.47255e-19	12.0005	Myof	4.20823e-107	4.07984	Bex1	1.28572e-183	19.0221	Atp8b2	3.42469e-105	2.66647	Nenf	2.30715e-55	1.79124	Hoxa5	5.28055e-17	2.76884	Cyp4f14	4.2181e-22	2.53757	Dnaic2	8.75098e-61	5.372	Rbm3	5.05472e-29	1.66795	Gm20628	2.5102e-41	3.38589	Hist1h4i	6.74615e-14	1.59505
814	Sik1	6.4228e-63	2.64344	Otud6b	2.86816e-19	1.54368	Rps4x	4.89567e-107	2.24183	Slc37a1	1.52101e-183	4.72489	Emb	4.06973e-105	2.89898	Pbx1	3.14079e-55	1.93342	RP23-97L11.1	7.39581e-17	4.17625	Zscan18	5.35395e-22	2.21158	4930444P10Rik	2.49163e-60	3.76512	Lnx2	5.24553e-29	3.79541	Gm8369	2.62966e-41	6.34395	Grhpr	6.93306e-14	1.51616
815	Samhd1	6.9674e-63	2.53191	Igsf21	2.92218e-19	17.1355	Ppm1h	6.92606e-107	3.28052	Samd10	2.12487e-183	5.39992	Abhd11os	5.69562e-105	3.47612	Gstt1	4.72345e-55	2.07553	Wif1	7.60343e-17	2.11034	Diras2	5.61451e-22	2.49857	Nkain2	2.97399e-60	3.11138	Palm2Akap2	5.29056e-29	2.94624	Samhd1	2.7711e-41	6.0725	Sp140	7.31685e-14	1.97078
816	Ptgs1	9.70188e-63	4.73969	Wdr1	3.6538e-19	1.72936	Cxcr3	1.17321e-106	6.44175	Cntn3	2.77016e-183	5.52361	Pdcd4	8.7823e-105	2.01021	Smtn	5.87943e-55	1.51381	Lphn1	8.13463e-17	2.172	0610040B10Rik	6.43514e-22	2.20916	Sod3	3.22476e-60	1.62957	Ndufaf2	8.14536e-29	2.10503	Dnmt1	2.78002e-41	3.25475	Fam57a	7.53829e-14	1.63602
817	Calm1	1.7153e-62	2.5923	Spr	3.80963e-19	1.70835	Hvcn1	3.03634e-106	5.77944	Tmod1	3.02138e-183	6.47906	Ildr2	9.74547e-105	4.4328	Lrrk1	6.21135e-55	3.04146	Myo1c	9.8908e-17	2.39383	Nat9	6.69134e-22	1.55163	Gm10863	6.77943e-60	2.47082	Ndufb10	8.37348e-29	1.76772	E2f4	3.73334e-41	4.04435	Hcn2	7.95136e-14	2.91859
818	Pwwp2b	3.14809e-62	4.28662	Nsg2	4.54053e-19	13.7626	Scpep1	3.13404e-106	2.99406	Usp35	5.05782e-183	4.89956	Olfml1	1.50811e-104	2.1958	Arxes1	8.09445e-55	2.65681	Daam2	1.05605e-16	1.93827	Micu2	7.10061e-22	1.56672	Abcg1	1.06162e-59	1.58833	Pkd1	8.80608e-29	2.17523	Ceacam10	4.33598e-41	10.777	Myof	8.64987e-14	2.17949
819	Nod1	3.52341e-62	3.14388	Frmpd4	5.09634e-19	17.1113	Smap2	3.35401e-106	2.85076	Inpp5j	9.97393e-183	5.76529	Uap1	4.07785e-104	2.45325	9130008F23Rik	1.18176e-54	3.38407	Gm26648	1.10903e-16	4.99821	Rhpn1	1.76005e-21	1.9024	Morn2	1.41083e-59	1.71048	Fermt2	9.2867e-29	1.58363	Nrros	7.13675e-41	3.88295	1700066M21Rik	9.24364e-14	1.95309
820	Isyna1	5.01982e-62	2.62903	Acot13	5.09946e-19	1.74233	Rpl23	3.63802e-106	2.12782	Htr5b	1.41983e-181	4.05425	Gm20696	4.3116e-104	3.22077	Adora2b	1.47641e-54	3.53745	1700036A12Rik	1.13164e-16	2.15828	Scrib	3.53875e-21	1.57488	RP24-240G4.2	5.83022e-59	2.17091	Chn1	1.44428e-28	2.30573	Vrk2	9.68218e-41	3.30946	Spock3	9.43257e-14	2.14778
821	Mycl	5.03959e-62	5.30149	Nbr1	5.25732e-19	1.73839	Rpl12	2.12531e-105	2.37656	Bend4	2.18211e-181	5.28919	Ostc	9.97796e-104	1.91258	Papss2	1.79488e-54	4.05534	Arl4a	1.2872e-16	2.09081	Plekhg3	3.68405e-21	1.54489	Lss	6.97721e-59	2.07762	Kank1	1.60831e-28	2.51287	Gm12253	1.00769e-40	3.66594	Igfbp4	9.60387e-14	1.70642
822	Pfkl	1.047e-61	2.71465	Mmp15	5.49272e-19	1.50396	Gpr165	2.18366e-105	9.7986	1700001L05Rik	5.04021e-181	5.17287	Crispld1	1.00109e-103	4.81524	Kcp	2.45936e-54	5.07486	Cacnb3	1.38542e-16	2.35555	Sc5d	6.35933e-21	1.56597	Fst	1.13221e-58	1.71101	Msn	1.61098e-28	1.58971	Csf2rb	1.07999e-40	6.05554	Ppp1r12b	9.87732e-14	1.59879
823	Rhoj	1.06807e-61	1.77833	Mkks	5.5861e-19	1.8975	Cmtm6	2.53465e-105	2.82973	Opcml	1.91755e-180	7.77324	Igfbp2	1.15743e-103	7.62354	Eva1b	2.79389e-54	1.7098	Hoxc4	1.45369e-16	2.97038	Zfp429	7.82976e-21	1.93427	Dusp18	2.38018e-58	1.66937	Map1lc3b	1.6858e-28	1.76921	Hhex	1.27641e-40	5.44343	Gm16168	1.03833e-13	1.53716
824	Irgm1	1.17289e-61	2.78409	Inpp5j	6.15831e-19	20.3211	Taok3	1.36446e-104	2.91559	Fam19a4	7.34579e-180	18.2148	Plxna4	3.29265e-103	2.70577	Pik3r2	4.46191e-54	2.03715	Stim1	1.5873e-16	2.5995	Rnf152	1.14281e-20	1.64849	Slc1a2	2.67397e-58	3.74453	Txlnb	1.9881e-28	3.70089	5430427O19Rik	1.50298e-40	9.63072	Mark1	1.06557e-13	1.85127
825	Pitpnc1	1.17608e-61	2.09771	Setd3	7.79998e-19	1.85816	Grb2	1.76028e-104	2.39751	Ackr1	2.26304e-179	5.59475	Manf	4.66701e-103	2.24329	Chrna1os	5.40731e-54	3.13063	Gm13583	1.78026e-16	1.7019	Gm26877	2.22298e-20	2.34945	Diap3	3.52393e-58	2.34862	Ech1	2.33432e-28	1.78213	Ctss	1.51279e-40	2.56638	Phf11a	1.08992e-13	2.38838
826	Oasl1	1.36532e-61	6.06672	Ggnbp2	8.76521e-19	1.73392	Rps27a	1.77605e-104	2.19777	1500011B03Rik	4.9034e-179	8.47011	Asap3	7.87821e-103	3.45131	Cmtm7	5.83897e-54	1.67706	Ache	2.26073e-16	2.35196	Ttll9	2.51132e-20	2.39949	Scp2	3.55005e-58	1.597	Smco4	2.49566e-28	1.83172	Memo1	2.28878e-40	3.17567	Apbb1	1.09029e-13	1.52295
827	Gm20655	1.85743e-61	3.98529	Cttn	9.0424e-19	1.50738	Mknk1	3.15618e-104	3.58209	Ttll7	5.40186e-179	12.2264	Wls	9.59026e-103	1.84923	Golgb1	8.12574e-54	1.88898	Fam150b	2.27566e-16	3.65842	St3gal3	2.52008e-20	1.63731	Kbtbd11	5.4719e-58	1.60947	9130008F23Rik	2.63076e-28	3.46135	Skap2	2.83547e-40	4.39743	Ap2a1	1.09894e-13	1.58771
828	Lfng	1.90901e-61	4.06906	Ostf1	1.15246e-18	2.26586	Amica1	5.13617e-104	7.36092	Plekhm3	9.58639e-179	5.09404	Fam26f	9.79058e-103	5.03538	Chsy1	1.089e-53	2.65607	Bdnf	2.28908e-16	3.03796	Syde2	2.61672e-20	1.93836	Spry2	7.87435e-58	1.74527	Rnd1	2.73473e-28	7.17815	B430306N03Rik	3.06777e-40	10.7778	Anxa1	1.14418e-13	2.23703
829	Sema3g	3.05619e-61	3.86281	Psap	1.17146e-18	2.21644	5430435G22Rik	5.73181e-104	3.74181	Gpr64	1.85188e-178	8.92548	Podxl2	9.79623e-103	2.36662	Pygl	1.23444e-53	2.94574	Smim12	2.54069e-16	2.31886	Csrnp2	4.25292e-20	2.05283	Tmem55a	9.60997e-58	1.67838	Ccdc141	2.87789e-28	2.41142	S1pr5	3.18313e-40	8.27273	E330020D12Rik	1.21902e-13	1.52439
830	Rab11a	3.16719e-61	2.62625	Golga7b	1.19607e-18	15.2896	Rpl37a	5.97268e-104	2.08851	A3galt2	3.33497e-178	7.53858	S100a16	1.01185e-102	1.6993	Gm807	1.23585e-53	2.9581	Vipr1	3.44969e-16	3.08516	Rassf3	4.67729e-20	1.50303	Efnb1	1.46346e-57	1.56113	Lcmt2	3.42675e-28	4.51774	Tnfrsf8	3.46009e-40	3.43454	Gja4	1.2639e-13	1.56044
831	Sptbn1	4.28925e-61	2.55437	Tmem179	1.21779e-18	13.5955	Map4k1	9.16804e-104	5.43253	Celf5	2.87008e-177	4.97939	Man2a1	1.35288e-102	2.62657	Cacna1e	1.26755e-53	4.14375	Fez2	3.51412e-16	2.0988	Hepacam	5.65721e-20	1.53331	Ift57	1.66162e-57	1.67944	Ddr2	3.91063e-28	2.14522	Gm10110	3.93324e-40	5.1792	Pkp4	1.28105e-13	1.56256
832	Tagln2	6.64463e-61	1.67932	Cdk9	1.29591e-18	1.68585	Arhgef6	1.1919e-103	2.95267	Klhl32	5.61799e-177	4.48496	Tnfsf15	1.45497e-102	3.38072	BC028528	1.33465e-53	1.64766	Adamtsl4	3.60612e-16	2.81476	Utp14b	6.40218e-20	1.77818	Itsn1	1.8776e-57	1.62056	Atp5g3	4.42812e-28	1.73907	Rasal3	3.99995e-40	6.06595	Parvb	1.31472e-13	1.93804
833	Zfp715	7.12605e-61	3.30252	Tsg101	1.37436e-18	2.07015	A330040F15Rik	1.20466e-103	6.67434	Tmem72	1.35266e-176	5.63891	Erp44	1.57406e-102	1.82922	Cd164	1.48232e-53	1.78892	4933405D12Rik	4.96206e-16	2.33927	B130046B21Rik	8.34074e-20	2.33506	Klhl5	2.08581e-57	1.59662	Lmna	6.61468e-28	1.52614	Cpa3	4.07803e-40	92.9844	Clec1b	1.32755e-13	13.4378
834	Mtus1	7.86026e-61	2.15474	Tac1	1.43184e-18	7.9357	Gda	1.33516e-103	5.19319	Moxd1	2.08329e-176	11.9867	Leprel4	4.10348e-102	2.01695	Chd3	1.51566e-53	1.9633	Sspo	5.77683e-16	2.80054	Adcy2	9.92473e-20	2.35236	4930520O04Rik	2.03882e-56	3.95974	Prkar1a	7.7576e-28	1.70344	Abca13	4.15281e-40	3.18701	Desi1	1.33437e-13	2.09124
835	Gadd45g	1.64964e-60	2.52919	Cystm1	1.44962e-18	6.08105	Man2a1	1.34495e-103	3.8137	A330076H08Rik	3.9353e-176	13.0426	Xpnpep2	6.3421e-102	4.5918	Ppapdc3	2.45856e-53	2.36678	2010111I01Rik	6.5488e-16	1.83554	Plxna1	1.50699e-19	1.634	2010204K13Rik	5.21991e-56	3.45672	Gm15910	8.54854e-28	3.95548	Polq	6.02075e-40	5.36252	Amdhd1	1.46758e-13	1.82537
836	Tsc22d2	2.34824e-60	2.57043	Taok1	1.49107e-18	2.35314	C130050O18Rik	1.36018e-103	6.67943	B230217O12Rik	1.96254e-175	4.46705	Chic2	7.90603e-102	1.7966	Tvp23b	5.09715e-53	1.73617	9530046B11Rik	7.74862e-16	4.26349	Gm16121	1.54754e-19	1.97187	Msi1	5.80059e-56	2.32124	Gm10621	8.59193e-28	5.40763	Rffl	7.28408e-40	3.57793	Poc1b	1.49571e-13	1.5018
837	Dlc1	4.49893e-60	2.11416	Kcng4	1.66199e-18	15.3078	Zfp36l1	1.73202e-103	2.34173	Eno2	2.09454e-175	7.22046	Mdfi	4.04373e-101	3.96006	Irak3	6.27496e-53	2.94498	D430036J16Rik	7.93609e-16	3.98684	Trim45	2.10608e-19	1.68535	Zfp467	8.33588e-56	1.53022	Macf1	8.6428e-28	1.86798	Ms4a2	7.56e-40	14.4131	C030034L19Rik	1.50874e-13	1.76525
838	Dram2	4.68137e-60	2.73953	Calm3	1.84103e-18	2.39077	Elmo1	2.53971e-103	2.67287	BB218582	7.47902e-175	5.64464	Bcat1	4.69728e-101	2.50834	Echdc2	6.80223e-53	2.85576	Cmbl	8.38377e-16	2.43564	BC043934	2.29563e-19	2.58649	2610035D17Rik	2.44878e-55	1.96718	Gpc4	1.03742e-27	2.29723	Ccdc63	8.83461e-40	6.46842	Baz1a	1.52552e-13	1.69264
839	Fam171a1	5.04368e-60	2.8216	Cnot7	1.86391e-18	1.53222	Vamp8	4.44783e-103	2.24897	Syt13	1.31915e-174	5.20211	Zfp385b	6.33692e-101	3.88006	Mmp11	6.95455e-53	3.33827	Ak3	8.5533e-16	2.19193	Asxl1	2.37486e-19	1.60499	Rab13	3.86315e-55	1.54702	Id3	1.13817e-27	1.81207	Plbd1	1.02984e-39	6.41394	Zfp120	1.64669e-13	1.52449
840	Zak	8.7229e-60	2.07789	F2rl2	2.06668e-18	16.5307	Sirpb1b	6.27974e-103	6.40649	B830012L14Rik	2.08024e-174	9.17954	Erg	7.95097e-101	3.52234	Mxd4	1.02024e-52	1.67642	Mbd2	8.75654e-16	1.86851	Lrrtm2	2.40302e-19	1.74314	Fat1	7.22673e-55	1.64601	Fam217b	1.35522e-27	3.05027	Pmf1	1.0642e-39	3.40725	Trim47	1.84386e-13	1.59116
841	Rdx	9.30012e-60	3.12182	Trim9	2.26787e-18	19.3182	Itga9	4.6004e-102	4.55142	Angel1	2.13405e-174	5.62301	Ssr4	1.2174e-100	2.03257	Uggt2	1.64424e-52	3.13264	H2afy2	8.86057e-16	2.74572	4921524J17Rik	2.63453e-19	1.52863	Npb	1.30808e-54	3.12389	Trak2	1.66029e-27	2.38833	Anapc15	1.50044e-39	3.2984	Itgal	2.23613e-13	3.81255
842	Ucn	9.40302e-60	5.28818	Tmem151b	2.27504e-18	14.1779	Diap1	5.45753e-102	3.161	Stk32c	2.19969e-174	5.60456	Rab30	1.27274e-100	2.7299	Colgalt1	2.54225e-52	1.87441	Bhlhe22	9.0673e-16	3.08542	Tekt5	2.64719e-19	2.41145	Sh3kbp1	1.74486e-54	1.58559	Akap17b	1.72048e-27	3.91761	Cd28	2.31537e-39	10.8801	H2-Ob	2.86164e-13	3.64608
843	Lnx2	1.07203e-59	3.74973	Rnf6	2.67233e-18	1.92736	Mapk14	5.54283e-102	3.12866	Pax2	2.94649e-174	3.44209	Ext2	1.64859e-100	1.78523	Cd81	2.91316e-52	1.9924	Slc29a1	9.56895e-16	1.8778	Cnih3	3.28164e-19	1.54929	Nsmce1	1.78809e-54	1.57299	Ndufs7	1.79376e-27	1.74221	Uros	2.51788e-39	5.45836	Samsn1	2.93693e-13	1.72532
844	Akr1c19	1.19175e-59	2.51022	Spin1	2.90432e-18	1.86086	D1Ertd622e	7.48581e-102	3.43019	Tppp	8.41096e-174	5.43338	Sppl2a	1.67647e-100	1.81587	Rcn2	3.56547e-52	1.7608	Cldn15	1.1291e-15	3.80331	Kcna2	3.95403e-19	1.50778	Gm27217	1.94688e-54	5.29138	Ldlrad3	1.99083e-27	1.97884	AW112010	2.85006e-39	23.3518	Apobr	3.02723e-13	1.58703
845	Cmas	1.50665e-59	2.89835	Cd2ap	3.08757e-18	1.74845	Lyz1	7.72464e-102	15.5656	Gpr158	8.71413e-174	4.22415	Plbd2	1.71161e-100	1.76573	Sec61g	4.35093e-52	2.18388	2900041M22Rik	1.1632e-15	3.50377	Vsig10	4.28802e-19	1.83298	Ksr1	4.07039e-54	2.20712	Atpif1	2.03174e-27	2.02173	Atad5	3.70168e-39	4.87336	Dpep2	3.35553e-13	2.74178
846	Diap1	1.70304e-59	2.90749	Actr10	3.12484e-18	2.54216	Pnpla7	8.82805e-102	4.14007	Lrrtm2	9.42517e-174	5.04397	Daam1	1.88345e-100	2.19547	Slc20a2	7.63662e-52	2.54255	Tbl1x	1.17193e-15	2.11965	Aatf	4.84429e-19	1.57157	Trim13	5.20084e-54	1.60258	Esyt1	2.33723e-27	2.06489	Tnfrsf14	4.12095e-39	3.54648	Pde5a	3.71803e-13	1.67372
847	Tbc1d8	2.17983e-59	3.99315	St8sia1	3.12933e-18	20.8043	Psap	1.41264e-101	2.36817	Trim46	2.29822e-173	4.69308	Zhx3	1.94495e-100	2.92331	Ccdc80	9.21262e-52	1.78117	Agtr1b	1.24854e-15	3.13473	Rabgef1	6.79228e-19	1.63187	Sertad2	1.74793e-53	1.61884	Zic2	2.95431e-27	3.36535	Wdr76	4.19912e-39	3.4329	Lrch4	3.73512e-13	1.59872
848	Tbc1d2b	4.44961e-59	3.5002	Ogfrl1	3.18647e-18	8.57999	Asah1	2.3055e-101	2.32785	Cdk15	2.72914e-173	9.14922	Rarg	2.35422e-100	1.92707	Ebf4	1.16993e-51	3.50197	Ptgdr2	1.28867e-15	2.32167	Als2	7.09571e-19	1.9611	Fbxo3	1.83915e-53	1.64766	Rock2	3.23589e-27	1.82281	Abi3	4.6671e-39	8.35697	Slc45a3	3.83378e-13	3.75775
849	Gm5127	6.45251e-59	3.02986	Snhg11	3.21693e-18	8.03373	Capza2	3.4939e-101	2.32122	2410018L13Rik	2.87868e-173	5.24502	Ifitm10	4.23903e-100	3.30461	Pdia6	1.63971e-51	1.85038	Fam217b	1.30448e-15	3.12504	Pcsk6	9.63476e-19	1.82514	Tcf7l1	1.95146e-53	1.83803	Hoxb4	3.28222e-27	2.72706	Cd300lf	8.41898e-39	6.51474	Mmp11	3.96894e-13	1.95142
850	Adamts1	8.67099e-59	2.8832	Trove2	3.36952e-18	1.51334	I830077J02Rik	4.58752e-101	6.07443	Kcng2	3.79472e-173	7.85171	Sdpr	4.77651e-100	2.90027	Fuca2	2.22354e-51	2.08958	Tmem184b	1.65768e-15	2.63628	Icam5	1.28908e-18	2.32782	Eva1c	1.9671e-53	1.96717	Tnfrsf19	3.30359e-27	2.67543	Fbxo48	9.49281e-39	2.95805	Tspan9	4.44058e-13	1.96867
851	Cdc42ep1	1.13457e-58	2.93037	Msl1	3.45571e-18	1.58052	Plxnd1	2.90903e-100	2.6541	C1qtnf4	9.26481e-173	8.3531	Snx2	6.53588e-100	1.79198	Pdk1	2.52796e-51	2.84184	Plekhh2	1.71235e-15	3.24034	Rilpl1	1.46574e-18	1.5875	Lrrtm4	4.27365e-53	1.82532	Ugcg	3.403e-27	3.65334	Ccdc18	9.79917e-39	4.71001	Rasl12	4.71848e-13	1.62322
852	H2-D1	1.39931e-58	2.30437	Ypel3	3.71743e-18	2.39812	Shisa5	4.78752e-100	2.33027	Prph	3.79178e-172	28.0043	Igsf3	1.10363e-99	1.77398	Stk32b	4.95359e-51	2.58271	Rian	1.80257e-15	1.60143	Uck2	1.53991e-18	1.70941	Hibadh	7.55751e-53	1.57546	44446	5.0378e-27	2.00684	AI467606	9.90799e-39	5.38216	Synpo2	4.78932e-13	2.93294
853	Itpr2	2.05425e-58	3.10152	Cct7	3.83178e-18	2.62701	H2-K1	5.00974e-100	2.26004	Tmem74b	4.10335e-172	4.14778	Pofut2	1.23896e-99	1.77867	Meis1	6.55099e-51	3.59781	Atp2a3	1.86222e-15	3.20524	Dph6	1.5902e-18	1.52888	Erbb2	9.55404e-53	2.28867	Plekhg2	5.17256e-27	2.43482	Fes	1.0497e-38	5.50256	Nhsl2	4.91156e-13	1.69277
854	St3gal1	1.42957e-57	3.76419	Dhx15	3.86502e-18	2.09513	Akr1b3	6.36311e-100	2.489	Ttll1	5.2521e-172	4.80476	Adarb1	1.26282e-99	3.17467	Gli2	6.892e-51	4.60758	Hdac5	2.00936e-15	2.36449	Ano8	1.7522e-18	1.54288	Samd5	1.37065e-52	3.72456	Sytl2	5.41498e-27	2.79649	St3gal1	1.08918e-38	3.95211	Fhl1	5.13578e-13	2.0434
855	Ier5l	1.93929e-57	2.69439	Pink1	4.10173e-18	2.25409	Gm454	1.16041e-99	6.42572	Fam163b	6.846e-172	3.26576	Eea1	1.94204e-99	1.7512	Klf5	1.03046e-50	3.0856	Minos1	2.13068e-15	1.59954	Hist1h1e	3.53321e-18	1.82606	Tle3	3.41627e-52	2.11116	Pyurf	5.82001e-27	2.27491	Prkar2b	1.28608e-38	2.77552	Slc5a4b	6.09115e-13	1.66823
856	Rtp3	2.43851e-57	3.02621	Atxn10	4.1692e-18	2.44544	Efcab4a	1.82836e-99	4.30049	Stau2	1.40656e-171	6.05962	Vegfc	2.8237e-99	5.43011	Smco4	1.15134e-50	1.53776	Tmem200b	2.13539e-15	3.15814	Wdfy2	3.72448e-18	2.18137	Olfml1	3.5205e-52	2.12439	Uqcrb	5.96873e-27	1.70669	Fosl1	2.25211e-38	7.49356	Gm26520	6.40933e-13	1.73659
857	Taok2	4.15163e-57	2.72495	RP24-63O23.1	4.50194e-18	2.38943	Gm12166	5.77935e-99	2.92382	Map9	1.44897e-171	4.91394	Kcne4	3.92006e-99	2.31889	Nckap5l	1.55874e-50	2.71933	Abi2	2.26879e-15	2.2129	Gm27010	3.80245e-18	1.79005	Mpst	5.12332e-52	1.75156	Asap2	6.29964e-27	2.2151	Rasgrp2	2.27419e-38	2.38102	Ttll7	6.43003e-13	1.80226
858	Gm10638	5.72298e-57	3.96744	Birc6	4.53548e-18	2.15899	Gch1	1.71751e-98	3.70295	Tmem45b	1.71373e-171	19.0795	Antxr1	3.9526e-99	2.31401	Lpp	1.88173e-50	1.65254	5430416O09Rik	2.45655e-15	3.31923	Bloc1s5	4.01706e-18	1.60891	Paqr8	5.31062e-52	1.63446	Lrrfip1	6.8064e-27	2.43934	Lat	2.31587e-38	8.13174	Usp31	6.58485e-13	1.53378
859	Gm26902	6.90857e-57	4.20678	Gm27040	4.59713e-18	4.8455	Pitpna	2.8009e-98	2.16346	Rasef	3.39103e-170	3.939	Oat	9.77677e-99	1.9839	Mirg	2.39086e-50	3.04057	Ehd3	2.81654e-15	1.96831	Gpr157	4.05103e-18	1.96563	Ccdc157	6.31666e-52	2.22056	Dusp8	6.87703e-27	2.37858	Mctp2	2.32962e-38	5.53627	Fam122b	7.46728e-13	2.40396
860	Mesdc1	1.16793e-56	2.98613	Crip2	4.95172e-18	1.86057	Car9	3.37833e-98	5.61552	Lyrm9	6.22329e-170	4.55281	Cacna2d3	1.37777e-98	3.17329	Kcnt2	2.64757e-50	3.69315	Fam212b	2.85477e-15	2.46581	Bdh1	4.09269e-18	2.22752	Tanc2	9.76088e-52	1.75142	Gpcpd1	7.42682e-27	1.77006	Gm15657	2.39115e-38	1.50054	Rem1	7.79327e-13	1.67275
861	Ceacam1	1.37606e-56	3.83292	Lrsam1	5.34173e-18	13.7884	Prr13	4.19855e-98	2.24832	Phactr1	7.05542e-170	7.98876	Ccdc25	1.45233e-98	1.97324	H2-T22	3.66662e-50	2.1383	Edem2	3.01781e-15	2.36213	Faah	4.18866e-18	1.65859	Chka	2.80916e-51	1.73313	Pawr	7.8144e-27	3.97499	Pdcd1	3.0664e-38	10.3581	Cd180	8.40058e-13	1.87438
862	Hs3st3b1	1.42771e-56	4.3698	Dapk3	5.38179e-18	1.64427	Phf11d	1.34831e-97	4.28684	Lrp8os3	7.69026e-170	2.87556	Nfe2l1	1.50739e-98	1.70342	Mpg	5.82325e-50	2.10814	Trak1	3.82462e-15	2.50138	Slc25a13	7.31988e-18	2.09493	Fam126a	3.8747e-51	1.95909	Ppm1l	8.06052e-27	1.7387	Kynu	3.20839e-38	4.77079	Nxpe5	9.55832e-13	2.05326
863	Osbpl9	1.98859e-56	2.40282	Nbeal1	5.56306e-18	1.79437	Morc3	1.55101e-97	2.73409	Gm26945	8.57247e-170	6.52882	Echdc2	3.42126e-98	2.87183	Fam161a	7.25377e-50	2.53824	C1s2	4.3176e-15	2.99347	Wdr54	7.33185e-18	1.69242	Pdk4	5.28881e-51	4.2226	Rsu1	9.22746e-27	1.696	Fut7	3.27011e-38	3.63917	Car9	9.80902e-13	1.68669
864	Map4k3	2.43114e-56	2.91423	Exoc3	6.01287e-18	2.19732	Pde3b	1.83975e-97	4.25089	Paqr5	1.38906e-169	19.1938	Ccnd2	4.78986e-98	2.03814	Usp46	8.02616e-50	2.12071	Leprel2	4.88433e-15	1.9652	Tmem62	7.66439e-18	1.51119	Dab1	6.32027e-51	3.85413	Spop	1.18018e-26	1.67444	Nadk2	3.47943e-38	3.01997	Lpp	9.93517e-13	1.67077
865	Il20rb	2.5708e-56	5.16278	Lrp10	6.55246e-18	1.89815	Rps9	2.07925e-97	2.08278	1110018N20Rik	1.83007e-169	5.05489	Sepn1	7.54084e-98	2.08298	Hyi	1.16203e-49	2.0118	RP23-185G9.3	5.15228e-15	2.15409	Alkbh1	7.96706e-18	1.55613	Frmd5	6.8848e-51	4.52211	Atoh8	1.21194e-26	4.0296	Mthfd2	3.81894e-38	3.22235	Card9	1.03e-12	1.75962
866	Hsf3	3.24694e-56	2.26853	Rabgap1	6.83953e-18	1.56332	Cd97	2.32585e-97	3.98228	Myo1a	2.04385e-169	7.33047	Srpr	1.05263e-97	1.75867	2700046A07Rik	1.70979e-49	2.79602	D630033O11Rik	6.29759e-15	3.07117	Hip1r	1.01921e-17	1.82858	E2f5	8.32223e-51	1.75943	Gm14285	1.29138e-26	3.05605	Cyfip2	4.16396e-38	2.94242	B430306N03Rik	1.10896e-12	1.78242
867	Nav1	5.20673e-56	1.84953	Cltb	6.99242e-18	2.47652	Tgif1	3.6504e-97	3.37688	Pde2a	2.06735e-169	4.97354	Maged1	1.10042e-97	1.71422	Tmc4	1.92748e-49	2.85015	Obscn	7.89511e-15	2.7882	Wwp2	1.02267e-17	1.70253	Zmynd8	1.63573e-50	1.60558	Inpp5b	1.59457e-26	2.95227	4930579G24Rik	6.77865e-38	3.10873	Btnl2	1.12178e-12	1.63998
868	Hoxb7	9.39042e-56	2.79608	Grxcr2	7.55564e-18	7.96657	Itgax	4.15068e-97	6.42981	Sdr39u1	2.40201e-169	4.58915	Cish	1.5968e-97	3.18168	Pck2	2.96975e-49	2.48077	Ehbp1l1	8.05524e-15	2.63704	Chdh	1.13939e-17	2.28452	Dtx4	2.05001e-50	1.56675	Cacnb3	1.67184e-26	2.17035	Psd4	8.90026e-38	6.04414	Pik3c3	1.14032e-12	1.81647
869	Gm26632	1.37444e-55	3.14817	Srpk2	7.96977e-18	2.31357	Rps23	4.95447e-97	2.14192	Gm22839	2.87918e-169	1.97008	Mcu	1.90802e-97	2.55843	Arl1	3.03258e-49	1.81953	Trpv2	1.27338e-14	2.58465	Fancc	1.27911e-17	1.9014	Dnajc1	2.71094e-50	1.52377	Trpc4	1.85787e-26	4.11755	Akna	2.31251e-37	5.5359	Fam228b	1.21122e-12	1.66341
870	Ebf3	1.54925e-55	2.97062	Oprd1	8.07797e-18	8.51211	Kif21b	7.10423e-97	4.58248	Bhlhe41	3.90228e-169	6.71923	Fgfr2	2.36471e-97	3.68681	F11r	3.06102e-49	1.91461	Gm11476	1.48131e-14	2.23685	Gm17251	1.72625e-17	1.72741	Dnajc9	3.76314e-50	1.5742	Tmem200b	1.91431e-26	3.39957	Olfm4	3.01824e-37	3.46679	Gpr17	1.46083e-12	1.57567
871	Gatsl3	1.68442e-55	3.11701	Tcp1	8.33963e-18	2.32964	Pdcd2l	8.81821e-97	3.15842	Slc36a1	4.29064e-169	8.17637	Mia3	5.81315e-97	1.75902	Esp8	3.75617e-49	2.9902	Hamp2	1.54794e-14	2.40909	Papolb	1.78739e-17	1.984	4930402H24Rik	5.08206e-50	1.70007	Kbtbd13	2.08269e-26	3.68532	Mis18a	3.60018e-37	3.28858	Cd226	1.5076e-12	2.48218
872	Fryl	2.19052e-55	2.47328	Ccdc85b	8.38108e-18	2.04417	Pfn1	1.25411e-96	2.35931	Gpc5	5.2517e-169	4.73933	Copb2	5.9896e-97	1.91608	Acadsb	3.9168e-49	1.76864	Il1r1	1.56667e-14	3.63908	Fam72a	1.85391e-17	2.37135	Gm10561	1.29151e-49	2.81712	Plekha3	2.16812e-26	2.3747	Lhx1	4.52905e-37	4.16311	Gm12942	1.52004e-12	1.76486
873	Gja1	2.62746e-55	2.88401	Impad1	8.44812e-18	1.80827	Fam78a	1.47216e-96	6.26785	Susd2	6.36598e-169	5.92255	44256	6.1899e-97	4.76485	Fam109b	4.90677e-49	3.45491	Sult1a1	1.65904e-14	2.18626	Tdrd6	2.15603e-17	1.80013	Zkscan1	1.59448e-49	1.64708	Dctn6	2.3148e-26	2.01089	Creg1	5.4434e-37	4.11113	Cd300lh	1.81916e-12	1.53399
874	Mertk	2.87899e-55	2.87218	Fryl	8.77918e-18	1.63369	Hmgb2	1.56255e-96	2.07697	2210408F21Rik	1.10994e-168	6.2118	Ddost	6.42949e-97	1.72324	Chst14	6.44291e-49	3.14942	Plxna1	1.7654e-14	2.5729	Gpr37	2.25275e-17	1.88409	Cbx4	2.26179e-49	1.84805	Tgm2	2.36311e-26	3.38799	Hist2h2bb	6.36635e-37	3.86806	Grb14	2.08539e-12	2.29599
875	Rusc1	3.10573e-55	2.60476	Gdap1l1	1.06525e-17	17.7355	Rab39	1.63237e-96	5.24624	Tmsb15b2	1.86241e-168	5.73017	RP24-255G23.1	8.45024e-97	3.32384	Tpbg	6.45292e-49	3.10136	Il17d	1.80538e-14	2.56477	Tmc6	3.2252e-17	1.51957	4933431E20Rik	2.38842e-49	2.19442	Lrch1	3.34989e-26	2.71771	Ccdc88b	6.51616e-37	6.56648	Map3k7cl	2.14897e-12	1.50005
876	Cd97	3.43794e-55	2.29513	Ndufaf2	1.11063e-17	1.52732	Abi3	3.05785e-96	5.2223	Gm14507	2.13366e-168	1.65864	Nfia	1.29078e-96	1.87372	Nck1	7.99755e-49	1.86275	Thra	1.95776e-14	1.74967	Myo1h	3.22707e-17	1.78897	Ormdl2	8.5955e-49	1.61001	Axl	3.46579e-26	1.88535	Pck2	7.39519e-37	3.10807	Tpm1	2.59102e-12	2.14586
877	Gm16352	4.51305e-55	2.93601	Pitpna	1.16515e-17	2.50551	Gm26759	4.71574e-96	6.18103	Mrgpre	6.23588e-168	4.78238	Ctnnb1	1.30939e-96	1.74622	Ikzf4	1.08032e-48	3.17033	Ppp1r3c	2.15636e-14	4.1415	Itga2b	3.6671e-17	1.78774	Otud6b	1.0348e-48	1.53291	6330403L08Rik	3.51919e-26	4.40008	Card9	1.04708e-36	5.62964	Anln	2.7887e-12	1.80361
878	Trim37	7.03805e-55	2.59039	BC005537	1.20106e-17	1.97923	Wwp1	5.39468e-96	2.33557	Mpp3	6.48923e-168	5.0799	44445	2.03478e-96	2.97905	Ucma	1.24312e-48	3.23918	Snai2	2.50836e-14	3.2007	Atad5	3.90192e-17	2.03139	Apip	1.49852e-48	1.60281	Myom3	4.06505e-26	4.59591	Dut	1.1594e-36	6.12786	Cd200r4	2.94553e-12	3.64059
879	Snx3	1.49831e-54	2.69297	Cnnm1	1.23697e-17	17.9236	Arpc3	1.13462e-95	2.17846	Adam11	1.35257e-167	7.83964	Lgals9	2.41247e-96	2.06866	Hotairm1	1.71003e-48	2.1714	Shc1	2.5564e-14	2.12433	Bhlhe22	4.25241e-17	1.6561	Lrrc8d	2.02568e-48	1.52014	Zfp386	4.27225e-26	2.16161	Relt	1.3766e-36	4.13353	Nme4	3.40289e-12	1.76553
880	Ppp2r5a	2.04213e-54	2.54648	Amigo1	1.44228e-17	12.6897	Sipa1	1.58906e-95	2.6725	Ttc39a	3.68828e-167	4.54796	Wbp5	2.78145e-96	1.79454	Cth	2.058e-48	3.95618	Adamts4	2.56005e-14	3.42026	Rb1	4.31338e-17	1.51365	Creb5	2.1695e-48	2.16529	Thra	4.62402e-26	1.64703	Spint2	1.46033e-36	4.79914	Fgfr2	3.46085e-12	2.30914
881	F2rl3	2.20071e-54	3.47353	Abhd16a	1.4456e-17	2.08448	Eif4ebp1	1.89016e-95	2.39004	Tmem79	4.5271e-167	9.14625	Adra1b	2.79127e-96	5.93829	Tbrg1	2.41433e-48	1.71741	Clcnkb	2.87292e-14	2.72266	Mblac2	4.60473e-17	1.55756	Arhgef16	2.64326e-48	2.64394	Nat14	4.76693e-26	2.59338	Akap13	1.73299e-36	3.06644	Tgm1	3.57047e-12	1.72522
882	Gm16046	2.62852e-54	4.75495	Il6st	1.6163e-17	2.09488	Swap70	1.97005e-95	2.97159	Nrg2	5.07448e-167	6.30082	2200002D01Rik	4.63321e-96	3.41704	Pkd2	2.45555e-48	1.90213	Nfe2l1	2.91197e-14	1.9086	2810408A11Rik	5.46258e-17	2.0261	Zswim6	3.17708e-48	1.74705	B3galnt2	4.84405e-26	3.0899	Mpp1	2.00387e-36	3.10581	Tpx2	3.57413e-12	2.10399
883	Fut4	4.77776e-54	4.04386	Cebpzos	1.6391e-17	1.54262	Dleu2	2.02126e-95	1.94781	Ttl	8.57952e-167	5.38091	Adamtsl1	6.67239e-96	3.08405	Ext2	2.5277e-48	1.71489	Sfmbt2	3.60589e-14	3.46186	Tmem200a	5.57484e-17	1.92981	Arhgef40	5.12002e-48	1.59976	Rhob	5.5215e-26	1.64221	Dennd4a	2.02496e-36	3.73846	Foxred2	3.62645e-12	2.30985
884	Mbnl1	5.20108e-54	2.03976	Dgkh	1.74744e-17	13.8559	Wsb1	2.64872e-95	2.39277	Dgkz	8.60559e-167	11.9161	Tsku	7.69888e-96	4.45575	Sec22b	3.16298e-48	1.82512	Map2	3.62048e-14	1.94827	Mmd	5.63952e-17	1.87759	Agap1	6.56625e-48	1.63769	Ehd1	6.30099e-26	2.01772	Ttc7	3.7171e-36	5.47953	Fhit	3.75829e-12	2.17424
885	Ripk3	6.70634e-54	3.96756	Tmem150c	1.80535e-17	15.3009	Zyx	6.19984e-95	2.98394	Wdr65	2.01311e-166	7.99364	Fam149a	9.13483e-96	3.07138	Aldh7a1	3.84743e-48	1.7941	Il13ra1	4.46542e-14	2.60443	Plcxd2	5.69981e-17	1.637	Kat2b	6.7804e-48	1.84049	Polr2m	6.85019e-26	1.85584	Oosp1	4.31103e-36	2.82863	Slamf7	3.97997e-12	4.98481
886	Inpp5d	9.22917e-54	2.49111	Ppp2r2d	2.0918e-17	1.94259	Ptgs2	1.40903e-94	7.45887	Paqr9	4.67352e-166	6.02182	Abracl	1.29942e-95	1.74557	Plcg1	4.33855e-48	2.75135	Gm16118	4.4731e-14	3.56518	Fam189a2	5.74973e-17	1.77658	Gm20417	1.46225e-47	1.59101	Pde6h	7.59412e-26	3.84711	Rasgrp4	4.50085e-36	8.89156	Gapt	4.0056e-12	2.05788
887	Ocel1	1.30478e-53	2.54542	Pla2g7	2.09637e-17	6.33917	Cd80	4.31786e-94	5.18103	Map6	9.08066e-166	5.34014	Fndc3a	1.44429e-95	1.89629	1810055G02Rik	4.87182e-48	2.46899	Igf2r	4.61099e-14	2.73255	Dynlt1a	1.42118e-16	1.74813	Sfxn5	2.16752e-47	1.96209	Minos1	9.1122e-26	1.59911	Asnsd1	4.85869e-36	3.21731	Trp53i11	4.68796e-12	1.63026
888	Fgd6	1.42547e-53	4.30083	Dhps	2.11302e-17	1.69796	Rps5	5.35662e-94	2.21333	Klhl1	1.05245e-165	8.15067	Galnt10	1.82571e-95	2.87271	Yif1a	5.97527e-48	1.67214	Baiap2l2	4.92226e-14	3.34688	Gm12496	1.42465e-16	2.11776	Gm26735	4.65047e-47	1.77996	44450	9.1454e-26	2.08841	Topbp1	5.25325e-36	3.53839	Gpr171	5.20806e-12	2.92098
889	Zfp521	1.59064e-53	3.80169	Dusp26	2.19076e-17	12.6239	Kdm7a	6.99125e-94	2.55379	B4galnt4	1.10516e-165	2.99157	Tmem44	2.57685e-95	4.68757	Fam49a	6.14928e-48	2.36742	Syne1	5.09791e-14	2.25759	Tdrkh	1.46577e-16	1.58224	Arnt2	4.85329e-47	1.61072	Mfn2	1.00356e-25	2.11974	Nabp1	5.79339e-36	7.61369	Gp49a	5.25087e-12	2.26791
890	Trim12c	1.87801e-53	2.53207	Camk2b	2.19446e-17	17.5908	Gnb2l1	7.09733e-94	2.34201	Abca7	1.3133e-165	5.42447	Cobl	3.07305e-95	4.50951	Gm8113	8.4725e-48	3.17752	Gm2061	5.75177e-14	1.89521	Col7a1	1.50858e-16	1.86175	Dynlt1f	1.21886e-46	1.69212	Atp5a1	1.04235e-25	1.84238	Gimap9	5.9888e-36	6.26857	H2-Eb1	5.38181e-12	1.77682
891	Il3ra	2.26612e-53	3.68086	Nptx2	2.2406e-17	15.2486	Gltp	1.3155e-93	2.30596	Kif3c	2.05771e-165	5.68062	Lrrc42	4.63656e-95	2.40649	Erp44	1.04417e-47	1.73272	Mgat4a	5.85613e-14	2.70793	Fggy	1.66934e-16	1.6738	Thtpa	1.25458e-46	2.17889	2210407C18Rik	1.1131e-25	1.67221	Gm3550	6.24133e-36	3.25779	Ntm	5.38852e-12	1.64544
892	Map4k2	2.36902e-53	3.11293	Asic1	2.35666e-17	16.8505	Klra2	1.43127e-93	5.65321	B4galt5	2.4319e-165	6.37946	Meg3	9.32146e-95	1.54774	Rnft1	1.05661e-47	1.83465	Slc35f3	7.48024e-14	3.50316	Tmf1	2.3904e-16	1.52115	Skida1	1.32813e-46	2.58194	Gm15862	1.20421e-25	1.83103	Adrbk1	7.68564e-36	3.45783	Tnni2	5.61891e-12	2.64428
893	Cped1	2.38559e-53	2.13926	Atp6v1b2	2.42275e-17	7.77043	Tspan32	1.48443e-93	5.44969	Epb4.1l3	2.91508e-165	7.58005	Fcor	9.88169e-95	4.1703	Npr2	1.16338e-47	2.09347	Ldlrad4	7.97424e-14	3.17303	Wdr72	2.54936e-16	1.66426	Slc25a10	1.34198e-46	1.74542	Capzb	1.27715e-25	1.64041	Ccdc69	7.85948e-36	7.04114	Gm13710	6.22053e-12	1.76194
894	Itpkb	2.64816e-53	2.52348	Serinc2	2.599e-17	17.638	Cenpa	1.74732e-93	3.18596	Magee1	3.06757e-165	5.01796	Ugp2	1.87306e-94	2.61524	Pthlh	2.21071e-47	2.67497	4930481A15Rik	8.00608e-14	1.87736	Cdrt4	3.78537e-16	2.16373	Igdcc3	1.4395e-46	3.67892	Uqcrfs1	1.49848e-25	1.76936	Sema4d	8.91769e-36	5.36733	Ada	6.37867e-12	1.82962
895	Ggta1	2.77049e-53	2.77996	Chmp6	2.65937e-17	1.55839	Akr1b10	1.89327e-93	3.75781	Sphkap	4.67389e-165	9.12516	Pdlim7	2.97992e-94	1.78536	Il1rn	2.3221e-47	2.70453	Ppp1r3d	8.03549e-14	3.94871	Rnf207	5.51775e-16	2.48222	Rbpjl	2.16082e-46	3.80926	Mmd	1.53442e-25	3.23016	Arl4c	2.1123e-35	5.26016	Tnfaip3	6.57946e-12	3.25837
896	Fam60a	2.86473e-53	3.88548	Synj2bp	2.66721e-17	1.53655	Naip5	1.99392e-93	5.92232	Triqk	9.21631e-165	5.21182	Zfp354c	4.26697e-94	2.33326	Rbbp7	2.4954e-47	1.87246	Defb25	9.43678e-14	3.09965	Mcts2	6.1514e-16	1.59551	Peg10	2.63565e-46	1.99964	Dact3	1.61231e-25	2.49713	Il1rn	2.32998e-35	19.4283	Gpr114	7.02291e-12	5.19693
897	Map2k3	3.13007e-53	2.61651	1700020I14Rik	2.82439e-17	2.41259	Slc25a37	3.25007e-93	2.60067	Tfrc	4.51568e-164	4.7875	Lrpap1	4.55609e-94	1.76834	N4bp2	2.74224e-47	3.08928	Atf5	9.55529e-14	2.02733	Erbb4	6.24631e-16	1.86251	Gphn	2.66981e-46	1.62025	Fas	1.66436e-25	3.12169	Snrnp25	4.94787e-35	2.82464	Cacna1c	7.92801e-12	1.77698
898	Trim6	3.73453e-53	4.26427	Prdx3	2.85251e-17	1.91098	Lgals9	3.82986e-93	3.18398	Armcx4	7.53451e-164	5.06739	Naglu	6.17571e-94	2.59871	Slc43a1	3.92086e-47	3.40199	Plekhg2	1.19351e-13	2.22951	Itgb3bp	6.5281e-16	1.51341	Zfml	2.87502e-46	1.5719	Fmod	1.81475e-25	2.00859	Tfr2	5.22144e-35	3.33933	Actc1	8.07571e-12	1.96785
899	Golm1	3.96254e-53	3.65324	Cyb5r3	2.99162e-17	2.28222	Ifnar2	6.59447e-93	2.24546	Pir	7.69835e-164	5.92852	Sec61g	8.91208e-94	2.07074	2310010J17Rik	3.96443e-47	2.7204	Eva1b	1.34881e-13	1.82946	Bag2	7.48225e-16	1.81475	AI464131	3.17048e-46	2.19724	Ets1	1.88428e-25	1.85098	Abracl	5.48481e-35	3.37391	Trim30c	8.67878e-12	1.80871
900	Ptk6	5.64035e-53	4.21533	Ppm1h	3.45747e-17	12.945	Nme4	7.23595e-93	4.53984	Ncdn	9.33139e-164	6.21662	Syt8	1.33735e-93	4.27772	Slc38a5	4.64722e-47	2.6619	Fos	1.3666e-13	1.5692	Fstl3	1.27681e-15	1.69991	1190002N15Rik	3.56153e-46	1.60906	Gpr124	1.95913e-25	2.30188	AF251705	7.00304e-35	8.215	Trpv4	9.27612e-12	1.61546
901	Gm9847	7.77111e-53	4.46811	Nop58	3.50247e-17	1.87658	Tmem8	9.70015e-93	5.21686	Akap17b	1.00155e-163	5.13147	Serpinb1a	1.38476e-93	1.90839	Ift20	7.47324e-47	1.68807	Rbm39	1.39238e-13	1.50666	Gpd2	1.41765e-15	1.5098	Fancc	7.31102e-46	1.75648	Hcfc1r1	2.15222e-25	1.98179	Narf	8.53756e-35	3.07954	Ffar4	9.35051e-12	1.57996
902	Fam184b	9.18574e-53	4.59285	Ass1	3.65849e-17	15.5743	Gm12195	1.18985e-92	6.16154	Rab39b	1.14496e-163	5.05029	Tmem159	1.98968e-93	2.01942	Numbl	7.82418e-47	2.10525	Trps1	1.43462e-13	2.27364	B230206L02Rik	2.38457e-15	2.13792	Hddc2	1.10926e-45	1.59935	44445	2.28957e-25	2.25464	Dynlt1a	9.1508e-35	3.21124	Cntrl	9.95323e-12	1.50141
903	Upp1	9.47679e-53	5.78417	Tmem55b	3.69106e-17	1.89618	Mtss1	1.46707e-92	3.35982	Itga3	1.48996e-163	5.03332	Gm266	2.66602e-93	4.48877	Ppib	9.61556e-47	1.93683	Trpm4	1.49081e-13	3.28458	Angptl6	3.31621e-15	1.62677	Sppl2b	1.46458e-45	1.75402	Nrep	2.67622e-25	1.91211	Ankrd61	1.01841e-34	4.22515	A230009B12Rik	1.17655e-11	2.33419
904	Fam198b	1.00287e-52	2.26539	Rnf11	3.75943e-17	2.23025	Slc43a2	2.22474e-92	2.94694	Gls2	2.74534e-163	5.09018	Tmem184b	2.76796e-93	2.16	Efnb1	1.19182e-46	1.64642	Card6	1.59387e-13	4.35511	Lypd8	3.83679e-15	1.52563	Ptpn21	2.1158e-45	2.35931	Endod1	3.02045e-25	1.61607	Clec7a	1.19831e-34	6.75897	1500009L16Rik	1.62117e-11	1.64799
905	9130017K11Rik	1.46195e-52	5.51059	Ngfrap1	4.63822e-17	2.41835	Ets2	4.06559e-92	2.89174	Cpne9	3.14492e-163	4.53305	Cacna2d2	2.9859e-93	2.51217	Fbln7	1.54016e-46	2.59505	Ech1	1.66845e-13	1.82262	Gchfr	3.88104e-15	1.65133	Pard6a	2.3599e-45	1.7313	Fosl2	3.08718e-25	2.24154	Irak2	1.34172e-34	4.74491	Lat2	1.65764e-11	1.61912
906	Crip2	1.56234e-52	2.19979	Rnf115	4.65168e-17	1.52709	Rpl39	9.15801e-92	2.09851	Syp	5.61805e-163	7.01912	Ttc28	3.78557e-93	1.7552	Uap1	2.05246e-46	1.80356	Rhod	1.68431e-13	3.53591	Gm5617	4.71661e-15	1.53044	Pld2	2.8248e-45	2.03883	Cd151	4.04813e-25	1.72926	Cd44	1.58098e-34	4.43575	Foxred1	1.69911e-11	1.55967
907	Tmcc3	1.87051e-52	2.66606	Ccndbp1	4.75756e-17	1.70268	Atp13a2	1.07203e-91	2.47312	6330409D20Rik	1.36635e-162	3.81263	Cst3	6.58244e-93	2.03744	Ssr2	2.45538e-46	1.82289	Hoxa7	1.7546e-13	1.84424	4732419C18Rik	5.41845e-15	2.75453	Mink1	2.91183e-45	1.52611	Tmod1	5.06759e-25	2.05447	Arhgap27os3	1.59702e-34	4.80453	Pmaip1	1.80464e-11	2.33823
908	Nrbp1	2.10633e-52	2.26098	Epn2	4.98694e-17	1.52968	Nabp1	3.00532e-91	4.98464	Plcd4	2.07875e-162	12.8737	Uso1	6.59467e-93	1.91117	Itfg3	2.97723e-46	1.95091	Scly	1.99795e-13	2.83571	Gsto2	5.55012e-15	1.86201	G0s2	4.14914e-45	2.85586	Ndufs2	5.43844e-25	1.79302	Cd40lg	1.98858e-34	8.0473	Fam124a	1.95588e-11	2.64392
909	Trib3	2.35997e-52	5.23564	Ptprs	4.99124e-17	2.32735	Cd209f	3.51493e-91	50.0656	Kndc1	2.9583e-162	5.08902	Sec13	7.11814e-93	1.80961	Osgin1	3.28757e-46	2.83446	Myl12a	2.71092e-13	1.70477	Nek4	5.93395e-15	1.66429	Scn3b	4.88621e-45	2.06138	Tmem132c	5.72939e-25	3.82898	Dapk2	2.89125e-34	3.72371	Gpr137b-ps	2.42552e-11	1.50565
910	Nkd1	6.18616e-52	2.14928	Mapre2	5.64044e-17	1.79719	Apoc4	4.73045e-91	8.46317	Kifc2	1.97584e-161	6.19299	Yif1a	9.17702e-93	1.80478	Gmppa	5.5855e-46	2.15477	Mapk12	2.75824e-13	2.70915	Gm12589	8.96758e-15	1.692	Faah	9.58131e-45	2.25877	Ndufab1	6.15204e-25	1.6048	Def6	2.89373e-34	5.50974	Fam13c	2.46514e-11	1.94904
911	Cdc42bpb	6.49326e-52	2.59315	Six4	5.72944e-17	17.2026	Slc12a6	8.92849e-91	2.93759	Tubb4a	2.42906e-161	7.58842	Fzd4	9.78679e-93	3.02042	Adamts19	7.00096e-46	3.38792	Fgl1	2.93543e-13	1.82329	Fntb	1.88358e-14	1.54282	Fibin	1.06619e-44	1.76431	Emilin1	6.37774e-25	2.34244	Pik3r5	2.96672e-34	6.39029	5830432E09Rik	3.40789e-11	1.75694
912	Arl2bp	8.06164e-52	2.38728	Dgki	5.95117e-17	18.8589	Fchsd2	9.08008e-91	3.52984	Fam73a	3.48404e-161	4.99228	Mettl21b	1.16461e-92	4.51173	Ptplb	9.90146e-46	1.80392	Acaa2	3.05218e-13	1.59807	Gck	2.00132e-14	2.20405	Cetn4	1.15348e-44	2.15855	Fundc2	7.20041e-25	1.64303	Rbm3	6.29445e-34	3.59082	Gm22743	3.50719e-11	1.55516
913	Serp2	1.17887e-51	2.24512	Tspan5	5.95756e-17	1.68811	Il17ra	3.46326e-90	4.17521	Msantd1	9.72129e-161	6.11209	Sra1	1.36215e-92	1.781	Agtrap	1.05101e-45	1.94084	Rbbp6	3.63036e-13	1.97993	Spata1	2.33169e-14	1.7724	Ephx2	1.39275e-44	3.46036	C1qtnf6	7.61139e-25	2.30992	Rnasel	6.81085e-34	3.14292	Naip2	4.13237e-11	1.6834
914	Zfp423	1.9035e-51	3.38979	Jakmip3	5.99792e-17	16.5558	Rps27	4.78488e-90	2.14102	Stac2	1.10104e-160	8.39667	Tmx1	1.45083e-92	1.93791	Klhl13	2.01402e-45	1.88227	Agap2	3.84502e-13	3.3122	Cib3	2.41465e-14	1.64422	Aldh1a1	1.76972e-44	5.63702	Pdlim2	8.0312e-25	1.75322	Lax1	6.96272e-34	4.41067	Amz1	4.30776e-11	2.70752
915	Sntb2	2.19568e-51	2.40372	Arl2	6.32076e-17	1.91298	Mfsd1	6.50892e-90	2.89999	Sorl1	1.55027e-160	6.89783	Colgalt1	1.65086e-92	1.84128	Gfpt1	2.03388e-45	2.05443	Farp1	4.40647e-13	2.82115	Ust	2.72777e-14	1.51353	Pard3b	2.33223e-44	2.02273	Cbfa2t3	9.21261e-25	2.32969	Ptbp3	8.30063e-34	2.29298	Cd80	4.8633e-11	1.55472
916	Smarca2	2.3452e-51	2.57749	Appbp2	6.52208e-17	1.90539	Gdi2	1.8463e-89	2.16723	Rtbdn	4.60551e-160	4.80051	Ski	2.0128e-92	1.73355	Cdca7	2.81026e-45	2.55992	A330023F24Rik	4.71885e-13	3.45052	Fn3k	2.80163e-14	1.99453	Arhgef19	3.31693e-44	4.24396	Coq10b	1.08008e-24	2.1934	Ifi27l2a	8.33505e-34	4.21238	Pik3r5	4.96877e-11	1.66776
917	D930015M05Rik	2.45766e-51	2.94208	Cpd	7.10734e-17	1.54049	Gm26510	2.44541e-89	5.73401	Slc9a9	9.59315e-160	4.78746	Pappa	2.07028e-92	5.83889	Plgrkt	2.83661e-45	1.60841	H1fx	4.92535e-13	2.33439	Plcd1	4.37704e-14	2.01008	Timm10	3.70285e-44	1.50286	Rnf150	1.10727e-24	2.54726	Nfam1	9.77011e-34	6.94271	Rnf152	5.08282e-11	1.71692
918	Ddx58	3.49478e-51	2.98953	Plxna2	8.14964e-17	10.9836	Plxna4	3.7915e-89	2.86737	Rnf144a	1.09435e-159	5.60975	Mir22hg	2.54545e-92	2.28681	Ptpla	3.12428e-45	1.78994	1700016P03Rik	5.42465e-13	2.71341	Mvd	5.71684e-14	1.56421	Satb1	3.7434e-44	1.6243	Gm16576	1.28314e-24	4.31394	Tnfrsf1b	1.74909e-33	10.5577	Bpgm	5.19519e-11	1.62315
919	Rcsd1	8.92864e-51	2.60578	Dmxl1	8.36142e-17	1.64795	Lpin2	8.4261e-89	3.69284	Scn3b	1.36864e-159	6.62817	Ahsg	2.83564e-92	4.22586	Leprel4	3.21801e-45	1.86299	Fam162b	5.50241e-13	1.76249	2310014F06Rik	6.89139e-14	1.95352	Zfp608	4.18705e-44	1.78192	Cox6c	1.74194e-24	1.70054	Hmga1-rs1	2.1364e-33	4.27166	Casq2	5.3619e-11	2.3646
920	Rgs12	1.44245e-50	2.89268	Tmeff2	8.40846e-17	9.58226	Mmp13	2.1336e-88	5.39895	Slc24a2	1.85647e-159	4.09344	Tmem214	3.30773e-92	2.00625	Dio3	3.77272e-45	2.51747	RP23-184B11.4	5.65685e-13	2.19239	Bend7	7.80213e-14	1.7889	Lrrc57	5.70414e-44	1.72817	Lpcat3	1.95491e-24	2.2708	A330040F15Rik	2.61003e-33	6.64016	C630043F03Rik	5.45716e-11	1.51066
921	Orai1	1.4526e-50	2.39159	Rnf187	8.76765e-17	2.75484	Rab11fip5	2.63947e-88	3.31049	Zfp239	2.20794e-159	4.27026	Nrep	3.74419e-92	2.01713	Ptch1	4.02877e-45	2.75273	Lnx2	5.77479e-13	3.73188	Gm13010	8.42863e-14	2.04862	Mmp28	7.12474e-44	3.40426	Slc11a1	1.98572e-24	2.52888	Pml	2.71501e-33	4.82818	Fst	5.5359e-11	5.95423
922	Rps21	1.66752e-50	2.1458	Plcb4	8.78263e-17	1.69086	Gm9843	4.67309e-88	2.97812	T2	2.2498e-159	2.49543	Slc29a1	3.97192e-92	2.21289	Obsl1	4.83023e-45	2.39888	Hoxc5	6.04897e-13	3.18678	Mansc1	1.75374e-13	1.75959	Nckap5	1.05038e-43	2.86114	Ptk2	2.1988e-24	2.00977	Ipcef1	9.0395e-33	7.78052	Rnf144b	5.66989e-11	1.69244
923	Scin	2.03639e-50	5.12471	Trip12	9.00799e-17	1.66334	Mfng	5.91665e-88	4.24507	Arfgef2	5.29077e-159	5.36934	Tram1	4.14393e-92	1.79114	Srpr	5.6245e-45	1.74103	4932702P03Rik	6.53229e-13	2.47898	Ncapd2	3.0624e-13	1.5613	Tgif2	1.15108e-43	1.99995	Ptpn9	2.61509e-24	2.17807	Fam132b	9.41872e-33	1.58118	Slc24a2	5.76129e-11	1.50098
924	St5	2.18766e-50	2.83264	Palm3	9.09727e-17	18.143	Acp5	1.08898e-87	4.134	Trpv2	1.55966e-158	4.46595	Krt79	4.43405e-92	4.59533	Obfc1	6.22543e-45	2.22695	Slc4a3	6.59727e-13	2.72645	Wnk2	3.16979e-13	1.64155	Nde1	1.55031e-43	1.61672	Atp5b	2.71299e-24	1.74309	Gm10840	1.10978e-32	1.82853	Fhod1	5.96781e-11	1.64541
925	Crybg3	2.20071e-50	3.18567	Cox19	9.40966e-17	1.60111	Ophn1	2.81145e-87	2.82543	Gm13847	1.78269e-158	3.60527	Esyt2	4.92158e-92	1.78029	Emilin3	6.54676e-45	3.50046	Smarca1	7.296e-13	2.9221	Gm26801	3.37852e-13	2.1811	St3gal4	1.66972e-43	1.51025	Cap1	2.96719e-24	1.7056	Diap1	1.39316e-32	4.02451	Ephx3	6.16173e-11	1.9086
926	Map3k8	2.24129e-50	2.67166	Kif3c	9.99291e-17	10.9148	Tmem243	5.56013e-87	2.785	Srxn1	3.30779e-158	4.92555	Il17rc	1.19293e-91	2.06441	Hoxc4	8.20019e-45	2.46502	Gpc4	7.75697e-13	2.25838	Klhl23	3.78636e-13	1.54263	Gria4	2.05525e-43	2.20936	Kif18a	2.98873e-24	3.49307	Exoc6	1.54432e-32	3.39714	Serpinb1a	6.33754e-11	2.44941
927	Bcl2l1	2.67082e-50	2.50423	Epha10	1.00559e-16	8.39787	Ddx43	5.66182e-87	5.55122	Tmem8	9.76126e-158	4.78808	Gm9847	1.22975e-91	3.55937	Stx5a	8.23049e-45	1.85473	Nxph4	8.77541e-13	2.73236	Sardh	4.47926e-13	1.51124	Hist2h3c2	2.61157e-43	2.29533	Ywhaq	3.28421e-24	1.66942	Pkmyt1	1.61467e-32	3.53467	Nfasc	6.6739e-11	2.04967
928	Slc7a7	3.67333e-50	2.66571	Sssca1	1.037e-16	1.70329	Tpt1	6.78352e-87	1.762	Ralgps2	2.02545e-157	4.99493	Nipal2	1.75215e-91	3.54745	Ivd	9.68536e-45	1.92165	Slc24a3	1.12257e-12	2.81764	Fbxo32	6.1121e-13	1.56596	Zfp704	2.68698e-43	1.69935	4930455G09Rik	3.49495e-24	3.89956	Sap30	1.87015e-32	3.63194	Parp11	7.19353e-11	1.96747
929	A630033H20Rik	4.32839e-50	4.75694	Rit1	1.10208e-16	1.91713	Rps14	1.50711e-86	2.0371	Spock1	2.91217e-157	5.86853	Foxl1	1.89251e-91	4.09339	Aldh18a1	1.18889e-44	2.44466	1700058P15Rik	1.12364e-12	2.57396	Ryr1	6.30098e-13	1.50058	Stxbp3a	3.13703e-43	1.53382	Cox5a	4.04482e-24	1.68778	Gpr35	2.22438e-32	6.5037	Irf4	7.55289e-11	1.66845
930	Rps7	6.78459e-50	2.20142	Tenm4	1.10873e-16	22.7443	Dynlt1a	1.92559e-86	4.32968	Sstr2	4.32019e-157	10.1406	2600006K01Rik	2.16649e-91	4.31318	Plxna2	1.81464e-44	2.28079	Orai3	1.16787e-12	2.2304	AI115009	8.37942e-13	1.555	Stard4	3.2557e-43	1.79904	Idh3b	4.32935e-24	1.72589	Prlh	2.25774e-32	1.60719	Batf	8.20121e-11	1.97616
931	Cr1l	6.90796e-50	2.5355	Atp6v0d1	1.13706e-16	2.55428	Tgfbr2	4.35821e-86	2.3837	Fabp3	4.66946e-157	6.13159	Sdr39u1	3.31835e-91	2.79432	Pde4c	3.13665e-44	3.29879	Asap2	1.19908e-12	2.23621	Plekhs1	9.58458e-13	1.63325	Mapk4	4.35916e-43	2.42568	Kctd10	5.9387e-24	2.16366	Igkv1-117	2.27399e-32	3.05232	Fam107b	8.56117e-11	1.71984
932	Rftn1	1.15735e-49	3.33085	Ddx24	1.1581e-16	2.62428	Baz1a	6.46723e-86	2.80066	Map7d2	5.00574e-157	4.47827	Cybrd1	3.44957e-91	2.88949	Gstm5	3.53449e-44	1.50143	Coq10b	1.34631e-12	2.32081	Omd	1.10424e-12	1.50236	Mid2	5.22712e-43	2.28072	C1s2	7.71722e-24	2.61426	Ighv3-6	2.27474e-32	3.05048	Rbm24	9.84316e-11	1.89135
933	Atox1	1.20514e-49	2.44387	Sppl3	1.27092e-16	1.65725	Rplp2	7.27526e-86	2.00408	Mfhas1	5.42638e-157	4.74816	Serpinb9	4.07639e-91	2.66704	Dse	3.86785e-44	2.09867	Polr1d	1.56183e-12	1.75909	Gm10797	1.2953e-12	1.65083	Acss1	5.78356e-43	2.12449	Kif1c	9.21399e-24	2.38729	Tcrg-C1	2.28423e-32	2.70934	Lyve1	1.023e-10	1.82201
934	Gnb4	1.75421e-49	1.90442	Trappc13	1.33573e-16	1.65808	Ap2a2	8.20625e-86	2.31061	Elfn2	6.39751e-157	3.56763	Usp50	4.52008e-91	1.91923	Sorcs3	4.05354e-44	2.67661	Arhgef7	1.69632e-12	2.1413	Ropn1l	1.95002e-12	1.813	Git1	7.94179e-43	1.72013	BC051019	9.90611e-24	4.45414	Tnk2os	2.70171e-32	2.07378	Timd4	1.13905e-10	1.64213
935	Nedd9	1.83906e-49	2.54193	Rnf181	1.36489e-16	1.65885	C130026I21Rik	9.94311e-86	5.83655	9530036O11Rik	7.10943e-157	3.11732	BC029214	3.04337e-90	1.8307	Efna5	4.31295e-44	2.35428	Camk1	1.83285e-12	1.92612	Klhl38	2.51678e-12	1.96988	Cd59b	1.15317e-42	2.27677	Dusp3	1.21965e-23	1.97567	Prr11	2.77335e-32	3.20479	Palld	1.18472e-10	1.50435
936	9130230N09Rik	2.48407e-49	4.26369	Ppm1a	1.47924e-16	2.25931	Rpl18a	1.04828e-85	2.06615	Kirrel3os	9.12902e-157	3.73102	Dut	4.11069e-90	2.14713	Extl3	4.47267e-44	2.07275	Jak1	1.88687e-12	1.69949	Ccdc184	2.76904e-12	1.72189	Socs3	1.39923e-42	2.0027	Csnk1e	1.45263e-23	1.8458	Gm11690	3.17653e-32	4.18468	AI504432	1.24726e-10	2.51905
937	Fabp4	3.53059e-49	81.1727	Dgkz	1.51825e-16	11.4022	Mapkapk2	1.18974e-85	2.66587	Ly6h	1.35651e-156	9.92644	Rilp	4.3865e-90	3.68172	Gorasp2	4.47968e-44	1.69431	Fundc2	2.29953e-12	1.92422	Gm11351	3.26246e-12	1.84228	Cyp4f14	1.51925e-42	2.00326	Col4a3	2.05689e-23	5.67752	Gpr97	3.24013e-32	5.79715	Rassf5	1.32515e-10	1.75065
938	Skap2	3.6663e-49	2.50881	Smarca2	1.569e-16	1.6706	Fkbp15	1.27765e-85	3.09992	44445	1.45293e-156	4.94522	Bcl7c	7.23822e-90	1.70884	Smim1	5.71583e-44	1.95539	Pelo	2.42858e-12	2.39995	Gm5128	3.48016e-12	1.53556	Sema6a	1.55063e-42	1.59263	Ginm1	2.41364e-23	1.71183	Upb1	3.72e-32	10.7525	Akr1c13	1.35594e-10	1.5291
939	Tns1	4.84624e-49	1.90849	Rnf208	1.73221e-16	14.2385	Arhgef3	3.01773e-85	3.3244	Prepl	2.11008e-156	4.36763	Bccip	1.00118e-89	1.76366	Tbx15	7.23574e-44	3.13421	Zc2hc1a	2.50004e-12	2.27232	Rapgef3	3.60431e-12	1.72157	Dock7	1.64208e-42	1.68313	Ndufb7	2.93542e-23	1.72797	Gm13051	4.26431e-32	1.95997	Bdh1	1.39204e-10	1.60936
940	Irak1	5.45411e-49	2.54182	Anxa2	1.80922e-16	1.90067	Acox3	3.76016e-85	3.26901	Arxes2	3.25748e-156	5.25233	Por	1.8408e-89	2.28793	Ssh2	9.13297e-44	1.72267	RP23-423G13.11	2.83052e-12	3.3831	Tead4	5.67958e-12	1.98134	Cln3	1.72059e-42	1.63331	Gm16159	3.13332e-23	2.60805	RP23-378G22.3	6.43084e-32	3.14114	4930506C21Rik	1.47959e-10	1.67914
941	Prkcdbp	8.75508e-49	2.31983	Dcaf8	2.16705e-16	1.69895	Sgpl1	9.68653e-85	2.92194	Nebl	4.0137e-156	6.17142	Hoxa4	2.58777e-89	4.57197	Vps13b	9.22584e-44	2.39428	Prdx5	3.19319e-12	1.56927	Me3	7.92573e-12	1.97572	Ppap2c	1.78794e-42	1.8676	Ndufa8	3.13704e-23	1.57174	Espl1	7.86133e-32	3.70474	Gm16183	1.49186e-10	1.73453
942	Lrrk1	2.46682e-48	3.23522	Trpc4ap	2.21525e-16	1.94478	Arl10	1.38606e-84	3.65018	Ttc7b	4.86285e-156	5.02558	Tgfb1i1	2.911e-89	1.71415	Ccdc88a	1.02463e-43	1.84153	Fam71a	3.31295e-12	2.98029	Rnmtl1	8.07933e-12	1.63212	Stox2	2.75902e-42	1.61173	Itga10	4.38576e-23	3.33984	Sapcd2	9.87995e-32	3.8895	Rhpn2	1.49262e-10	2.28565
943	Agfg1	2.64113e-48	2.25475	Dffa	2.23938e-16	13.2565	Apoe	1.49108e-84	1.52917	Dock11	6.63978e-156	5.75794	Tpm4	6.4231e-89	1.61355	Sra1	1.35245e-43	1.60156	Ptk7	3.41916e-12	3.62533	Gm17552	1.22038e-11	2.20254	Stk32a	2.89629e-42	4.87888	Myl4	4.5383e-23	3.62421	Mcph1	1.03112e-31	2.9761	Angpt1	1.53286e-10	1.85827
944	Dkk2	3.11311e-48	7.46892	1110032A03Rik	2.24242e-16	1.69331	Cmtm3	1.92254e-84	2.46689	Rnf157	3.4551e-155	5.10403	Ebf2	1.38479e-88	3.05772	Sspn	1.94135e-43	1.83909	Fam81a	3.44062e-12	2.77766	C1qtnf4	1.64997e-11	1.70363	Dok6	3.62215e-42	2.77804	2900041M22Rik	4.55599e-23	3.23709	Ip6k3	2.58079e-31	6.18161	Trac	1.91655e-10	1.95631
945	Dopey1	4.60441e-48	2.6136	Ddb1	2.25338e-16	2.32097	St6galnac4	2.9505e-84	3.26159	Scg5	3.6774e-155	11.0859	Minos1	1.42789e-88	1.9175	Ramp1	3.0043e-43	2.15403	4932435O22Rik	3.54666e-12	3.50149	A430035B10Rik	2.40558e-11	1.78527	Nradd	4.78184e-42	1.68277	Fyco1	6.00356e-23	2.18621	Zap70	3.91169e-31	6.69766	Unc119	1.94292e-10	1.66185
946	Ssbp4	7.88819e-48	2.02019	Pfn2	2.30881e-16	7.40496	Rpl10	3.28321e-84	2.02543	Lonrf1	3.87076e-155	5.08259	Derl1	2.50952e-88	1.69895	Rmnd5b	4.24878e-43	2.01014	Itga7	3.5922e-12	1.90293	Klhl3	2.70071e-11	2.06054	Slc6a8	5.58868e-42	1.54548	Lzts2	6.2337e-23	1.87771	Igkv10-96	5.14524e-31	9.44363	Tyk2	1.97514e-10	1.64752
947	Cdipt	9.45996e-48	2.35016	Syt3	2.41353e-16	14.341	Pvrl4	1.55101e-83	4.60334	Fstl5	8.88095e-155	5.09405	Sigmar1	3.6614e-88	1.81023	Frmd7	4.98151e-43	2.70346	Tmem37	3.98987e-12	2.41442	Zfp874a	3.70508e-11	1.50894	Ppip5k2	6.21023e-42	2.32245	Atp10d	6.26263e-23	2.54391	Ccdc125	5.37705e-31	4.91371	Elovl7	2.21826e-10	2.4486
948	Rnf213	1.05682e-47	2.9359	Scamp3	2.67753e-16	1.75535	A930011G23Rik	1.58546e-83	5.36954	Morn4	1.79136e-154	5.03809	Nr3c1	3.69339e-88	1.65013	Ophn1	9.33259e-43	1.92479	Sebox	4.94094e-12	2.4715	Ppp1r26	4.11855e-11	1.59762	Arvcf	1.16994e-41	1.57802	Fgf1	6.50083e-23	2.75212	Glrx	5.6775e-31	3.26315	Apoc4	2.24609e-10	1.8439
949	Sult1a1	1.74257e-47	2.26115	Cdkl2	2.77695e-16	12.6878	Gm15655	3.27542e-83	5.49058	Samd12	2.19378e-154	5.27266	Clint1	4.7525e-88	1.7899	Derl1	1.20028e-42	1.62909	Col4a6	5.17733e-12	3.6668	Gpr137b-ps	5.44222e-11	1.72287	Lyrm5	1.29173e-41	1.80798	Fbxl17	6.55948e-23	2.50118	E2f1	8.10486e-31	2.8095	Dmpk	2.3087e-10	1.67741
950	Gm26236	2.28767e-47	2.79471	Acyp2	2.96292e-16	2.40953	Rps25	8.094e-83	2.11595	RP24-427N13.9	2.5773e-154	2.03519	Krtcap2	7.40297e-88	1.77028	Frmd6	1.4822e-42	1.55251	Tgfb3	5.43061e-12	2.31832	Clic3	6.12004e-11	1.97923	Trio	2.5094e-41	1.56806	Sez6l	6.66563e-23	4.09791	Plcb2	8.48574e-31	7.27198	St3gal1	2.35858e-10	1.89694
951	Hey1	2.70669e-47	4.33367	Ruvbl1	3.48949e-16	1.72441	Tgm1	9.74689e-83	6.01758	Esr2	8.20151e-154	2.42518	Adam15	1.30285e-87	1.8674	Dok5	1.61948e-42	2.98696	Gga1	5.7149e-12	2.43902	Gm9581	6.21182e-11	1.85814	Hist1h2al	3.18084e-41	1.67864	Sort1	7.81611e-23	1.89055	Gm568	9.06173e-31	2.54624	Itgax	2.49884e-10	2.3206
952	C1qtnf9	3.19183e-47	5.95371	Idh3a	3.58714e-16	2.0486	Igfbp4	1.60548e-82	1.69786	Parp6	2.07951e-153	4.23978	Farp1	1.46685e-87	2.28168	Socs1	2.33843e-42	2.98429	Rock2	5.73077e-12	1.80854	Rtn4r	7.24491e-11	1.5666	Ahi1	4.2459e-41	1.50279	B3galnt1	9.44154e-23	2.35842	Usp15	9.62839e-31	2.46269	Lfng	2.51772e-10	1.71391
953	Zfp820	3.30192e-47	3.67997	Mcts1	3.744e-16	2.40166	Rpl22	3.69404e-82	2.01247	Vopp1	2.522e-153	4.42538	C1s2	2.60917e-87	3.44591	Ephx2	3.02011e-42	1.90591	RP24-240G4.2	5.81846e-12	2.22851	Cntrob	9.89666e-11	1.76504	Rhpn1	6.14127e-41	2.20053	Adamts15	9.70077e-23	2.55962	Tspan13	1.08312e-30	2.57475	Zfp938	2.5497e-10	1.51379
954	Rgl2	3.87785e-47	2.75319	Grb2	3.78147e-16	2.19558	Gm26532	7.88497e-82	2.58829	Necap1	6.63155e-153	5.08082	Cnpy2	3.07526e-87	1.76226	Hoxb2	3.20423e-42	1.52045	Ccdc82	7.36382e-12	2.80701	2700049A03Rik	9.96606e-11	1.534	Mical3	7.68042e-41	1.56499	Syne2	1.03335e-22	1.62152	Naip2	1.28416e-30	6.33902	D16Ertd472e	2.5654e-10	1.54156
955	Slc12a7	5.00612e-47	2.9297	Prrc2a	4.06615e-16	2.09528	Sqrdl	1.13716e-81	3.10036	Lrsam1	2.34767e-152	3.91562	Notch2	3.18954e-87	1.9469	Sema6a	4.11383e-42	1.91718	Fabp3	7.98975e-12	1.98913	Cklf	1.00271e-10	1.60411	Col9a3	9.17514e-41	1.78342	C130050O18Rik	1.20127e-22	4.20399	Syce1	1.37587e-30	3.4655	Arl5c	2.64292e-10	1.54607
956	Hip1r	5.20435e-47	3.5499	Slc25a1	4.2087e-16	1.7065	Blvra	1.19285e-81	2.57506	Parm1	4.3992e-152	7.18102	Arcn1	3.53148e-87	1.66342	B230118H07Rik	4.55394e-42	1.61028	Chrna1os	8.18433e-12	3.72886	Nol8	1.04755e-10	1.54632	Bach2	1.09605e-40	2.05145	Msl3	1.30933e-22	1.89206	Iqgap3	1.37918e-30	2.95396	Mroh1	3.02547e-10	1.59238
957	Tpm3	6.59603e-47	2.16909	Ubl3	4.34096e-16	2.38743	Ccr6	1.51238e-81	6.05572	Zfp92	4.77828e-152	2.75761	Tmed1	8.2439e-87	1.69798	E330017L17Rik	4.9445e-42	2.56039	Raph1	8.69252e-12	2.01277	Npb	1.14213e-10	1.57722	Traf4	2.71193e-40	1.54143	Itgb5	1.68016e-22	1.65047	Suv39h2	1.4242e-30	2.69475	Pira2	3.48943e-10	2.65745
958	Prickle3	6.75965e-47	3.26774	Smim18	4.35749e-16	13.6537	Hdac9	2.13223e-81	5.16595	Kif26b	6.9378e-152	4.45074	Tbc1d8b	1.20749e-86	2.55374	Lrrc17	5.11253e-42	2.71226	Arrdc4	9.21325e-12	2.32062	Gm26735	1.23465e-10	1.57651	2610316D01Rik	4.31477e-40	3.4995	0610009L18Rik	1.69366e-22	2.69111	Gm16587	2.06878e-30	5.36696	Pou3f1	3.56737e-10	1.53083
959	Tmsb4x	7.8749e-47	1.55387	Zrsr2	4.7185e-16	1.84065	Rpl10a	5.37946e-81	2.01377	Rho	9.32583e-152	5.19008	Rpn1	1.35916e-86	1.70985	D730045B01Rik	6.84522e-42	2.66906	Kcnab1	9.44192e-12	2.1975	Epha6	1.39082e-10	1.51695	Bche	5.48321e-40	3.19734	Sox5	1.74335e-22	2.10632	Rgs13	2.08817e-30	7.30349	Slc8a3	3.62955e-10	1.77025
960	Tiam1	8.27006e-47	2.92324	Tmem230	4.95487e-16	1.91696	Cap1	9.30013e-81	2.11453	Zmat3	9.35473e-152	4.95811	Nedd4	1.53185e-86	1.71339	Arhgap24	8.23033e-42	1.795	Gpr124	1.02314e-11	2.10842	Ninj2	2.69442e-10	1.82339	Gm17750	5.83344e-40	3.01576	Sh3glb2	1.83364e-22	1.73237	Hist1h2bb	2.45623e-30	3.82762	Vtn	3.66833e-10	1.6201
961	Rps20	8.68162e-47	2.05809	Psmc5	5.02767e-16	2.82727	Lpl	9.75716e-81	2.57285	Htr1b	1.47473e-151	5.55477	Aldh3a1	2.95782e-86	4.26281	Wipf1	1.36502e-41	2.01065	Tmod1	1.0515e-11	2.14465	Cd3eap	3.32915e-10	1.5183	Kcna2	6.05476e-40	3.08444	Neurl2	2.0821e-22	3.63267	Slc9a7	2.62618e-30	7.3973	Lipe	3.72672e-10	1.71211
962	Myl12b	1.10555e-46	2.20025	Inadl	5.30654e-16	14.604	Il1rn	2.68829e-80	7.08085	Pfkp	1.70455e-151	5.35306	Polr2l	4.67489e-86	1.82854	Cplx2	1.51252e-41	1.78151	Gm17276	1.20059e-11	2.62097	B230312C02Rik	3.64556e-10	2.19715	Tmem98	6.06964e-40	2.00275	Gdf11	2.12974e-22	2.47229	Pirb	2.67014e-30	6.59581	Cnnm4	3.77963e-10	1.73006
963	Prkab1	1.3428e-46	2.8079	Msrb1	5.31944e-16	1.78729	Snx30	6.43122e-80	3.27189	Tspan2	2.34094e-151	4.55748	Ppap2b	7.57945e-86	1.87738	Btg2	1.78398e-41	1.91392	Ptcd2	1.5213e-11	2.33561	Gm16316	4.69769e-10	2.07036	Sfxn1	8.41811e-40	1.51495	Zfp36	2.19327e-22	1.52513	Ass1	3.82547e-30	4.15861	Plcg2	3.99639e-10	2.1825
964	S100a16	1.5074e-46	1.87971	Syndig1l	5.56201e-16	15.3537	Cnpy3	7.46394e-80	2.52063	Arhgap26	8.23813e-151	5.28353	Smpd1	1.00069e-85	1.81235	Sh3yl1	1.96347e-41	2.47437	Hoxb3	1.76534e-11	2.79118	Proscos	4.72398e-10	1.7331	Mro	2.21799e-39	2.51473	Tmem109	2.20016e-22	1.75189	Nlrp3	4.14653e-30	7.45014	4930426L09Rik	4.93036e-10	1.86242
965	Rnf144a	2.17404e-46	3.21743	Fam114a2	6.00268e-16	1.90759	Adam33	1.76666e-79	4.00475	Cabp1	8.8623e-151	5.15479	Ift20	1.14408e-85	1.72211	Mgat2	2.74597e-41	1.57698	Hoxd3os1	1.89205e-11	3.15358	Atp10b	7.51556e-10	1.70354	Uaca	2.52747e-39	1.57799	Wfdc6a	2.2984e-22	2.45179	Cd40	5.62072e-30	9.78846	Ptpn22	5.16189e-10	1.69395
966	Ptbp3	2.48507e-46	2.02979	Selt	6.01963e-16	2.62187	Emb	1.80588e-79	2.28004	Krt1	1.04789e-150	4.12236	Gm12216	1.1554e-85	1.89937	Arcn1	3.87747e-41	1.8224	Tceal1	2.05024e-11	2.2649	Gm7008	8.10023e-10	1.82953	Srpk3	3.04077e-39	3.03658	Ncf2	2.42542e-22	2.01366	Traip	6.06117e-30	2.91473	Mrgprb2	5.47779e-10	5.92552
967	Gipc3	2.67137e-46	3.21677	Pin1	6.27185e-16	2.65378	8030453O22Rik	1.94363e-79	4.63504	Dnajc27	1.12019e-150	4.00124	Il6st	1.44713e-85	1.564	Lasp1	4.12625e-41	1.62259	Gli3	2.14442e-11	2.85947	Gm26780	9.73752e-10	1.70076	Tbc1d12	3.2113e-39	1.57777	Gm27477	2.44143e-22	3.41229	Ppox	7.74179e-30	3.49035	AI427809	5.91381e-10	1.56039
968	Ccdc88c	3.37091e-46	3.52414	Tmprss11c	6.71436e-16	5.87559	Pqlc1	2.43744e-79	2.11554	Slc2a6	1.51895e-150	4.10103	A630033H20Rik	1.79258e-85	4.26452	Hilpda	4.65836e-41	2.1159	Tab1	2.16974e-11	2.61704	Gm5602	1.00896e-09	1.73874	Nudt7	3.33143e-39	1.92789	Apob	2.67407e-22	2.08127	Slc40a1	8.47257e-30	3.38146	4833424O15Rik	6.48255e-10	1.5727
969	Myo1d	5.192e-46	2.85816	Wasl	7.28371e-16	2.04762	Cd101	6.54168e-79	4.71189	Plekhb2	1.58553e-150	6.01688	Copa	2.61446e-85	1.66938	4933421O10Rik	5.82606e-41	2.43718	Heph	2.21568e-11	3.6035	Gm2449	1.00958e-09	1.52335	Dalrd3	3.49774e-39	1.54908	Agtr1b	2.99116e-22	3.75234	Mrgprb1	1.06075e-29	26.2755	Rtn4rl1	6.49953e-10	1.60583
970	Itih4	5.98729e-46	2.10282	Ap3s1	7.61928e-16	1.94149	Dcstamp	9.75279e-79	5.30512	Hcn4	2.12184e-150	4.22218	B4galt7	5.85746e-85	2.45304	Hebp2	6.58211e-41	1.77304	Agrn	2.36637e-11	2.01998	Klhl40	1.14909e-09	2.1258	Nlgn1	3.96192e-39	2.75645	Uqcrh	3.42074e-22	1.63834	Pld4	1.1938e-29	3.30874	Smtn	6.90392e-10	1.53816
971	Mknk2	5.98978e-46	2.45404	Ptprf	7.62058e-16	2.11048	Cnr2	1.30436e-78	5.13454	Rhebl1	2.51775e-150	4.03871	Gm7334	1.33579e-84	2.62798	Lef1	7.95591e-41	2.2217	Gdnf	2.38913e-11	2.32385	Zfp612	1.37903e-09	1.65157	Wwp1	4.45195e-39	1.81673	Ier3	3.65801e-22	1.63435	Hist1h4k	1.25659e-29	2.7326	Cd209a	6.95807e-10	4.53803
972	Lrp10	6.60919e-46	2.41728	Barx2	7.92462e-16	14.1439	Ifnar1	1.59139e-78	2.45067	Gm26756	2.55691e-150	5.22144	Larp6	1.35559e-84	2.8071	Slc16a9	9.56445e-41	3.07269	Fmnl3	2.39096e-11	2.59205	Nudt12	1.44135e-09	1.64104	Sphk1	6.05213e-39	2.72313	Lrig1	3.96681e-22	2.58384	Ypel4	1.25708e-29	3.79812	Rgs1	7.06105e-10	1.67773
973	Cd274	8.1321e-46	3.57155	Mien1	9.14781e-16	2.7534	Gcnt1	2.28792e-78	3.49411	D3Bwg0562e	3.36909e-150	4.43001	Lphn2	1.59641e-84	2.12825	Hoxd9	9.82089e-41	2.19239	Hspa1l	2.40516e-11	3.29107	Tmem206	1.7807e-09	1.7677	Prss23	7.13198e-39	1.51379	Vipr2	4.19975e-22	3.61431	Ripk3	1.5387e-29	4.12477	Tmlhe	7.23757e-10	1.54683
974	Fgfr4	9.48143e-46	2.96604	Dnajc15	9.19905e-16	1.94501	Il15	2.36436e-78	3.93401	Fam131a	4.69651e-150	4.40518	Pygb	3.37817e-84	1.51818	Best1	1.11661e-40	3.50105	Syde1	2.92322e-11	2.23091	Shq1	1.89979e-09	1.81321	Arl5b	8.93135e-39	1.72007	Samd4	4.47047e-22	2.31989	RP24-272D15.1	1.56573e-29	9.86664	Pvrl4	7.24291e-10	1.66543
975	Stard6	9.62394e-46	4.81341	Usp19	9.94004e-16	1.98122	Itpripl1	2.39094e-78	3.28538	Hoxd3os1	5.94069e-150	4.1664	Gm15050	4.03722e-84	4.22065	1110054M08Rik	1.15547e-40	2.11425	Hoxd8	3.07345e-11	2.42086	Tgif2	1.9865e-09	1.53909	Sorcs2	9.01091e-39	1.69197	Pnpla2	4.91202e-22	2.30841	Hist1h3d	1.69047e-29	4.04731	Csrp2bp	7.42849e-10	1.54618
976	Vsig10	1.09648e-45	3.29885	Tsc22d3	1.0537e-15	1.86598	Rpl34	3.76992e-78	1.9215	Mgat5b	1.23315e-149	3.66275	Tsc22d3	5.22716e-84	1.96507	Shisa9	1.2659e-40	2.95738	Lrp1	3.08852e-11	1.51329	1700113A16Rik	2.50095e-09	1.71877	Chic1	9.4163e-39	1.88148	Zfp467	6.46301e-22	1.86174	Serpinb1a	1.99736e-29	6.18543	Cd97	7.75137e-10	1.78554
977	Lrrc32	1.09947e-45	2.89984	Bzrap1	1.09791e-15	9.79273	Dcxr	3.86208e-78	3.08293	Dgke	1.64102e-149	3.87992	Arfgap1	6.37077e-84	1.94343	Tsc22d3	1.26894e-40	1.58813	Podxl2	3.11954e-11	2.07699	Gm13075	2.5742e-09	2.13026	Lrrn2	1.65061e-38	2.7469	Rab3a	6.82353e-22	1.59942	Cd200r4	2.57305e-29	8.19801	Ing5	8.95997e-10	1.65531
978	Dnm2	1.10528e-45	2.3242	Sptbn1	1.19425e-15	2.09663	Rplp1	4.75029e-78	1.86478	Rhof	2.05955e-149	4.10802	Ubfd1	7.01293e-84	1.83402	Pttg1ip	1.36808e-40	1.71761	RP23-308G10.1	3.19307e-11	2.03271	Col23a1	3.02243e-09	1.74177	Gm26543	1.87389e-38	4.46803	Usmg5	7.03744e-22	1.52779	Ccrn4l	2.62927e-29	2.6346	Smarcd2	9.11077e-10	1.51138
979	Ecm1	1.24116e-45	1.72199	Mrps26	1.30702e-15	2.12648	Kcnk13	6.49549e-78	2.68949	Lrrn4	2.58915e-149	4.1877	Cd97	1.06479e-83	1.59352	Steap2	1.41476e-40	3.68472	Tnfsf12	3.36653e-11	1.78463	BC051226	4.33083e-09	1.54542	Mtfp1	2.13278e-38	2.0012	Cpxm2	7.52392e-22	1.79191	B930036N10Rik	3.77747e-29	4.55184	Tbc1d22a	9.58857e-10	1.73388
980	Me3	2.18141e-45	4.3189	Kcnj3	1.35927e-15	16.0159	Nfatc2	1.03085e-77	2.43124	Orai2	3.19699e-149	4.23088	Rbms2	1.23598e-83	1.70725	As3mt	1.5519e-40	1.69284	Myadm	3.71923e-11	1.90886	Gemin4	4.44985e-09	1.5627	A330048O09Rik	3.36858e-38	2.86759	Fbxw2	8.05068e-22	1.62968	Gpr114	3.82569e-29	7.10074	Neurl1b	9.71928e-10	2.11915
981	5730420D15Rik	2.34552e-45	4.66544	Ube2a	1.55921e-15	2.24751	Prelid2	2.05077e-77	4.05026	Ndrg4	4.17493e-149	10.0127	Gstt2	1.31633e-83	2.59104	Gm4793	1.64131e-40	3.34851	Kank2	4.14317e-11	1.98336	2010013B24Rik	5.7332e-09	1.56459	Bcl9l	4.75142e-38	1.65411	Timm17a	8.08935e-22	1.58486	Tbx21	4.77712e-29	3.43001	Tdo2	1.00939e-09	1.56925
982	Dgkeos	2.38251e-45	3.44826	Gm12367	1.58253e-15	3.77924	Nlrp1b	5.72671e-77	5.15757	Stmn2	5.53154e-149	21.9595	Pgrmc1	1.4111e-83	1.77329	C630043F03Rik	3.20511e-40	2.99793	Ephx1	4.6578e-11	2.40377	Fhit	8.88495e-09	1.62108	Bai1	6.50083e-38	1.98593	Ptms	1.00727e-21	1.59046	Lat2	5.61872e-29	5.99	Tmem150c	1.16245e-09	2.80057
983	Mcl1	3.27751e-45	2.23709	Acbd5	1.61115e-15	1.95794	Klf4	6.22771e-77	2.88177	Msc	6.24526e-149	5.36599	Slc50a1	1.87232e-83	1.62854	Lama1	3.76554e-40	3.77169	Tspyl4	4.86016e-11	1.60352	Chrm1	9.26313e-09	2.10597	Zfp580	7.81004e-38	1.64408	Pop5	1.02648e-21	1.64972	Evi2a	5.74215e-29	3.55191	Gria2	1.28847e-09	1.87212
984	Rps6ka3	3.86568e-45	1.99971	BC003331	1.63301e-15	1.73089	Rnf19b	7.83914e-77	3.09951	Gspt2	8.06495e-149	3.89634	Snx21	2.14887e-83	1.81347	Piezo2	3.85737e-40	1.63767	Soga1	4.92663e-11	2.99956	Gm12530	1.514e-08	1.75336	C130021I20Rik	8.7632e-38	2.86068	Farp1	1.18118e-21	2.57678	Tifab	7.02199e-29	5.63268	Plcl2	1.36763e-09	1.90123
985	Tecpr1	4.9869e-45	2.35838	BC030336	1.71064e-15	1.59213	Adrbk2	1.03012e-76	4.57358	Arhgap21	1.03534e-148	4.84144	Aldh1a2	5.13623e-83	8.99478	Plac9b	4.0073e-40	2.59438	Pgrmc1	5.194e-11	1.63547	Anxa8	1.91883e-08	1.70223	Itpk1	1.4587e-37	1.5922	Trak1	1.29214e-21	2.1013	Htatip2	7.06319e-29	2.37496	Lrrk1	1.39972e-09	1.54317
986	Cxx1b	7.83147e-45	2.36395	Caprin1	1.75675e-15	2.57402	Rps27rt	1.56836e-76	2.13869	Thnsl1	1.42131e-148	4.94389	Fam110b	1.16914e-82	1.94745	Hrct1	4.22998e-40	1.74466	Wdr96	5.46388e-11	2.92509	Rufy4	2.26154e-08	1.58573	Tceal3	2.58836e-37	1.5722	Nt5c2	1.37502e-21	2.41972	Chac2	7.06349e-29	5.38694	Gm16686	1.40169e-09	2.62944
987	Nxn	1.02136e-44	2.69111	Ccdc88a	1.85618e-15	1.53206	Trim65	1.69176e-76	3.88543	Ccl1	2.23883e-148	10.0058	Igdcc4	1.17715e-82	4.26853	RP24-131B6.1	4.85918e-40	1.6881	RP23-139L20.1	5.76827e-11	2.18205	Raver2	2.43183e-08	1.62807	Zfp651	3.75803e-37	1.54865	4933431K23Rik	1.42218e-21	3.30264	Sass6	7.74053e-29	3.01153	Rdh7	1.40169e-09	1.54647
988	Prrg2	1.32777e-44	2.48893	Gm27031	1.90044e-15	9.14415	Dram2	3.30631e-76	2.4704	Cnr1	1.8783e-147	4.90836	Fuca2	1.68568e-82	2.31157	Prr24	7.0344e-40	1.90105	Runx1t1	6.34379e-11	2.3487	Tgfa	2.49779e-08	1.55527	Itih3	5.51781e-37	2.43495	Atg4a	1.48935e-21	2.37065	Trdv2-2	7.87806e-29	2.05953	Ncaph	1.75343e-09	1.7533
989	Gbp5	1.32874e-44	2.85209	Commd9	1.97192e-15	1.55623	Ier2	4.08671e-76	2.51788	Ccp110	3.58711e-147	5.01412	Mtap7d3	2.61247e-82	3.76306	Cxcl5	1.40066e-39	3.84911	Slco3a1	6.51898e-11	1.81697	Gm15283	2.92565e-08	1.95255	Aebp2	9.8049e-37	1.55643	Ndufa12	1.49332e-21	1.67289	Abcg3	9.48373e-29	8.93238	Cma2	1.96055e-09	8.96762
990	Sos1	1.33239e-44	2.25994	Sap30l	2.22176e-15	2.51209	Ugcg	4.10088e-76	2.65258	Ttc39c	3.75921e-147	4.55188	Plcd1	2.67861e-82	2.71632	Ccdc102a	1.92251e-39	1.72024	Gm26825	6.81733e-11	3.15744	Nek3	7.42819e-08	1.52177	Ammecr1	1.24252e-36	1.97757	Dhrs7c	1.61954e-21	3.47181	St3gal5	1.00618e-28	3.83214	Taf5l	2.04663e-09	1.50888
991	Sptan1	1.80926e-44	2.08123	Zfp664	2.3122e-15	1.76408	Rps16	4.39401e-76	1.95648	Myo5a	6.97158e-147	4.94688	Adh7	5.63308e-82	3.85044	Ubash3b	2.65942e-39	1.72948	Gm27542	7.67682e-11	1.63549	0610038B21Rik	8.50559e-08	1.88818	Gm26814	1.25833e-36	2.19305	Mtus1	2.28943e-21	1.79563	Ctla4	1.20133e-28	9.86216	Msrb3	2.79915e-09	1.95526
992	Abracl	2.14173e-44	1.9944	Pcolce2	2.39428e-15	10.3926	Ikbkb	5.35466e-76	2.35922	Tusc5	1.88005e-146	9.57342	Slc38a10	6.09402e-82	1.71076	Sec61b	3.86633e-39	1.8909	Gm27048	8.7342e-11	2.54661	1810062O18Rik	8.91749e-08	1.50646	Slc25a18	1.30585e-36	2.89545	Prkaa2	2.44152e-21	2.28724	Haus4	1.32311e-28	2.52348	A530064D06Rik	2.80375e-09	2.64952
993	Acsl5	2.91091e-44	2.40967	Zfand3	2.52104e-15	1.965	Sptlc2	6.85528e-76	2.1907	Larp6	5.36887e-146	4.47365	Ift46	6.21951e-82	1.82	Tle1	4.14814e-39	1.7305	Cdk15	8.9308e-11	3.01596	Gm15640	1.29205e-07	2.03203	2610301B20Rik	3.7823e-36	1.58435	Pfkl	2.52917e-21	2.22449	Pik3ap1	1.40906e-28	6.42611	Tubb4a	2.90598e-09	4.62005
994	Esyt1	4.7563e-44	2.0727	Polr3k	2.54532e-15	1.78298	Rpl17	7.69012e-76	1.99951	Pnoc	5.37594e-146	20.4893	Arhgap21	9.56208e-82	2.42336	Man2a1	4.34112e-39	2.36301	Nynrin	9.38296e-11	2.60288	Rpp25	1.62952e-07	1.63029	Cdc42se1	5.32066e-36	1.50448	Gm15737	2.73002e-21	2.45558	Gh	1.467e-28	2.76609	Psme2b	2.95457e-09	1.56424
995	Exoc6b	6.45876e-44	2.40134	Pfdn4	2.58749e-15	2.20078	Rps20	1.20633e-75	1.89473	Tceal6	1.62946e-145	5.40365	Selm	1.42429e-81	1.5983	Tmed2	4.41778e-39	1.65962	Cacng7	9.65695e-11	3.09418	Nln	1.74545e-07	1.52345	Rhbdf1	5.33201e-36	1.71873	Tnmd	2.99264e-21	3.29711	Gsr	2.04313e-28	6.28534	Amigo2	3.39487e-09	2.01339
996	Shisa5	7.31559e-44	1.90097	Arl6	3.0309e-15	1.56731	Cacna1f	1.58407e-75	3.74695	Fam155a	5.16362e-145	4.31724	Tnn	2.94706e-81	4.79118	Axl	7.02083e-39	1.59438	Maml2	1.1024e-10	2.54019	Dlx2	1.95006e-07	1.5735	Nhlrc1	5.46801e-36	2.28303	Ttpal	3.16543e-21	2.75156	Tuba1c	2.16063e-28	3.77123	Ryr1	3.47861e-09	1.86796
997	Gsdmd	8.05752e-44	2.55343	Kcnv1	3.23988e-15	16.5704	Rnf141	1.89576e-75	2.6981	Rabgap1l	5.30558e-145	5.39937	Toporsos	3.8945e-81	1.72219	Dnajc25	1.19788e-38	1.99786	Crtc3	1.23429e-10	1.93219	Ahcy	2.00835e-07	1.56852	Spata6	6.98826e-36	1.91556	Gm15895	3.87668e-21	3.6287	Mknk2	2.47302e-28	2.76837	Mars2	3.5817e-09	1.61034
998	Arhgef12	1.54752e-43	2.1657	Sptbn4	3.26585e-15	14.5046	B4galt6	3.19435e-75	2.44168	Hpcal1	6.07885e-145	9.41898	Emp3	4.23471e-81	1.69958	Rbms2	1.22344e-38	1.66618	Dlx6os1	1.29552e-10	1.51575	Gm4737	3.55012e-07	1.64941	Pank1	9.99129e-36	1.77368	Tg	4.61731e-21	3.04795	Cma2	3.25726e-28	12.9645	Map3k15	3.78799e-09	2.1198
999	Akap2	1.73249e-43	2.83547	Lpar3	3.27339e-15	14.7345	Kcne3	5.74427e-75	4.57987	Magi3	1.09169e-144	6.7509	Prorsd1	4.95094e-81	1.84599	Cdc16	1.34316e-38	1.78385	Trp53inp1	1.39424e-10	2.3053	Gm5868	3.68995e-07	1.5421	Car13	1.03102e-35	1.72807	Maged2	4.6894e-21	1.78101	Arid3a	3.56251e-28	4.24202	Vipr1	3.97603e-09	1.96352
1000	Synm	2.11443e-43	1.66831	Ppm1e	3.33458e-15	12.6798	Gab3	7.00036e-75	5.57744	Mblac2	2.09199e-144	5.60107	Vcam1	6.18961e-81	3.6207	Rasl11b	1.37903e-38	2.21515	Idh2	1.41616e-10	1.83521	2410080I02Rik	3.81355e-07	1.55333	Gpr19	1.39419e-35	2.22901	Nfkbiz	6.15472e-21	1.56331	Rbl1	4.49204e-28	3.21073	2200002D01Rik	4.68326e-09	2.20873
1001	Abhd17a	2.32187e-43	2.00849	Slc29a4	3.34504e-15	16.0259	Ccdc50	1.04292e-74	2.0379	Tmed8	2.2235e-144	4.23604	Hoxa11	1.10774e-80	4.85193	Sec24a	1.4178e-38	2.05265	Zic2	1.43925e-10	2.88756	Prss36	4.17566e-07	1.50261	Chd7	2.10147e-35	1.99164	Pfn1	6.58222e-21	1.56196	Dusp5	4.54324e-28	6.83798	8430419L09Rik	4.70172e-09	1.53133
1002	Aplp2	2.742e-43	2.33551	Rap1gds1	3.42654e-15	8.42573	Xlr4b	1.20546e-74	5.03124	Rab3a	2.86325e-144	12.4951	Plat	1.61902e-80	1.90591	Trim66	2.03726e-38	2.47525	E230001N04Rik	1.56257e-10	3.08701	E330034G19Rik	5.37668e-07	1.83654	1190005I06Rik	2.30004e-35	2.8724	Gapdh	6.82652e-21	1.5447	Tfdp2	5.14693e-28	4.61439	Naip5	4.83938e-09	1.87852
1003	Gm14636	2.91608e-43	3.69864	Map7d1	4.06246e-15	2.20442	Rps19	1.45994e-74	1.95925	Zfp575	3.57508e-144	4.3917	Sec61b	8.90188e-80	1.91008	Ank	2.04842e-38	1.62195	Ldha	1.57521e-10	1.61795	Cabp4	5.87729e-07	1.87117	BC067074	3.0792e-35	2.04734	Pgm5	7.16424e-21	3.28976	Unc119	5.61845e-28	4.07249	RP23-190H11.5	4.86244e-09	1.75523
1004	Gm15998	3.19495e-43	3.75444	Ankrd13d	4.0976e-15	12.5832	Rps13	1.90839e-74	1.9746	Dclk3	3.99923e-144	4.24381	Tor2a	1.80167e-79	1.70487	Pcsk5	2.15956e-38	2.02898	Lrp2bp	1.74574e-10	2.55655	Zdbf2	7.13562e-07	1.51178	Ugdh	3.47733e-35	1.56545	1700020I14Rik	7.38917e-21	1.63659	Mei4	5.79485e-28	3.2272	Gpr141	4.8671e-09	1.52034
1005	Sh3glb1	3.20237e-43	2.19139	Tgs1	4.24955e-15	1.85444	Leprel1	2.2482e-74	3.55739	Serpini1	8.38928e-144	3.32193	Bfsp1	3.02014e-79	3.63141	Mettl21b	2.42013e-38	3.51798	Socs5	1.87531e-10	2.24561	Batf3	7.51144e-07	1.61575	Rprd1a	5.15876e-35	1.65564	Hif3a	7.39383e-21	3.78909	Rbks	5.98782e-28	4.19623	Hecw2	4.94698e-09	1.52929
1006	Pced1b	3.34268e-43	4.25473	2010012O05Rik	4.37271e-15	1.80816	Pafah1b3	3.22578e-74	2.47571	Htatip2	1.38837e-143	4.31886	Rian	3.41242e-79	1.62669	Gm9581	2.99684e-38	2.95263	Myom1	1.89004e-10	3.24989	Fcgbp	8.02479e-07	1.59441	Tmem107	6.77851e-35	1.83167	Prkar2b	7.50652e-21	1.96578	Rnaseh2b	6.64678e-28	2.87646	Tpsb2	4.95485e-09	11.2032
1007	Lbr	3.61624e-43	2.28728	Rtn3	4.51432e-15	5.84089	Sft2d2	5.94664e-74	2.78552	Trim37	1.62166e-143	4.84781	Glul	3.52189e-79	1.5291	Cblb	3.03371e-38	2.47571	1110059E24Rik	2.13371e-10	2.11551	Tmco4	1.17096e-06	1.55545	Il1rap	8.09695e-35	2.15151	Obscn	8.33732e-21	2.85873	Blm	7.33119e-28	2.49358	Tspan33	5.0839e-09	1.62165
1008	Tmem140	3.76406e-43	1.98102	Ap2s1	4.62255e-15	2.83016	Slc29a1	6.02947e-74	2.04422	Lrrc49	2.31289e-143	3.63912	2900026A02Rik	3.92558e-79	2.26337	Slc7a10	3.12121e-38	2.93154	RP23-395H12.3	2.40241e-10	1.53965	Ppp1r3e	1.25134e-06	1.64319	Farp2	1.05272e-34	1.93723	Txndc11	8.45497e-21	4.10059	Ebi3	9.45148e-28	4.29937	Mapk8ip1	5.14663e-09	1.54969
1009	Il15ra	3.84086e-43	3.10371	Ehd3	4.64088e-15	11.246	Vrk1	8.36123e-74	2.88602	Hap1	3.94886e-143	6.5209	Nptn	4.86352e-79	1.61861	Fam195b	3.16106e-38	1.56321	Zbtb7c	2.46788e-10	3.42353	Syne3	1.33801e-06	1.57196	Izumo4	1.31252e-34	1.72963	Inf2	9.05364e-21	1.7844	RP24-87I22.7	1.05744e-27	1.62068	Pim1	5.38487e-09	1.90099
1010	Palm	6.01927e-43	2.78536	Mzt1	4.94862e-15	1.76828	Vmp1	2.20433e-73	1.96313	Ube2o	1.11497e-142	4.43226	Sparc	5.20624e-79	2.16061	Cdhr2	4.40875e-38	2.23886	Gstm1	2.49989e-10	1.96291	Nek11	2.7956e-06	1.82152	2010320O07Rik	1.36703e-34	3.78163	Gm26669	1.0537e-20	1.80148	Ubac1	1.28104e-27	5.59339	2810468N07Rik	5.79978e-09	1.95211
1011	Ttc7b	6.64004e-43	2.77544	Golga4	5.05506e-15	1.59955	Asb10	3.04959e-73	5.34277	Tox2	1.62297e-142	5.21402	Rabgap1l	5.35478e-79	1.80437	Mtap	4.45186e-38	1.99714	Phf1	2.63725e-10	2.27771	Pdp2	2.82853e-06	1.53094	Pacsin3	2.68357e-34	1.64664	Oxct1	1.32667e-20	1.64255	Haao	1.59651e-27	5.68377	Gm13205	5.91555e-09	2.60478
1012	Fam189a2	6.70447e-43	3.03028	Dlgap4	5.09215e-15	2.03627	Tubb6	3.6069e-73	3.16623	Dcbld1	2.0128e-142	5.19961	Slurp1	8.58309e-79	6.83497	Man1c1	7.17574e-38	2.28825	Stom	2.94799e-10	2.24001	4930556M19Rik	2.92531e-06	1.5618	Fndc4	3.65199e-34	1.58542	Plcg1	1.32878e-20	2.68074	Slc28a2	1.64414e-27	5.82387	Fam83d	6.25125e-09	2.14257
1013	Pde9a	1.66461e-42	3.13497	Zfp871	5.17561e-15	1.73069	Atp6v0a1	4.20337e-73	2.3765	Ttbk2	2.4576e-142	4.51138	Tmed9	1.71105e-78	1.6948	Rap2b	7.88237e-38	1.77912	Gm12958	3.13636e-10	1.60521	Hyls1	3.46156e-06	1.80913	1700001O22Rik	3.86929e-34	2.0263	Pde4b	1.39446e-20	2.04251	Cep55	1.98763e-27	3.57518	Plau	6.37001e-09	1.68032
1014	Adh1	1.67258e-42	3.11238	Triap1	5.19966e-15	2.06	Itgb7	1.00975e-72	5.22659	Nup93	5.00135e-142	5.66317	Fbxl8	1.72028e-78	3.00118	Hoxa10	9.50209e-38	1.55274	Snx22	3.47746e-10	3.50443	Unc5c	4.05294e-06	1.68443	Prodh	3.94157e-34	1.91443	Etnk2	1.39978e-20	4.42556	Cers6	2.42888e-27	4.97949	Gpr176	7.33108e-09	1.53522
1015	Srgap2	1.78489e-42	1.89966	Slk	5.4817e-15	1.73246	D3Bwg0562e	1.28016e-72	5.76774	Tceal3	9.01954e-142	5.21242	Strbp	3.55789e-78	1.84147	Ano6	1.34617e-37	1.81395	Mill2	3.93611e-10	2.66089	Celf5	4.17807e-06	1.63815	2210017G18Rik	4.34888e-34	2.16152	Cisd3	1.44144e-20	2.58133	Atp2a1	2.51995e-27	6.78845	Dhx58os	7.63154e-09	1.67449
1016	Rps6	1.82005e-42	2.17184	Rusc1	5.94569e-15	10.0213	Ap1g2	1.52907e-72	3.95909	Spock2	1.40639e-141	4.85229	Rassf8	4.71528e-78	1.79726	Gli3	1.51528e-37	3.22283	AI838599	4.36479e-10	2.54922	Kif26b	4.4382e-06	1.76836	Lekr1	5.01577e-34	1.94875	Acadm	1.45822e-20	1.64487	Rad54b	3.24549e-27	3.07692	4933427D14Rik	7.95104e-09	1.72623
1017	Etnk1	2.06067e-42	1.92702	Ddx3x	6.27626e-15	2.31052	Elf1	1.90339e-72	2.17956	Neurod1	1.45415e-141	2.29277	Nop10	5.28408e-78	1.52135	Hoxb9	1.96872e-37	2.58236	Gm14010	4.67075e-10	2.88133	Slc26a11	4.56075e-06	1.60061	Negr1	5.08368e-34	2.35364	Ndufa13	1.50835e-20	1.59679	Psme3	3.8787e-27	2.17735	Aldh16a1	8.08477e-09	1.61295
1018	Yes1	2.11351e-42	2.77083	Ptprr	6.27651e-15	13.516	Pstpip1	4.3945e-72	4.00223	Mab21l1	1.77681e-141	7.27928	Mdk	9.76301e-78	1.92376	Abhd16a	2.18374e-37	1.52644	Lrrc15	5.41712e-10	1.56459	Gm16638	4.90712e-06	1.60878	Sh3tc2	6.06148e-34	2.23666	Parp9	1.79006e-20	2.23274	Cep70	4.60061e-27	2.77042	Cd209f	8.36638e-09	2.0719
1019	Ier2	2.11943e-42	3.10428	Elfn1	6.42547e-15	18.1305	Rps3a1	6.16826e-72	1.79829	Uhmk1	2.51024e-141	6.39784	Efemp2	1.01759e-77	1.81742	Tm2d2	2.9006e-37	1.54791	Pabpc4l	5.73685e-10	3.26892	Gm26519	9.25207e-06	1.55952	Grik5	8.38269e-34	1.69793	Dnajb4	1.8217e-20	1.87297	C130050O18Rik	7.94894e-27	7.38059	Kcnab1	9.81392e-09	1.5158
1020	Gm9844	2.20166e-42	3.28457	Sema4f	6.52471e-15	14.2377	Pfkfb4	7.21936e-72	4.23312	Arhgap44	2.85982e-141	3.77844	C3	2.02521e-77	5.86111	Cmtm3	3.87753e-37	1.63031	Fam20a	7.72796e-10	3.05027	BC106179	9.62092e-06	1.54883	4930485B16Rik	8.7913e-34	2.45538	Tmem182	2.2467e-20	3.42658	RP23-99B10.1	8.27179e-27	4.7705	Gm26632	1.00677e-08	1.71429
1021	Mettl8	2.64794e-42	3.35752	AI118078	6.54054e-15	12.4265	Dnase1l1	8.15035e-72	2.56349	Rian	5.65179e-141	11.8191	Arfgap3	2.68932e-77	2.10314	Wisp1	4.83944e-37	2.40254	A4galt	8.34194e-10	2.33193	Pmel	1.11215e-05	1.67895	Lmx1b	9.95612e-34	3.14341	Samd13	2.60524e-20	4.29167	Lrrfip1	1.00769e-26	3.36746	Maf	1.04152e-08	1.61751
1022	Map3k11	3.10799e-42	2.26115	Dap3	7.50676e-15	2.08912	RP23-218F13.7	1.22054e-71	5.03983	Sertad4	6.30823e-141	4.75143	Hsf2bp	2.82814e-77	3.4204	Dcc	6.14733e-37	2.7298	Lrrfip1	8.68229e-10	2.13868	Gm26225	1.1422e-05	1.57557	Dtna	2.1394e-33	1.7412	Gm15179	2.65278e-20	2.04478	Rnu12	1.21851e-26	4.56533	Gm21807	1.04946e-08	2.00406
1023	Btg2	3.74018e-42	2.71795	Acyp1	7.68782e-15	1.64385	Dazap2	1.55154e-71	1.99992	Nrsn2	1.71619e-140	5.23239	Lrrk1	3.07822e-77	2.78943	Toporsos	6.89634e-37	1.64134	Jun	9.60958e-10	1.78391	Fsbp	1.17352e-05	1.72031	Fgf2	2.18582e-33	3.71639	Bicd2	2.66057e-20	2.0104	Pcna	1.5255e-26	4.17584	Ms4a2	1.11335e-08	4.95291
1024	Lace1	4.06066e-42	3.41353	Zfhx3	8.15833e-15	2.38827	5031425F14Rik	1.93242e-71	4.23084	Micu3	1.72172e-140	6.70474	Dcaf17	3.2755e-77	2.14085	Epb4.1	7.81347e-37	1.75795	Junb	1.14368e-09	1.56099	A230065N10Rik	1.26922e-05	1.62189	Ndst1	2.60181e-33	1.89228	Sgcg	2.69596e-20	1.72886	Edaradd	1.83523e-26	6.11329	Pstpip2	1.12665e-08	1.50333
1025	Acacb	4.1837e-42	4.913	Ythdf2	8.33456e-15	1.74455	Arap3	1.98826e-71	3.02984	Acsl6	2.13412e-140	3.86723	Ctdsp2	3.33824e-77	1.53361	Mir22hg	1.44689e-36	1.97682	Hoxd9	1.23155e-09	2.26299	Gm10941	1.70578e-05	1.55712	Atat1	2.72396e-33	1.69619	Hoxc9	3.28238e-20	2.21552	Pilrb1	2.06124e-26	6.34513	Rab29	1.14121e-08	1.62443
1026	Trove2	4.20059e-42	2.20885	Vti1b	8.35978e-15	2.35568	Psme1	2.28359e-71	1.9079	Gm16894	1.05326e-139	4.95398	Chst14	3.73915e-77	2.97182	Egr1	1.45283e-36	1.77455	Hoxa3	1.25905e-09	2.98972	Trpt1	1.7674e-05	1.52139	Efcab12	6.06312e-33	3.43904	Mrpl15	3.47457e-20	1.68071	Ccdc162	2.08392e-26	5.33707	Gm26917	1.17775e-08	1.57713
1027	Rd3	4.60776e-42	2.71851	Ensa	8.6347e-15	2.08396	Mlxipl	2.56934e-71	4.87772	Plxnc1	1.54971e-139	12.2538	Best1	6.8244e-77	4.30468	Chd9	1.45449e-36	1.7253	Zcchc14	1.29137e-09	2.35443	5033417F24Rik	1.87784e-05	1.7319	4930469K13Rik	1.14336e-32	4.02973	Cpeb4	3.65811e-20	1.95044	Cep128	2.2437e-26	2.83407	Grem2	1.36577e-08	2.1149
1028	Tmtc1	6.408e-42	2.10419	Slu7	8.82869e-15	1.51952	Ddx26b	3.2641e-71	2.71576	Tub	1.70542e-139	5.5915	Ube2e2	1.44131e-76	1.73029	L3hypdh	1.58161e-36	1.87705	Parp9	1.35396e-09	2.1365	Gm17669	1.91251e-05	1.69721	Pcgf5	1.24093e-32	1.96141	Ncs1	3.70657e-20	2.18627	Cd8a	2.84282e-26	4.77238	Bcl2a1d	1.45631e-08	1.76375
1029	Tsc22d3	8.97557e-42	2.00446	Nek1	9.00214e-15	1.51983	Camk1	4.29691e-71	2.05685	Rxfp1	2.34633e-139	17.5783	Kcnma1	1.65934e-76	3.05129	Acss3	1.59139e-36	3.74714	Cdh26	1.35855e-09	1.8434	Slc46a2	2.08375e-05	1.69615	Fam129a	2.4875e-32	1.76848	Rheb	3.79118e-20	1.57347	Ranbp10	3.51638e-26	2.98734	Cav1	1.49627e-08	1.55533
1030	Tmem184b	9.19015e-42	2.39835	Nemf	1.14559e-14	1.6724	Cd209g	7.87807e-71	16.5642	Slc25a22	2.81787e-139	3.99225	Postn	2.63747e-76	3.52176	Cebpa	1.60951e-36	1.85636	Tex16	1.42064e-09	1.67996	Musk	2.26177e-05	1.61085	1110004E09Rik	4.13018e-32	1.5074	Slc9a2	4.114e-20	2.56628	Kif21b	3.72374e-26	5.4424	Gata6	1.54594e-08	2.10403
1031	Gm28040	1.60063e-41	1.82275	Nufip2	1.17717e-14	1.69497	Fam117b	8.4238e-71	2.70686	Fat3	2.85708e-139	7.26111	Adam12	3.59822e-76	5.14496	Mettl21a	1.62599e-36	1.95499	Kctd10	1.45221e-09	2.03368	C230062I16Rik	2.8053e-05	1.82647	Cxcl10	4.27549e-32	3.63523	Ppp1r3d	4.26119e-20	3.56818	Gsg2	3.80896e-26	2.93592	Tbc1d8	1.62357e-08	1.76231
1032	Man2a1	1.72801e-41	2.81652	Clip4	1.19578e-14	11.5824	Manba	9.22449e-71	3.73987	Rab3b	5.70971e-139	6.56041	Kidins220	4.06673e-76	1.74971	Sepn1	2.04308e-36	1.74494	Mfap2	1.52616e-09	1.54029	Ccl25	3.00787e-05	1.62549	Tdrkh	5.72571e-32	2.06306	Ror1	4.64311e-20	3.15621	Fam60a	4.01037e-26	4.32274	Ctps	1.79171e-08	1.55745
1033	Plk3	2.02022e-41	2.76852	Pagr1a	1.22088e-14	1.68011	Gm14548	1.00808e-70	3.97758	Cadm3	7.51069e-139	4.14572	Ccdc8	5.79938e-76	2.18316	Tie1	2.06158e-36	1.93909	Ppard	1.71025e-09	2.51463	Gm16083	3.51629e-05	1.55333	Vmn1r90	5.98753e-32	2.85211	Nkiras2	5.06127e-20	2.33552	Tlr2	7.2966e-26	4.76449	Eif2ak4	1.81476e-08	1.5277
1034	Dnmt3b	2.7562e-41	3.82732	Ssbp3	1.22231e-14	2.41268	Bmyc	1.06591e-70	2.0706	Pik3cd	9.74281e-139	3.95761	Carhsp1	9.0274e-76	1.93924	Copb2	2.14593e-36	1.60932	Acy3	1.75203e-09	2.83242	Krt28	4.46704e-05	1.61705	Mocos	6.11211e-32	2.69994	Mettl7a1	5.19682e-20	2.32368	Gm13073	7.98675e-26	2.1725	Pigo	1.8202e-08	1.7096
1035	Ppap2b	3.33159e-41	3.07498	Uchl3	1.34314e-14	1.55151	Dpys	1.29654e-70	4.44579	Brinp1	1.08206e-138	5.33209	Bmpr1a	9.55235e-76	1.53761	Smarca1	2.19386e-36	2.24502	Gm16064	1.98298e-09	1.78031	1700101I11Rik	4.93328e-05	1.51598	Gfap	6.74505e-32	6.29384	Arpc5l	5.33939e-20	1.50041	Spdl1	8.48404e-26	2.48909	Pgm1	1.90771e-08	1.63445
1036	Rps14	3.82182e-41	1.96704	Atp5b	1.35723e-14	2.28456	Stx3	1.71737e-70	4.6053	Cyp4x1os	2.60142e-138	2.46262	Tor1b	1.11727e-75	1.75214	Chpf2	2.56054e-36	1.9687	Arhgap1	2.12034e-09	2.06804	Cbx2	7.36101e-05	1.57341	Slc12a4	6.78605e-32	1.55069	Cox7a2	5.78781e-20	1.5013	Ms4a6c	8.88604e-26	4.62802	Tbc1d10c	1.92363e-08	1.93534
1037	Mxd4	3.97871e-41	2.1436	Med1	1.45922e-14	1.57294	Tpp1	4.14684e-70	2.3028	2310002F09Rik	2.71205e-138	6.50747	Fut11	1.1557e-75	2.27425	Cml1	3.09847e-36	2.23008	Gm9821	2.48533e-09	2.18415	Spata33	8.76491e-05	1.71794	Adgb	7.3209e-32	4.78235	Traf5	5.95689e-20	3.38323	Clec2i	9.15418e-26	4.89272	Btla	1.96674e-08	3.33094
1038	Anp32a	5.78682e-41	2.42012	Coasy	1.53323e-14	1.55759	Atp10d	4.43605e-70	3.39313	Syt14	3.01653e-138	2.64183	Sned1	1.66457e-75	3.0937	Gm11816	3.32541e-36	2.47705	Speg	2.57169e-09	2.53809	Gm7120	9.62902e-05	1.62585	Casp6	7.45692e-32	1.58381	1700016P03Rik	6.41108e-20	3.18687	Rgs1	9.24785e-26	3.14876	Sh3tc1	2.21755e-08	1.99889
1039	Amot	6.31311e-41	3.4077	Unc13a	1.6336e-14	16.3053	A530032D15Rik	6.39602e-70	4.61604	Tshr	9.3837e-138	2.7667	Vit	1.77829e-75	2.36399	Gstt2	3.55906e-36	2.73491	Gas1	2.59532e-09	1.55864	1700021N21Rik	9.95533e-05	1.57883	Zfp462	8.04999e-32	1.8466	Nptn	6.65788e-20	1.52911	Aqp9	9.44184e-26	3.96219	Atp8b4	2.43368e-08	1.53115
1040	Rpl23	8.6662e-41	1.84125	Elp5	1.64713e-14	1.6591	Hn1	6.9458e-70	1.76765	Fam171b	1.16975e-137	6.29047	Lman2	1.97128e-75	1.61486	Ptcra	4.8097e-36	5.94389	Pdcl3	2.65396e-09	1.81128	Lysmd1	0.000116883	1.51491	Rab36	2.74512e-31	2.09818	Atp5c1	6.67369e-20	1.55774	Psrc1	9.81436e-26	3.14305	Myocd	2.57105e-08	2.12408
1041	Ly75	1.22947e-40	5.10789	Pigz	1.66636e-14	11.9879	Ap1s2	8.06579e-70	2.13183	Gm17484	1.52815e-137	4.28339	Dock5	2.45301e-75	2.48982	Irs1	4.84815e-36	2.13971	Slc25a25	2.68993e-09	2.22772	Gm7467	0.000123199	1.5597	4632427E13Rik	3.4373e-31	1.51709	Pik3cd	7.09231e-20	2.44929	Cd247	1.03353e-25	8.61622	Slx4ip	2.5991e-08	1.58673
1042	Klhl24	1.28792e-40	2.09127	Acadvl	1.75398e-14	2.46607	Rapsn	9.1779e-70	4.15244	Bhlha9	3.92607e-137	5.24896	Ptgfr	4.23459e-75	3.16613	Olfml1	4.84867e-36	1.76283	Jade1	2.85371e-09	2.22646	Hap1	0.000124405	1.62055	E330009J07Rik	3.77184e-31	2.36992	Rab12	8.40405e-20	1.62705	Il4i1	1.19619e-25	23.841	Jpx	2.65086e-08	1.53534
1043	Gm13152	1.42026e-40	4.31075	Timm44	1.82687e-14	1.59679	Gadd45b	1.90296e-69	2.45318	Nedd4l	4.78384e-137	6.89356	Zbtb20	4.71961e-75	1.59604	Copa	6.88462e-36	1.64775	Gm22613	3.04875e-09	2.73156	5930422O12Rik	0.000124924	1.5037	Rarb	3.9137e-31	1.78837	Slc25a25	8.56594e-20	2.30788	Trim30a	1.23063e-25	5.3634	Ankub1	2.70898e-08	1.72413
1044	Gbp3	1.42991e-40	2.63953	Vwc2l	1.83595e-14	15.0993	Tuba1c	2.53856e-69	2.1317	4930529I22Rik	6.89562e-137	1.55065	Derl2	4.75274e-75	1.53649	Loxl1	8.00843e-36	1.83406	Ufl1	3.27405e-09	2.24992	Pdzd7	0.000249821	1.62851	Ift74	4.17202e-31	1.64881	Plcb4	9.09272e-20	1.7845	2700094K13Rik	1.29254e-25	3.3566	Rnase2a	2.82951e-08	1.50996
1045	St3gal5	1.66822e-40	2.53086	Car10	1.87117e-14	13.5207	Mef2a	2.82604e-69	2.04289	Rspo2	1.04914e-136	5.78682	Atoh8	4.92701e-75	3.37161	Scfd1	9.47157e-36	1.59457	Ppp1r3a	3.65756e-09	2.74842	Notch4	0.000253464	1.50348	Fgf11	4.18911e-31	2.30217	Cped1	1.12269e-19	1.80871	Fam49b	1.34013e-25	3.35803	Ap1s3	3.18604e-08	2.24039
1046	Tgtp2	1.80816e-40	3.82209	Serpinb6a	1.90923e-14	5.08908	Upb1	3.88832e-69	5.43959	C2cd2l	1.34071e-136	3.91351	Ggh	5.84632e-75	1.64262	Adamts4	1.03609e-35	3.88788	Gm17281	3.82508e-09	2.05814	9330104G04Rik	0.000273544	1.53348	Art4	4.54018e-31	1.534	Uqcrc2	1.6691e-19	1.59437	Slco4c1	1.52852e-25	5.69922	Trim71	3.192e-08	1.51815
1047	Cd109	2.27986e-40	4.4255	Gm16286	1.91598e-14	2.69345	Rps7	6.00762e-69	1.93989	Ccdc64	1.79988e-136	4.43177	Sdf2	6.17173e-75	1.5839	Axin2	1.10672e-35	2.51964	Ppp1r15a	4.16351e-09	2.2996	Ulk4	0.000278304	1.65385	Arfip1	4.71308e-31	1.56421	Ndufb9	1.76753e-19	1.5431	2600006K01Rik	1.55307e-25	4.08107	Ccdc106	3.32777e-08	1.61799
1048	Atp1b3	3.16583e-40	1.96366	Abhd17a	2.00088e-14	2.58006	Cryl1	6.54519e-69	2.89481	Dnm3	2.78425e-136	6.26186	Mgat5	6.17755e-75	2.37736	Lix1l	1.16556e-35	1.82776	Mllt6	4.36986e-09	2.27553	Phf7	0.000391013	1.51119	Angptl2	4.73098e-31	1.99675	Rnf187	1.77036e-19	1.52487	E030030I06Rik	1.83469e-25	6.58537	Adrbk2	3.42371e-08	1.89148
1049	Dysf	3.36217e-40	2.30597	Urod	2.10852e-14	1.72189	Sh3bp2	7.09095e-69	3.8336	Oprl1	4.90119e-136	4.31884	Gjb2	7.44487e-75	8.48292	Plod2	1.45682e-35	1.91063	Tpm4	4.54257e-09	1.78893	Gm10143	0.000417145	1.72076	Fzd1	5.70249e-31	2.01651	Slc41a3	1.83581e-19	2.49201	Bora	1.87173e-25	3.33595	Efcab4a	4.35053e-08	2.06396
1050	Edar	3.48237e-40	2.33846	Adcyap1	2.25226e-14	11.9191	Amdhd1	3.45548e-68	4.44957	Sbk1	6.0051e-136	4.49905	Gns	1.29898e-74	1.73083	Col5a3	2.11342e-35	1.61354	Adra1d	4.55524e-09	1.82027	Gm26772	0.000552508	1.70969	Nr2c2ap	6.74582e-31	1.50726	Map2k3	1.86768e-19	2.11691	Pabpc1	2.04767e-25	2.44945	Dcp1a	4.43933e-08	1.54085
1051	Sipa1	4.85602e-40	2.21599	Uap1	2.26681e-14	1.6816	9930022D16Rik	3.48623e-68	3.40316	Dcdc2a	7.8555e-136	6.15485	Fam160a1	2.05197e-74	4.25016	Pyroxd2	2.1782e-35	3.35229	Gm12264	5.30022e-09	1.98965	Plag1	0.000562136	1.54953	Pole2	7.34227e-31	2.23479	2410131K14Rik	2.53636e-19	2.54782	Mbnl1	2.13742e-25	2.00187	Pxk	4.61209e-08	1.54022
1052	Tmem123	8.78208e-40	2.15801	Fam131b	2.32744e-14	12.1354	Plxnb2	5.48708e-68	2.48227	Serpina3g	9.62926e-136	3.79013	Fam195b	2.17813e-74	1.54725	Per3	2.23089e-35	2.07394	Sh2d3c	5.9224e-09	2.53352	Gm26792	0.000825779	1.5268	Vegfa	9.41163e-31	1.72	Nhs	2.88841e-19	2.61923	Smap2	2.67141e-25	2.54411	Mrgprb1	4.85039e-08	5.82081
1053	Prickle4	8.89792e-40	3.54653	Ube2v2	2.33356e-14	2.71441	Rpl26	6.21643e-68	1.81919	Gpr135	1.01716e-135	4.05648	H2-M3	2.56981e-74	2.28659	Ano4	2.72698e-35	3.41019	Akr1b10	6.10407e-09	2.70815	Ccdc36	0.00101337	1.51958	Bckdhb	9.63162e-31	1.58958	Kank2	2.98968e-19	1.97679	RP24-260I8.2	2.85295e-25	2.68362	Itga8	5.38812e-08	1.91674
1054	B230216N24Rik	9.0514e-40	4.87455	Fam89a	2.36302e-14	12.4178	Wipf1	7.49707e-68	2.48104	Wdr7	1.18795e-135	4.00007	Insig2	3.55713e-74	1.80658	Mturn	2.85521e-35	1.66763	Gm12273	6.10659e-09	2.21488	Gm17296	0.00110021	1.50812	Tlr3	9.84297e-31	2.08488	Ccdc88a	3.35903e-19	1.86694	Fxn	3.31262e-25	2.58758	Uhrf1bp1	5.80492e-08	2.4347
1055	Xaf1	1.0839e-39	1.85029	Hsbp1l1	2.41037e-14	14.0869	Rpsa	7.54391e-68	1.83667	Rab15	2.63552e-135	6.70696	Aqp1	3.75278e-74	3.10982	Gpc6	4.02735e-35	1.58609	Slbp	6.19806e-09	1.83979	2310014L17Rik	0.00209144	1.59515	Gm4258	1.05763e-30	1.85029	Nfe2l1	3.41383e-19	1.68113	Frrs1	3.48022e-25	3.96246	E230008N13Rik	5.92599e-08	2.1757
1056	Il15	1.10057e-39	3.0383	Zbtb8os	2.69057e-14	1.74025	Tes	1.40569e-67	4.60498	Adap1	3.03897e-135	3.5422	Foxp4	3.92411e-74	2.03922	Scn2b	4.35609e-35	2.5355	Tec	6.3899e-09	2.35422	Clvs1	0.00212413	1.6005	B9d2	1.32132e-30	1.66836	Ggt5	3.45667e-19	2.12213	Casp8	3.91597e-25	2.77531	Gpr82	6.15586e-08	1.81126
1057	Tril	1.24211e-39	2.05663	Insm2	2.74839e-14	15.7095	B3galnt1	1.53537e-67	2.93187	Ctcflos	3.07585e-135	3.24395	Ebpl	5.57548e-74	1.72933	Tlr12	4.41259e-35	3.27501	Pvrl2	6.86349e-09	2.3056	Piwil2	0.00219912	1.55329	Macrod2	1.51651e-30	1.68416	Gm7628	3.82823e-19	4.09254	Clec12b	4.20742e-25	13.3603	Cep85	6.20183e-08	1.64611
1058	Caskin2	1.43183e-39	2.15168	Leprotl1	2.75564e-14	2.43631	Slc15a4	1.77354e-67	2.71039	Cnga3	3.12157e-135	1.52557	Etl4	7.78947e-74	2.05565	Slc38a10	4.58423e-35	1.70182	Sun2	7.26877e-09	2.13223	Gm12743	0.00601035	1.62196	Mamld1	1.67524e-30	2.00984	Bola3	4.55878e-19	1.64371	Chil1	4.46454e-25	9.82432	Dnaaf3	6.26937e-08	2.72289
1059	Myo6	1.7025e-39	2.10739	Snx27	2.86825e-14	1.64674	Rps3	2.2564e-67	1.79157	Fam219a	3.67405e-135	4.56213	1700023F06Rik	1.04124e-73	3.69968	Fgf7	4.90433e-35	2.40001	Rab3a	7.32644e-09	1.5438	Cdh6	0.00750965	1.51513	2810008D09Rik	1.9406e-30	1.52675	Itga3	4.73469e-19	2.95668	Rcc1	4.78971e-25	2.70439	Atp10d	6.27463e-08	2.03425
1060	Erap1	1.85393e-39	3.16322	Wdr7	2.92962e-14	11.4562	Rpl38	2.29735e-67	1.75392	Lrrn1	5.20819e-135	4.12639	Srp54b	1.41574e-73	1.503	Morc4	5.73028e-35	2.56503	Cuedc1	7.3976e-09	1.98724	Gm15327	0.0115467	1.50838	Slc25a42	2.63006e-30	2.25309	Rasa4	4.97125e-19	2.62905	Mtfr1	6.60794e-25	3.00262	Gm26862	6.32855e-08	2.84251
1061	Dusp2	1.91632e-39	2.8789	Cyb5b	3.27537e-14	1.79894	Rps18	4.54472e-67	1.88532	Krt26	5.47905e-135	2.90573	Snx9	1.86744e-73	2.22157	St6galnac6	6.62391e-35	1.70051	Trak2	7.89542e-09	2.3412	Gm15614	0.0166565	1.51412	Tmsb15l	2.71177e-30	1.87555	Slc2a10	5.52139e-19	3.58305	Hist1h2bg	6.74483e-25	3.59694	Enpep	6.42105e-08	1.88803
1062	Cryba4	2.02263e-39	4.18135	Atg101	3.29651e-14	1.87746	H2afz	6.28243e-67	1.84827	Fam102b	6.18518e-135	7.24271	9130401M01Rik	2.25449e-73	1.70922	Gm15478	6.80107e-35	2.92753	Fbxw2	8.07347e-09	1.88072	4930515G01Rik	0.0647857	1.57462	5330434G04Rik	2.72191e-30	1.68095	1110059E24Rik	5.53548e-19	2.02602	Urod	7.01484e-25	4.33587	Haus3	6.5091e-08	1.91437
1063	Ptrf	2.03768e-39	1.63632	Chordc1	3.30125e-14	1.58231	Kdm2b	7.13226e-67	2.60758	Rps6ka2	1.19517e-134	4.41399	Camk4	2.93926e-73	2.92642	Gm26523	7.72992e-35	3.0118	Dgkh	8.1449e-09	2.26356	Ribc1	0.0671997	1.54563	Tex15	2.88345e-30	3.34588	Lrrc17	5.58051e-19	3.46686	Cbfa2t3	8.11803e-25	2.86976	Pfkfb4	6.81739e-08	1.52439
1064	Dennd2c	2.22357e-39	3.16956	Keap1	3.51639e-14	1.78625	Evl	1.3427e-66	2.16383	Mturn	1.33525e-134	4.15732	Arhgef2	3.32173e-73	1.80013	Tmem64	9.29588e-35	1.98225	Tnfaip8	8.60163e-09	1.85121	Gm26710	0.109109	1.84472	Prrg4	2.91727e-30	3.57236	Dlx5	5.81149e-19	2.93727	G6pdx	8.92338e-25	3.88288	Cald1	6.84361e-08	1.53252
1065	Plcg2	2.41589e-39	3.16401	Calb2	3.97999e-14	14.8698	Clcn5	1.88756e-66	2.45816	Gm16099	1.4219e-134	2.47199	Angptl7	4.45917e-73	2.06173	Cr1l	9.92269e-35	1.64241	Serpina1e	9.02305e-09	1.5077				Sdccag8	2.988e-30	1.73507	Dnmt3a	5.90944e-19	1.71567	C1galt1	1.08156e-24	4.27507	Ptges3l	6.90251e-08	1.90264
1066	Ppic	2.77179e-39	1.552	Tesc	3.98312e-14	4.07538	4933424M12Rik	2.14566e-66	3.64854	Gm21846	1.79467e-134	3.95372	Capn2	4.96467e-73	1.61013	Lman2	1.07636e-34	1.62464	Mlph	9.47954e-09	3.21803				Bai2	3.13175e-30	2.11473	Cyc1	6.67907e-19	1.58001	Smim6	1.11427e-24	2.32331	Jph2	6.94934e-08	1.70856
1067	Adamtsl2	3.0146e-39	5.56254	Chrnb2	4.04101e-14	15.3229	Gpr114	7.60909e-66	4.23125	Patl2	1.99505e-134	2.44831	Mast4	7.69439e-73	1.52184	Chrm3	1.0986e-34	3.18432	Renbp	9.50465e-09	2.48486				Iyd	5.24143e-30	2.5203	Uqcr10	8.57955e-19	1.56572	Il5	1.11979e-24	3.90079	Tanc1	7.15472e-08	1.68551
1068	Phxr4	3.51183e-39	2.54627	Usp13	4.10004e-14	17.1904	Foxred2	8.6044e-66	5.19736	Diras2	2.92594e-134	6.9721	Fzd6	9.24417e-73	3.04105	Cytl1	1.28365e-34	3.46196	Atp13a5	1.017e-08	5.81556				Tmem41b	5.69576e-30	1.63751	Eif4ebp1	9.04367e-19	1.86211	Gm26857	1.20948e-24	5.09402	Gpr132	7.19989e-08	1.76071
1069	Ankrd10	3.71293e-39	2.09719	Hspa4	4.10702e-14	2.58429	Abca14	1.50725e-65	4.5617	Gm1043	3.68817e-134	2.3998	Nrbp1	1.02233e-72	1.5469	Prorsd1	1.36705e-34	1.75268	Dnajb4	1.06188e-08	2.2465				Fktn	5.76063e-30	1.60846	Ggta1	9.61309e-19	2.12509	Fam46c	1.43989e-24	5.35153	Recql	7.61033e-08	1.52505
1070	Mtpap	4.01644e-39	2.52535	Exoc7	4.69479e-14	1.54653	Tor1aip1	1.92215e-65	2.08079	A930011G23Rik	4.70108e-134	4.72589	Wfdc2	1.91713e-72	3.8499	Kcnq1ot1	2.12193e-34	1.8129	Col22a1	1.06769e-08	2.57493				Bri3bp	6.88536e-30	1.51413	Hebp2	9.811e-19	2.03876	Rab43	1.47725e-24	2.62468	Pola2	8.01388e-08	1.68588
1071	Notum	4.33001e-39	5.5855	Tle1	4.70497e-14	1.94642	Stxbp2	2.0393e-65	2.21483	Nyap2	5.1152e-134	4.75338	Hsd3b7	2.12927e-72	2.10885	Icam1	2.16592e-34	2.65524	Tmed8	1.09982e-08	2.26035				Lpar4	7.55873e-30	2.02256	Ccdc82	1.01899e-18	2.55293	9930111J21Rik2	1.49102e-24	4.81156	Mcm5	8.30967e-08	1.55229
1072	Ccnyl1	5.09125e-39	3.13749	Dpf2	4.8114e-14	1.66281	Lrrfip1	2.71817e-65	2.4331	Agtpbp1	7.95546e-134	5.99536	Rcn2	2.50973e-72	1.58282	Hivep1	2.78797e-34	1.95638	Atp2a2	1.19186e-08	1.67863				Tmem53	1.05104e-29	1.75251	Dek	1.06421e-18	1.55888	Mad2l1bp	1.62411e-24	2.67618	Cd244	8.46133e-08	1.7692
1073	Gpr146	5.50301e-39	2.29545	Rab11fip4	5.64168e-14	15.0122	Lamtor4	2.83945e-65	1.93623	Amph	8.36571e-134	4.12469	Trip10	3.05283e-72	1.80077	Tmem248	2.95523e-34	1.78318	Ror2	1.20013e-08	3.41338				Atp8a2	1.14168e-29	2.00417	Tmem204	1.07634e-18	2.38216	Gm17619	1.64419e-24	4.03102	Dna2	8.58151e-08	1.76465
1074	Klf10	7.46449e-39	2.13481	Ppp2r5c	5.73144e-14	1.72681	Dock11	3.572e-65	2.3314	Cds1	9.63434e-134	4.18234	Galnt13	3.07662e-72	3.32193	Col17a1	3.60595e-34	3.03267	Gm20619	1.21272e-08	1.8757				Zfpm2	1.24949e-29	2.50656	Gm12999	1.09434e-18	3.44335	Prim2	1.8645e-24	2.59556	Zbtb12	8.60701e-08	1.54323
1075	Lrp8	8.54133e-39	4.70706	Chmp1a	6.14697e-14	2.05983	Gm10116	4.27256e-65	3.84897	Gm15609	1.00687e-133	1.98118	Clic1	3.35e-72	1.55093	Ppap2b	4.58214e-34	1.52852	Tmem110	1.2145e-08	2.36427				Slc16a7	1.51123e-29	1.68858	Myh9	1.26923e-18	1.65011	Hist1h2bf	2.17941e-24	2.97742	Rhou	8.94095e-08	1.64805
1076	Ciapin1	1.10333e-38	2.23997	Trim35	6.51709e-14	1.68612	Ifitm2	4.353e-65	1.73247	Necab3	1.85577e-133	6.12561	Gorasp2	3.73994e-72	1.72928	E130102H24Rik	5.24186e-34	1.8148	Ginm1	1.22624e-08	1.91635				Cdh6	1.5866e-29	1.74895	Kirrel3	1.30887e-18	3.24638	Supt4a	2.3308e-24	2.1136	Il1r1	8.97819e-08	1.70231
1077	Pgm1	1.12103e-38	2.64177	Ppp5c	6.60871e-14	1.76341	Tln1	5.46465e-65	1.81355	Tceal5	3.04047e-133	6.54981	Cope	7.42543e-72	1.56353	Gsdmd	7.52559e-34	2.10479	Gpr98	1.25423e-08	3.28203				Adamts18	1.61339e-29	2.39189	Akr1b10	1.31595e-18	2.4668	Cma1	2.35483e-24	84.1421	Cd209d	9.06522e-08	3.38529
1078	Enpp4	1.12152e-38	2.32555	A530058N18Rik	6.92753e-14	4.25931	Tapbp	8.01978e-65	2.00881	Slc35g2	3.11153e-133	4.99312	Kcns3	1.38498e-71	2.90209	Htatip2	8.48889e-34	1.8638	Smad7	1.30097e-08	2.29707				Bcl2l11	2.12976e-29	1.61151	Trappc6b	1.42596e-18	1.53179	Prss57	2.38149e-24	8.11202	Slc6a4	9.46364e-08	3.38336
1079	Rbfox2	1.15761e-38	1.74295	Pappa	7.30471e-14	13.4222	Nsa2	1.42877e-64	1.98684	Psd3	3.30736e-133	4.54462	Nme2	1.6411e-71	2.14447	Esp18	1.28329e-33	2.09563	Ttpal	1.42089e-08	2.50316				4931429P17Rik	2.77557e-29	2.53352	Zfp367	1.6731e-18	2.88868	Rgs19	2.4067e-24	4.06457	Nlrp3	9.95943e-08	1.73917
1080	Fut8	1.1594e-38	1.93861	Trio	7.32601e-14	1.66893	Rpl28	1.72823e-64	1.75356	Prkar2b	4.16582e-133	7.72332	Ptprk	2.09733e-71	1.99955	Zmynd15	2.15666e-33	3.29233	Extl3	1.62045e-08	2.18041				Hipk2	3.59398e-29	1.54639	Pde8b	1.6804e-18	2.61594	RP23-362B7.1	2.48648e-24	5.40227	Ifitm6	1.24399e-07	2.93876
1081	Shkbp1	1.27844e-38	2.5821	Prkcd	7.38273e-14	2.5123	Coro7	3.68567e-64	2.87063	Frmd3	4.47186e-133	4.40265	Rasgrf1	2.39269e-71	2.89081	Creld2	2.96314e-33	1.80684	Src	1.646e-08	2.12977				Papln	3.76475e-29	2.15217	Myoz1	1.98972e-18	1.88431	Grk6	2.61378e-24	3.27449	Hrh1	1.2506e-07	1.51833
1082	Lrch1	2.75118e-38	2.76973	Tvp23a	9.03129e-14	12.8463	Gm20513	3.81921e-64	3.79323	Epb4.1l1	5.4447e-133	3.51892	Frk	2.45905e-71	3.34239	Vamp4	3.46759e-33	1.70261	Trac	1.70463e-08	1.89388				Aldh6a1	4.02535e-29	1.71892	Smim14	2.14692e-18	1.52294	Gm16548	3.22143e-24	2.80352	Hspb7	1.29605e-07	1.5809
1083	Shb	2.9809e-38	3.88567	Clasp2	9.25005e-14	2.06839	Nmral1	5.79865e-64	3.90447	Shh	5.92337e-133	4.25968	Ehd2	3.25172e-71	1.56982	Acy3	3.49876e-33	1.99764	1110046J04Rik	1.75168e-08	2.47854				Gk5	5.60499e-29	2.21321	Serpinb9	2.21507e-18	2.73902	Hist1h2ao	3.31027e-24	2.26738	Rab11fip1	1.30769e-07	1.73652
1084	Lalba	3.19495e-38	2.95654	3830406C13Rik	9.50283e-14	1.69885	Pepd	6.71883e-64	2.26422	Nxpe3	3.9482e-132	3.64282	Dcaf12l1	3.68267e-71	3.11495	Efnb3	3.57076e-33	2.11492	Atp10d	1.89197e-08	2.19507				2810468N07Rik	5.70918e-29	1.57642	Lrrfip2	2.23829e-18	1.89603	H3f3a	3.62398e-24	2.29291	Cd40	1.36701e-07	2.57247
1085	Cd40	3.20153e-38	4.0688	Efr3a	9.91734e-14	1.78495	Tbc1d8	1.00117e-63	3.91756	Irgq	4.00904e-132	4.31835	Hcfc1r1	5.46245e-71	1.50151	Camk2n1	4.0357e-33	1.50221	Eml2	1.8996e-08	1.76396				Gm27403	6.14397e-29	2.69059	Osmr	2.91765e-18	2.31449	Cd47	4.37807e-24	2.71516	Tlr5	1.42968e-07	2.44408
1086	Irf9	3.87343e-38	2.29845	Rap1gap2	1.00403e-13	15.6814	Mx1	1.13155e-63	6.88208	Ncoa7	4.43497e-132	6.46104	Lhx8	6.36064e-71	2.79992	Rere	4.1357e-33	1.72133	Sycp2	1.91249e-08	1.63723				Lrrc16a	6.54967e-29	1.79593	Fam131c	2.98577e-18	3.95997	Fam210b	5.78449e-24	3.09719	Depdc1b	1.47652e-07	1.57542
1087	Nfe2l1	4.38213e-38	1.89937	Pmm1	1.01931e-13	1.98036	Rps10	1.20726e-63	1.76441	Fndc5	1.09313e-131	5.0506	Ackr2	6.41507e-71	3.5012	Ggact	4.25901e-33	2.60063	L3hypdh	1.94318e-08	2.29726				Txndc16	7.72337e-29	1.62798	Rnd2	3.08747e-18	2.1589	H2-T24	6.03962e-24	3.3641	Mcpt4	1.56877e-07	18.7627
1088	Pik3c2a	5.40106e-38	2.25003	Elmo1	1.05367e-13	10.0068	Rps12-ps3	1.72583e-63	2.39743	Soga3	1.19346e-131	4.46324	Ssr2	1.23495e-70	1.66323	Cyth3	4.51915e-33	1.62857	Gpr153	2.02833e-08	2.33048				Nnat	8.4253e-29	1.69298	Zic4	3.64514e-18	2.88547	Ticrr	6.42306e-24	1.97443	Prickle1	1.62134e-07	1.88605
1089	Gm16401	5.53917e-38	1.84697	Coro6	1.08906e-13	10.3199	A430104N18Rik	1.75937e-63	5.31639	Slc7a7	1.25192e-131	5.20043	Dock4	1.59333e-70	2.75858	Gm26719	1.01632e-32	2.80481	Kcnq1ot1	2.12598e-08	1.55249				Rbm46	1.06053e-28	2.4096	Gm26776	3.73176e-18	3.07236	Rpa2	6.47266e-24	2.86762	Tmem39b	1.68097e-07	1.84746
1090	Col18a1	5.78119e-38	2.53948	Nrsn1	1.09809e-13	10.5089	Serp1	2.52306e-63	1.99982	Dnah7a	1.56789e-131	5.24143	Bmp3	1.66289e-70	5.26506	Sbsn	1.11256e-32	3.42817	Cpeb4	2.37148e-08	1.97193				Nsmf	1.19105e-28	1.70406	Pdgfc	4.02383e-18	2.38119	Hmgn5	7.23726e-24	3.18301	Epha1	1.8387e-07	1.54702
1091	Slc25a32	6.16069e-38	3.63389	Xpr1	1.12304e-13	1.70423	Itpr2	5.2986e-63	2.71102	Ldoc1l	2.30479e-131	3.7784	Mmp16	1.76085e-70	3.09024	Bcdin3d	1.47453e-32	2.17134	Plcd3	2.39138e-08	2.76403				C030037D09Rik	1.19878e-28	2.38444	Lurap1l	5.00248e-18	2.23612	4930509E16Rik	8.70874e-24	1.50172	Dph1	1.86775e-07	1.5668
1092	Ccnjl	6.83663e-38	3.02158	Gapvd1	1.12546e-13	2.0529	Rps21	8.57302e-63	1.70589	Glce	2.31345e-131	4.28368	Myl12a	1.76405e-70	1.67186	Smarca2	1.49569e-32	1.50351	Gm26776	2.91725e-08	2.05491				Ttc18	1.36226e-28	2.75899	Dgkd	5.24303e-18	2.07829	Me2	1.00543e-23	2.72848	Aim1	2.07364e-07	2.90102
1093	Gm24035	7.03947e-38	2.85024	Tbcc	1.18341e-13	1.83284	Plekha2	1.09175e-62	2.69688	Bahd1	2.36737e-131	4.63587	Oit3	1.76468e-70	2.88084	Rps20	1.64662e-32	1.53989	Gm2415	2.95235e-08	3.29063				Clip2	1.36817e-28	1.63953	Aco2	5.25719e-18	1.70147	Clp1	1.3341e-23	2.66277	Havcr2	2.11229e-07	1.57878
1094	Isg15	7.9802e-38	1.8811	Bcl2l1	1.19821e-13	1.51503	Cd40	1.12726e-62	4.37632	Piezo2	3.105e-131	10.3881	Cmpk1	3.95321e-70	1.57755	Plekha5	1.73155e-32	2.29974	Rftn1	3.20365e-08	2.6203				Tet1	1.44509e-28	1.9637	Slc6a4	6.60528e-18	2.21934	Rabgap1l	1.47056e-23	2.93468	Mmp12	2.12105e-07	4.06436
1095	2510002D24Rik	8.19478e-38	2.60336	Atg5	1.20405e-13	1.87524	Fbxw4	1.30028e-62	2.67749	Arhgef4	4.05455e-131	3.07671	Sec22b	4.39857e-70	1.61432	Creb3l2	2.80365e-32	1.72893	Cyb5r3	3.22914e-08	1.64682				BC022687	1.50256e-28	1.64334	Maff	6.67179e-18	4.03557	Odc1	1.61095e-23	4.76539	2210011C24Rik	2.14882e-07	1.85618
1096	Extl3	8.46175e-38	2.2054	Cbln4	1.24973e-13	3.2595	Rps15a	6.90725e-62	1.80564	Ptger1	4.25158e-131	8.42476	Nmi	4.75564e-70	2.34556	Fam46c	2.89041e-32	2.61177	Rtn4rl2	3.43999e-08	1.91678				Katnal2	2.57682e-28	3.00701	Ins2	7.64495e-18	2.42243	1700037H04Rik	1.78687e-23	2.10416	6030443J06Rik	2.43766e-07	1.57373
1097	Rpl37	9.75242e-38	1.88616	Slbp	1.28533e-13	1.56934	BC033916	3.60782e-61	4.07232	Draxin	5.88414e-131	2.6039	Zfp260	4.80169e-70	1.556	Slc19a1	3.60393e-32	1.67749	Idh3b	3.59403e-08	1.74657				1810010H24Rik	3.25468e-28	2.38894	Tox2	8.64745e-18	2.75664	Gm11707	1.90089e-23	2.88579	Tnnt1	2.47773e-07	2.01625
1098	Elovl7	9.90993e-38	2.07065	Neu1	1.34084e-13	1.63013	Etv5	6.76294e-61	2.8143	Rgs11	7.18048e-131	8.21216	Nsun7	7.04595e-70	3.3201	Tanc1	3.92056e-32	1.69699	Ankrd6	3.68445e-08	2.78319				Ift22	4.10669e-28	1.56123	Ccdc174	8.7194e-18	2.12727	4930570N18Rik	2.0878e-23	2.76176	Pctp	2.56105e-07	1.7482
1099	Rps24	1.0633e-37	1.83238	Ankrd29	1.37719e-13	9.73899	Rpl11	7.25156e-61	1.7047	Dpysl3	1.5981e-130	7.27157	Nfatc1	8.95905e-70	2.45539	Glb1	4.13594e-32	1.70258	Lama5	3.88096e-08	2.11254				Kcnj16	8.33237e-28	2.79144	Pstk	9.33293e-18	2.34677	Gm26847	2.42601e-23	3.1994	Icos	2.60991e-07	4.10623
1100	Dtd1	1.13956e-37	2.23313	Nelfb	1.39471e-13	1.8955	Pparg	1.39359e-60	4.83713	1810065E05Rik	2.10049e-130	2.12775	Il20rb	1.02946e-69	4.23868	Swi5	4.27912e-32	1.58856	Angpt2	4.37849e-08	2.06675				1810043G02Rik	8.86408e-28	1.73617	Csrp1	1.18995e-17	2.24611	Il27ra	2.54344e-23	7.05117	Ildr1	2.74824e-07	1.69557
1101	Rps19	1.28949e-37	1.94044	Med9	1.52988e-13	1.68082	Tbc1d4	1.65066e-60	3.37629	Nkain1	2.85999e-130	4.05076	Vimp	1.11203e-69	1.54101	Fbxw8	4.46102e-32	1.8927	Plk3	4.57726e-08	2.66605				Lrch3	1.22516e-27	1.56443	Tmem131	1.19229e-17	1.78082	Eri1	2.78312e-23	2.75248	Nat10	2.75102e-07	1.71396
1102	Gm12216	1.40522e-37	2.51942	Raf1	1.53033e-13	2.17812	Rpl27a	1.68881e-60	1.82894	Osbpl6	3.18624e-130	5.79014	Rpn2	1.14753e-69	1.51828	Plin3	4.91462e-32	1.59594	Sub1	4.82796e-08	1.5665				Tulp2	1.29041e-27	2.85066	Gm5900	1.46e-17	1.6309	Aim2	2.79525e-23	4.85706	BC106179	2.81969e-07	1.55303
1103	Phactr4	1.51046e-37	2.3681	Timm9	1.53052e-13	1.8223	Ralb	1.84132e-60	2.19342	Gm766	3.56807e-130	2.52824	Arhgap29	1.65423e-69	1.67455	2610203C20Rik	7.44623e-32	1.63855	Golim4	5.04101e-08	1.83276				Musk	1.71343e-27	2.24022	Dip2c	1.47019e-17	1.88856	Rfc2	2.81184e-23	2.79155	H2-T24	3.01979e-07	1.82245
1104	Trp53i11	1.61163e-37	2.52935	Eif4g3	1.54666e-13	2.6982	Pold4	5.2195e-60	2.03269	Agbl4	4.16027e-130	4.22437	Phlda3	1.84736e-69	1.62144	Gm14809	1.06017e-31	2.202	Gm3646	5.14109e-08	2.20772				Usp51	2.56807e-27	2.90752	Chmp4b	1.76036e-17	1.53633	Fam65b	2.86182e-23	5.34111	Gm10687	3.07257e-07	1.50794
1105	Prpf4	1.66474e-37	2.36341	Dbnl	1.61439e-13	2.22848	Necap2	5.67991e-60	2.10289	Palm3	4.66155e-130	4.18171	Mcc	3.3271e-69	2.63722	Kng2	1.06613e-31	2.65927	Ccl19	5.35753e-08	3.29611				Spire2	2.59857e-27	1.51827	Srl	1.88191e-17	3.17268	Ankrd13a	3.22125e-23	2.61665	Mrgprx2	3.20637e-07	4.7258
1106	Ddx60	1.82346e-37	3.16367	2610524H06Rik	1.62412e-13	1.80393	Uba52	8.74829e-60	1.90699	B230216N24Rik	9.77292e-130	11.1454	Zc2hc1c	3.9142e-69	3.79279	Ncor2	1.09962e-31	1.61755	BC039771	5.37447e-08	3.09119				RP24-131B6.1	3.14241e-27	2.67411	Ssbp4	1.99205e-17	1.74316	Cdca4	3.2517e-23	2.26745	Cd69	3.26087e-07	2.93024
1107	Atp11c	1.93628e-37	2.61421	Rars	1.67055e-13	1.66028	Parp8	1.22016e-59	2.93702	Eif5a2	1.8047e-129	4.45745	Srprb	4.33348e-69	1.76732	Prkcb	1.3148e-31	1.75932	4933431K23Rik	5.75875e-08	2.63044				Ankrd28	3.24141e-27	2.57049	Calm1	2.25084e-17	1.50876	Fancl	3.35107e-23	2.57307	Cnr2	3.82732e-07	1.55618
1108	Egr4	1.97453e-37	4.61718	Tnpo1	1.70665e-13	1.65235	Cd28	1.45276e-59	4.55041	Cd24a	2.39052e-129	15.023	Trabd2b	7.83112e-69	3.08102	Tmed9	1.33694e-31	1.63429	RP23-231M6.2	6.41581e-08	2.56534				Ehbp1	3.32333e-27	1.87397	Llgl2	2.47818e-17	3.41699	Gm6377	3.36118e-23	6.60142	Ly9	4.23795e-07	2.6361
1109	Tor4a	2.27015e-37	4.10044	2310047M10Rik	1.81531e-13	1.5593	Rpl13	2.03774e-59	1.65243	Rtn1	2.67101e-129	17.5919	Copb1	1.15629e-68	1.52759	Os9	1.36962e-31	1.52383	Tspan6	6.62707e-08	2.30945				Arc	5.89854e-27	2.72061	Eif4e3	2.81366e-17	1.73779	Mrgprb2	3.8248e-23	12.2154	Ube2cbp	4.43381e-07	1.76565
1110	Lrrc1	3.4761e-37	3.7946	Capns1	1.83809e-13	2.6103	Rpl36	2.30933e-59	1.75173	Zfr2	5.68269e-129	4.06358	Rplp1	1.18088e-68	1.73851	Col4a6	1.60194e-31	2.87728	Rsbn1l	7.22236e-08	1.93241				Zfp931	7.95827e-27	1.58558	Slbp	3.15145e-17	1.84412	Cdc42ep3	3.85778e-23	2.20859	Zbtb34	4.52241e-07	1.52386
1111	Gm7536	3.61403e-37	2.11469	Smg7	1.86836e-13	1.65049	Pvt1	3.10237e-59	3.86012	Jag2	7.15647e-129	4.09957	Galt	1.38427e-68	2.26228	Fndc1	1.61756e-31	2.33686	Sez6l	7.55314e-08	2.83216				Zfp37	8.28864e-27	1.95278	Cdc42ep4	3.2923e-17	1.84268	Efcab11	5.97542e-23	2.57403	Naga	5.18131e-07	1.68107
1112	Cdk17	3.66241e-37	2.29032	Nacc2	1.96154e-13	8.67197	Rpl35	4.96233e-59	1.79036	BC021891	1.31516e-128	2.74923	Tmem109	1.81722e-68	1.54318	Exoc3l4	1.91032e-31	3.61207	Plxnd1	8.56942e-08	1.77667				Sap30bpos	9.32106e-27	4.12579	Hbegf	3.36203e-17	1.50927	Gm21975	6.65215e-23	4.64832	Rarres1	5.20596e-07	1.78735
1113	Dusp23	4.32081e-37	2.86427	Vwa5b2	1.98573e-13	17.4703	Zfhx3	5.15859e-59	1.76389	Glrb	1.35944e-128	3.00192	Kremen1	2.33841e-68	2.22393	Fbxo4	3.01996e-31	1.7435	Kcng1	8.80277e-08	2.41206				Sall2	9.3983e-27	1.53743	Nxph4	3.70673e-17	2.84171	Pip5k1b	8.14095e-23	2.01405	Ppbp	5.42434e-07	17.5881
1114	Itsn2	5.15805e-37	2.34783	44266	2.02644e-13	15.2951	Rin3	1.04586e-58	3.39219	Ccdc68	1.84735e-128	9.38347	Hdac9	2.88095e-68	3.77011	Sp3os	3.08285e-31	1.71038	Amelx	9.16834e-08	2.17424				Gm15440	9.83281e-27	2.50315	Camta1	4.37711e-17	1.54882	Sh2d5	8.46458e-23	2.95513	Shroom1	5.45896e-07	1.6604
1115	Arhgef1	6.2272e-37	1.94606	Cinp	2.03103e-13	1.5119	B3gnt8	4.8017e-58	3.19555	Vezt	2.22397e-128	4.46314	Rnft1	3.43645e-68	1.7642	Mrps6	4.60534e-31	1.55352	Fbxw10	9.45264e-08	2.61358				Pigf	2.28798e-26	1.58112	Loxl2	5.09623e-17	1.81245	Snx22	9.25239e-23	3.33452	Psd4	5.64154e-07	2.01692
1116	Adam10	8.84172e-37	1.73763	C2cd4c	2.10491e-13	15.2307	Tagln2	4.90429e-58	1.62272	2510009E07Rik	2.60308e-128	5.21763	Tiam2	4.52764e-68	4.22615	Bend4	5.17997e-31	2.94102	Specc1	9.97281e-08	1.94136				Klf15	2.53244e-26	1.82326	Ccdc149	5.34314e-17	3.41014	Gm26692	9.41806e-23	2.73043	Sh2d1b2	6.00784e-07	1.82051
1117	Ly96	8.93343e-37	2.4219	Ufsp2	2.10831e-13	1.79811	Gm10260	5.07211e-58	1.81013	Inpp4a	3.01836e-128	4.2507	Gli1	5.27932e-68	3.22684	Tmem204	6.32605e-31	2.06529	Cpne5	1.01162e-07	3.21131				Fntb	3.2942e-26	1.64229	Lancl3	5.75287e-17	3.34496	Ccsap	9.74706e-23	3.0876	Gm27477	6.41593e-07	1.51976
1118	Rpl37a	1.06817e-36	1.79874	Dtd2	2.19751e-13	1.50955	Snx8	6.32094e-58	3.28466	Asphd2	3.37098e-128	3.25539	Fam124a	6.63281e-68	3.85202	H13	6.53782e-31	1.53673	N6amt2	1.01338e-07	1.98588				Ppara	4.12193e-26	2.07214	A430105I19Rik	6.90617e-17	2.89939	Birc3	1.0063e-22	5.355	Lmcd1	6.56363e-07	2.29458
1119	Apol9b	1.1186e-36	2.87412	Oaz2	2.1983e-13	1.77845	Nagpa	6.71111e-58	2.6689	Gm15800	4.59751e-128	3.67813	Creld2	6.84252e-68	1.93318	Aspg	6.70819e-31	4.56536	Trip10	1.02883e-07	2.12167				4933439C10Rik	4.31803e-26	1.68838	Ntm	6.90957e-17	2.20413	Trac	1.01725e-22	16.5105	Myl6	6.63887e-07	1.54487
1120	Ctbp2	1.22062e-36	2.23211	Polr2h	2.45014e-13	1.62878	Cdc42	7.43438e-58	1.7114	Defb1	5.1811e-128	2.55175	Zfp9	8.61995e-68	2.22226	Gm20675	6.74914e-31	1.93992	Mxra7	1.23325e-07	1.82793				Haus8	8.26288e-26	1.66886	Zic5	7.59967e-17	3.9529	Neurl3	1.08518e-22	5.02839	Nlrx1	6.74287e-07	1.65763
1121	Pnpla2	1.36888e-36	2.21041	Vps4b	2.61161e-13	2.16449	Crlf3	9.2529e-58	1.99929	Fam53c	8.36955e-128	4.02207	Cenpb	9.72396e-68	1.54009	Lrrc36	9.70938e-31	2.47887	A330076H08Rik	1.2529e-07	2.57276				Ptk2	8.93372e-26	1.51559	Smg7	8.09103e-17	1.8925	Impa2	1.11295e-22	3.04041	Gm20703	7.038e-07	1.97556
1122	Rpl17	1.61262e-36	1.89305	Fkbp4	2.62805e-13	3.02049	Abcd2	9.37568e-58	3.09536	Prkar2a	1.77741e-127	4.26034	Pqlc3	1.13052e-67	2.17921	Igf2r	1.00258e-30	2.11497	Chrac1	1.29505e-07	1.84699				Trim35	1.61198e-25	1.51041	Pitpnm2	8.58216e-17	1.98576	Gm20603	1.12075e-22	2.33623	Klrb1b	7.27329e-07	1.61901
1123	Eno1	1.69312e-36	1.9882	Fry	2.62946e-13	8.68365	Zfand5	1.36393e-57	2.2158	Nanos1	2.48062e-127	4.6035	Dnajc5b	1.64889e-67	3.43198	Sec13	1.07194e-30	1.56221	Gm26883	1.32194e-07	2.65697				Wdr35	1.63636e-25	1.72008	Ier5l	8.88474e-17	1.63336	Rad18	1.30407e-22	2.42255	Ugt1a1	7.33172e-07	1.98481
1124	Sppl2a	1.70702e-36	2.10545	Tox3	2.77884e-13	13.3359	Acsl1	1.43322e-57	2.9123	Fsd1l	2.53971e-127	4.31426	Smr3a	1.89614e-67	2.61333	Mcc	1.19746e-30	2.22308	Map3k5	1.33714e-07	2.372				Gpnmb	2.21387e-25	3.93803	Gtf2a2	9.06569e-17	1.51952	Psmb9	1.34633e-22	3.16589	Card6	7.5406e-07	1.85036
1125	Eif4b	2.40063e-36	1.95091	Itpa	2.82304e-13	1.90088	Jmjd1c	1.46108e-57	1.86118	Cpne4	3.46152e-127	7.68731	Arsa	2.03866e-67	2.13039	Plekha2	1.59723e-30	1.9122	Dlk1	1.36058e-07	2.06963				Cela1	5.21843e-25	1.97283	Orai3	9.08967e-17	1.9752	Ccl5	1.60225e-22	25.171	Gipc2	7.94517e-07	2.03126
1126	Arhgap25	2.63061e-36	2.9462	Amotl1	3.00175e-13	1.5081	Stard8	1.77247e-57	2.41777	Pkia	5.51314e-127	5.45156	Mapk13	2.20457e-67	3.67565	A530016L24Rik	2.47904e-30	2.4234	Tpcn1	1.37157e-07	2.35222				Armc2	5.3961e-25	1.94676	Plxnb1	9.99618e-17	1.7382	Cdc25a	1.99627e-22	2.05943	Nrgn	7.9711e-07	3.65221
1127	Gm13056	3.51086e-36	4.16403	Tpgs1	3.05845e-13	2.3605	Capza1	2.89907e-57	1.95539	Lpgat1	5.80974e-127	5.01577	Wwtr1	2.48383e-67	1.53732	Lgals9	2.4971e-30	1.65617	Kcnip3	1.39428e-07	1.70387				Myo16	7.29723e-25	2.51062	Efnb2	1.01279e-16	2.06609	Pik3cd	2.03083e-22	3.03638	Cxcl2	8.00916e-07	1.61294
1128	Slc29a1	3.53986e-36	1.64817	Map4	3.10284e-13	2.67863	Gpi1	4.60319e-57	1.6542	Limk2	7.72608e-127	3.75822	Ggcx	2.71487e-67	2.04358	Sidt1	2.59039e-30	3.49267	Hspb8	1.39683e-07	1.88094				Gm17108	7.5716e-25	3.19425	Txn2	1.06584e-16	1.60831	Orc6	2.204e-22	3.08783	Ccdc170	8.30569e-07	1.93506
1129	Rps27rt	3.87509e-36	1.99728	Mettl7a3	3.14457e-13	11.4399	Rps8	7.10061e-57	1.60786	Ric3	8.27221e-127	3.67978	Diap1	3.15563e-67	1.92079	Efhc1	2.96319e-30	3.71874	C1qtnf6	1.5214e-07	2.23636				Kif7	9.56937e-25	2.14203	Begain	1.06625e-16	3.47727	Lpin2	2.36534e-22	3.39157	Dhfr	8.52501e-07	1.78803
1130	Coro1c	4.17627e-36	2.15987	Ube3a	3.19666e-13	2.44599	Ttyh3	1.61381e-56	2.32146	Zfp804a	9.80601e-127	2.97228	Pcdh18	5.23446e-67	2.16176	Nt5c2	4.74797e-30	1.96755	Ppil4	1.83159e-07	2.02163				H2-Q4	9.59455e-25	1.95392	Tmem246	1.09346e-16	2.06432	Slc36a3os	2.38614e-22	3.52946	Sipa1l3	8.66664e-07	1.60768
1131	Rras	4.77213e-36	1.80106	AI837181	3.20947e-13	1.68737	Fosb	1.8433e-56	1.66701	Icmt	1.06588e-126	4.24622	Fam110a	5.39827e-67	2.87426	Sec23a	5.4995e-30	1.69017	Ino80	1.95384e-07	2.20027				Adamts7	1.25788e-24	2.08284	Oard1	1.34665e-16	1.74791	Mst1	2.44229e-22	1.66311	2310022A10Rik	8.92331e-07	1.72229
1132	Wipf3	8.5272e-36	4.17726	Dbndd1	3.67669e-13	13.1427	Plekhm3	2.13181e-56	2.43535	Agap2	1.06643e-126	3.59075	Eya1	5.87043e-67	4.68826	Crp	7.97903e-30	1.66149	1110035H17Rik	2.23646e-07	2.74988				Klc3	1.71669e-24	3.42723	Ddo	1.71558e-16	3.18225	Nudt19	2.76216e-22	2.35488	Gm6377	9.13257e-07	1.62547
1133	Arhgap18	8.92149e-36	2.72201	Lsamp	3.91596e-13	1.7886	Lman2	2.74199e-56	1.89179	Haus4	2.27558e-126	4.51878	Paqr5	6.74158e-67	2.42337	Pla1a	9.41513e-30	2.06937	Timeless	2.25447e-07	2.51909				Osbpl7	2.08185e-24	1.83029	Ccnd1	1.79688e-16	2.08564	Clca1	2.80593e-22	4.89043	Ciita	9.21201e-07	2.67714
1134	Rps27	1.12105e-35	1.96806	Supt6	4.25888e-13	2.02374	Dusp22	3.87376e-56	2.49875	St8sia1	2.72232e-126	4.86976	Plscr1	6.75583e-67	2.2216	RP23-364J24B.1	1.10378e-29	2.35175	RP23-127O5.7	2.25787e-07	2.40653				RP23-392G15.1	2.59032e-24	2.50167	Bok	1.83015e-16	2.44669	Il21r	2.88095e-22	6.07845	Arap3	9.26438e-07	1.79216
1135	Stk10	1.37025e-35	2.30648	B3gat3	4.27952e-13	2.25161	Clec2g	5.57116e-56	3.30997	Ptgdr	4.45374e-126	7.30692	Slc12a8	6.81085e-67	3.17642	Calr	1.13093e-29	1.54807	Pir	2.39892e-07	2.13694				Nek4	3.4879e-24	1.73706	Syt15	3.32314e-16	3.61292	Gimap8	3.02777e-22	7.38568	RP24-79F8.3	9.67824e-07	1.69323
1136	Dusp7	1.77475e-35	2.22351	Zfand2b	4.46895e-13	1.765	Jak3	1.8709e-55	4.03469	Fam19a3	4.55231e-126	4.38021	Bfar	7.05752e-67	1.63427	Pcbd1	1.28596e-29	1.90744	Hapln3	2.46862e-07	3.41162				0610040J01Rik	4.45683e-24	2.0264	Uck2	3.61199e-16	2.57102	Ncapd3	3.08939e-22	2.39927	Mgmt	9.79555e-07	1.81772
1137	Sec14l1	1.79683e-35	1.95607	Sntg1	4.48361e-13	8.97168	Synj1	3.51581e-55	1.9048	4632428C04Rik	8.79168e-126	4.09019	Dtnbp1	7.63302e-67	1.66417	Itga11	1.45738e-29	3.27133	Ahdc1	2.55109e-07	2.20562				E130012A19Rik	4.78963e-24	2.15866	1600015I10Rik	3.90485e-16	2.68752	Pydc3	3.21729e-22	3.36028	Tubb1	9.95468e-07	1.7849
1138	Cables1	2.59278e-35	2.91071	Tubb2b	4.49998e-13	5.6473	Slc4a7	7.02894e-55	2.43746	Abca5	2.08203e-125	5.46928	Ibtk	1.25121e-66	1.98691	Ssr3	1.61125e-29	1.52823	Fbxo18	2.60176e-07	1.9817				Fhod3	6.13177e-24	2.02534	Plxdc1	4.57636e-16	2.01178	Zc3h12d	3.50805e-22	7.69089	Hlcs	1.01701e-06	2.11213
1139	Lincpint	2.93845e-35	2.71493	Cog8	5.07502e-13	1.6737	Dgkd	7.1009e-55	2.42989	Dlg4	3.38894e-125	4.36394	Ppp1r12b	1.90332e-66	1.58712	Slco1c1	2.1337e-29	2.26239	Ralgapa2	2.66179e-07	2.26518				Tenm1	6.43e-24	2.77386	Atp5k	4.98257e-16	1.51284	Rcsd1	3.60715e-22	2.89165	Cpa3	1.06191e-06	8.51966
1140	N4bp1	3.27221e-35	2.29463	Cds2	5.09242e-13	9.37053	Acvrl1	1.00434e-54	1.6443	Gm17226	4.65552e-125	2.37315	Lrp3	2.61756e-66	1.80389	Upp2	2.38007e-29	1.9228	Gpr21	2.79505e-07	2.70909				Dusp4	8.4094e-24	1.57748	Asb13	5.03497e-16	1.99505	Csk	3.6628e-22	2.44727	1700026L06Rik	1.12241e-06	1.80309
1141	Crlf2	3.68262e-35	2.59102	Prdx2	5.17512e-13	2.2382	Otof	1.13912e-54	3.49113	Zfyve28	1.07705e-124	3.41442	Klf4	2.8468e-66	1.64503	Fzd9	2.48783e-29	3.54592	Fosl2	2.94132e-07	1.78981				Clmn	8.8185e-24	2.04982	Chst1	5.27087e-16	2.70412	Gm26740	4.43345e-22	5.03517	Zc3h12a	1.12381e-06	1.58988
1142	Tmem243	3.85613e-35	2.18092	Prkaa2	5.37956e-13	13.4468	Rpl6	2.09183e-54	1.68741	Neurog3	1.28119e-124	4.33349	Gmppa	2.88649e-66	1.90875	A730056A06Rik	2.4974e-29	3.07053	Slc9b2	3.19989e-07	2.86081				Mageb16	9.08108e-24	3.83858	Pgpep1l	6.04251e-16	1.73384	Dhrs9	7.78481e-22	5.22511	Hepacam2	1.13533e-06	1.56187
1143	Gmpr	3.85659e-35	2.18575	Mrps10	5.56464e-13	1.84596	Dennd1a	2.33462e-54	2.70449	Gprasp1	3.05798e-124	6.19582	Ccdc88a	3.38758e-66	1.57024	Nans	2.87094e-29	1.72818	Lrch2	3.21985e-07	2.96147				Trp63	1.97961e-23	2.92592	Pkia	6.15113e-16	1.96982	Cmas	8.47644e-22	2.42108	Ppp1r3c	1.14951e-06	1.97099
1144	HOXD3	4.7919e-35	2.2764	Mrps9	6.20102e-13	1.60094	Rbm3	3.11279e-54	1.68354	Spryd3	3.70359e-124	4.29066	Bzw1	3.84822e-66	1.63153	B230217C12Rik	3.47268e-29	2.404	Gipc2	3.24356e-07	2.87314				Slc35e3	2.12864e-23	1.99382	Srf	7.46433e-16	2.3145	Akr1c18	9.43745e-22	1.55667	9430015G10Rik	1.24284e-06	1.58414
1145	Nhsl2	4.87245e-35	2.64247	Btbd10	6.51091e-13	1.7948	Mfsd11	3.28678e-54	2.93021	Acsl4	7.44691e-124	4.3934	Macf1	3.95649e-66	1.54673	Defb25	3.53157e-29	3.19407	4930554G24Rik	3.3435e-07	1.5579				Tekt5	2.74438e-23	1.82847	8430408G22Rik	7.56972e-16	1.99659	Klrg1	9.60334e-22	3.24716	Slc6a11	1.25141e-06	1.61955
1146	Gm26640	5.8762e-35	2.09019	Hcrtr2	6.51828e-13	15.2526	PISD	3.34974e-54	2.2748	Arl4c	7.59485e-124	3.10038	Arl1	7.69991e-66	1.50603	Amigo1	4.28204e-29	1.9914	A630077J23Rik	3.5712e-07	2.13905				Actg2	3.86996e-23	1.67056	Idh3g	8.40207e-16	1.61828	H2-T23	1.01779e-21	2.08909	Dock4	1.45309e-06	1.59044
1147	Rpl9	6.90896e-35	1.84124	Ythdf3	6.80138e-13	1.82322	Prkcd	4.12537e-54	1.67079	Arxes1	1.3527e-123	4.46624	Chst11	8.56578e-66	2.38228	Gpr125	4.69193e-29	1.98484	Hif3a	3.78637e-07	3.01731				Macrod1	4.21553e-23	1.91149	Polr2c	9.03102e-16	1.55408	4930558J18Rik	1.08816e-21	1.50803	Gm5150	1.5402e-06	2.66553
1148	Prpf40b	8.48542e-35	2.70522	Marf1	6.89439e-13	1.75441	Ccnl1	4.64105e-54	1.82299	Rab37	1.3571e-123	4.24261	Slc9a1	9.22276e-66	1.96333	Eda2r	5.63649e-29	3.83722	Gm16059	3.78793e-07	2.45406				Hsd17b14	5.15383e-23	2.39654	Dlgap4	9.79067e-16	1.76759	H60b	1.16472e-21	5.0647	Cd300lb	1.61769e-06	1.51687
1149	Ccdc148	9.07619e-35	4.39168	Atp8a1	7.81592e-13	2.28964	Mob1a	6.06605e-54	2.01422	Cds2	2.88152e-123	7.47765	Cys1	1.42427e-65	1.71557	Gjb2	6.35746e-29	3.3705	Myo1e	3.8063e-07	2.08182				Tex30	6.34611e-23	1.65574	Yaf2	1.00458e-15	1.63706	Gse1	1.29006e-21	2.60972	Slamf1	1.63865e-06	3.48812
1150	Mospd2	1.33377e-34	2.37377	Azi2	8.29844e-13	1.81492	Rps26	6.55203e-54	1.71672	Cbln1	3.42628e-123	2.802	Smo	1.54604e-65	1.80209	Eif1a	6.48787e-29	1.57267	Lgalsl	3.85028e-07	1.98138				Inf2	6.71773e-23	1.54352	Tspyl1	1.06628e-15	1.52921	Dsn1	1.33544e-21	2.56922	1110020A21Rik	1.6951e-06	1.65864
1151	Gm11744	1.52879e-34	4.00235	Mal2	8.5746e-13	12.7287	Tmem119	9.34024e-54	3.50187	AF529169	4.11553e-123	4.89873	1700019D03Rik	2.79923e-65	3.59953	Vangl1	8.40009e-29	1.9848	Ppm1e	3.86137e-07	2.06656				Gyk	6.99955e-23	1.71616	Tfpi	1.16044e-15	1.96916	Gm25360	1.55203e-21	3.09897	Trim30d	1.70201e-06	1.51599
1152	Pik3cb	1.67433e-34	3.3736	Wsb2	9.25626e-13	2.54866	RP24-87A4.1	1.08234e-53	4.78946	4930563E22Rik	4.77135e-123	3.971	Crim1	2.88956e-65	2.1887	Sync	9.41547e-29	2.54954	Gm15894	4.018e-07	1.79409				Dagla	7.48479e-23	2.31994	Wfs1	1.16663e-15	2.29647	Pidd1	1.56124e-21	2.58731	Brip1	1.71888e-06	2.39188
1153	Sned1	1.91933e-34	1.97889	Rit2	9.5946e-13	10.4015	Edem1	1.44016e-53	2.43653	D430036J16Rik	5.24187e-123	4.52504	Dzip1	3.76514e-65	2.8212	B830012L14Rik	9.59079e-29	2.6228	Akap17b	4.05841e-07	2.88146				Shd	7.61521e-23	1.56366	Fnip2	1.2279e-15	2.17707	Tpsb2	1.58742e-21	81.0467	Adrb1	1.81217e-06	1.54811
1154	Rps4x	2.11101e-34	1.7562	Zc3h7b	9.92945e-13	1.60874	Rtn4	1.54191e-53	1.57031	Anks1b	6.1369e-123	6.53951	Akap12	3.98853e-65	1.70305	Glis2	1.02299e-28	1.91377	Eml4	4.20604e-07	2.21946				Micall1	7.79913e-23	2.06632	Adcy3	1.23359e-15	2.70597	Sirpb1b	1.59168e-21	4.53479	Rnu3a	2.03549e-06	1.78622
1155	Ifnar2	2.4266e-34	1.94377	Lhfpl1	9.9453e-13	11.6822	1700071M16Rik	2.60272e-53	4.32379	0610010F05Rik	6.67647e-123	3.51124	Tm9sf4	4.09843e-65	1.55737	Ccdc91	1.07971e-28	1.92419	4932438A13Rik	4.33036e-07	1.82003				Mpp5	9.84001e-23	1.55435	Ell2	1.24761e-15	2.45671	Cyth4	1.82985e-21	3.03644	Plp1	2.35997e-06	3.3846
1156	Prdm1	2.48756e-34	2.64054	Smim20	9.96845e-13	1.75578	Abcd1	2.6264e-53	2.80369	Prkg1	7.79348e-123	3.25275	Mmp19	5.20098e-65	3.11935	Pdp1	1.29177e-28	1.78664	Sgca	4.3475e-07	2.72141				A930004D18Rik	1.01338e-22	1.94063	Acyp1	1.33684e-15	1.8291	Carhsp1	2.07624e-21	2.97936	Ankrd29	2.39993e-06	1.58224
1157	Tmod3	2.71177e-34	2.14095	Glud1	1.02084e-12	2.4367	Dna2	3.45532e-53	3.9252	Rasgrf1	7.93952e-123	10.1394	Ube2g2	5.25909e-65	1.86074	Slc6a12	1.78639e-28	4.18215	Sik3	4.40614e-07	2.11537				Gm20515	1.05063e-22	2.62199	9430020K01Rik	1.45113e-15	1.50035	Uck2	2.43298e-21	2.33149	Zfp839	2.42033e-06	1.53135
1158	Gm13715	3.02746e-34	2.52766	Nap1l3	1.03196e-12	15.3481	Unc119	7.22114e-53	3.05508	Tbcd	1.24727e-122	3.55162	Eif4e3	6.61851e-65	1.62047	Eif4ebp1	1.81016e-28	1.82403	Scnn1b	4.97049e-07	1.8404				1700088E04Rik	1.07388e-22	1.96337	Vangl2	1.53268e-15	2.44919	Hat1	2.51018e-21	2.78213	B3galt1	2.44658e-06	1.70432
1159	Mpp3	3.16515e-34	3.58597	Vapb	1.03432e-12	2.72703	Aftph	7.33216e-53	2.2887	Gm527	1.29944e-122	5.23714	Rpl22l1	7.78344e-65	1.6138	Kcnu1	2.2961e-28	2.463	Mtmr7	4.99126e-07	2.0847				Ddr1	1.34406e-22	1.53337	Calcoco1	1.54636e-15	2.07287	Map4k2	2.79982e-21	3.98844	Tmem178	2.47125e-06	1.55223
1160	H2-K1	3.18906e-34	1.66251	Cdk5r1	1.06654e-12	12.3588	Ipo11	9.04561e-53	2.68487	Osbp2	1.84211e-122	4.43846	Acadsb	8.1341e-65	1.67454	Bfsp1	2.31449e-28	2.99165	Aicda	5.24064e-07	1.53001				Magi1	1.50155e-22	1.70435	Ecm2	1.6155e-15	1.61263	Cdr2	2.8188e-21	3.29788	Zfp385a	2.49955e-06	1.70689
1161	Itih5	3.24449e-34	2.44131	Smr2	1.08032e-12	12.5413	Gm16183	9.41656e-53	4.92255	Tmem35	2.27304e-122	4.86852	Gm9991	8.5192e-65	2.43863	Por	3.10318e-28	1.7013	Gm26908	5.3201e-07	2.72154				Nek8	1.57449e-22	1.96611	Bace1	1.89151e-15	1.66228	Trak2	3.10649e-21	2.90853	St3gal3	2.50242e-06	1.72098
1162	St6galnac4	3.519e-34	2.46173	Atp11a	1.11048e-12	9.82075	Hrh1	1.05416e-52	4.16921	Impdh1	2.68754e-122	3.62551	Abhd8	8.55162e-65	1.5545	Hoxb3	3.26558e-28	2.27995	Plcxd3	5.87677e-07	2.1598				Pcdh11x	1.6073e-22	4.01902	Zhx3	2.2775e-15	2.70157	Cdk2	3.32524e-21	2.28105	Plaur	2.53897e-06	1.786
1163	Exoc5	3.84151e-34	2.06479	Slmo2	1.14515e-12	2.23285	Cers6	1.35637e-52	3.21708	Slc9a6	2.82669e-122	4.22473	Cited2	9.07916e-65	1.74533	Rab40b	3.42645e-28	1.77115	Smagp	6.27179e-07	1.61929				4930403O15Rik	1.69149e-22	2.20571	Ifi203	2.33084e-15	1.62721	Klhl12	3.67241e-21	2.51807	Vmn2r1	2.6007e-06	1.90296
1164	Mpped2	4.66405e-34	2.71621	Ptpn11	1.16847e-12	2.08304	Parp1	1.68031e-52	2.3366	Hfm1	8.37649e-122	3.05649	Msln	1.0162e-64	7.66096	Gstt3	3.53986e-28	2.46673	Tnip2	6.64001e-07	2.31218				Appl2	2.12046e-22	1.69481	Kcnt1	2.41295e-15	2.17311	Susd3	3.68967e-21	4.97981	Nutf2-ps1	2.60332e-06	1.74454
1165	Gse1	5.28336e-34	2.39484	Serpinb1a	1.23619e-12	9.86565	Eef1a1	1.98453e-52	1.53735	Sync	8.43203e-122	4.43432	Aox1	1.08883e-64	2.93342	Tmem198b	6.51387e-28	1.90003	Kis2	6.66174e-07	1.79816				Acot11	2.95767e-22	1.77218	Gm17349	2.65608e-15	2.2	Ly75	3.80719e-21	3.7685	Tspan32	2.6934e-06	2.52424
1166	Hoxb6	5.55461e-34	2.53784	Ankhd1	1.25076e-12	1.60311	Gm2a	2.10584e-52	2.54782	Ppm1h	8.43421e-122	3.63472	Tmem9	1.58612e-64	1.62357	Rnf144a	6.62124e-28	2.12211	Tbx18	7.10861e-07	2.06684				Gatsl3	4.99561e-22	1.58766	Dgkh	4.12509e-15	2.2492	Gsdmd	3.84793e-21	3.10705	Bend5	2.71249e-06	1.52029
1167	Eef1a1	6.08571e-34	1.63555	Stox2	1.27767e-12	1.76401	Tlr5	2.38532e-52	4.09412	Tmem8c	9.28831e-122	6.74687	Pdia3	3.55292e-64	1.51838	Golga3	6.7233e-28	1.80268	Gm10544	7.96729e-07	2.37708				Plch1	6.45598e-22	2.30087	Gm12992	4.31951e-15	3.235	Lcp2	4.03171e-21	4.24987	Syt11	3.02575e-06	1.70891
1168	Tob1	7.8176e-34	2.1411	Hs3st5	1.34718e-12	15.4637	Neurl1a	2.4673e-52	3.86626	Amigo3	1.60173e-121	4.63685	Lrrc58	4.50296e-64	1.51019	Acbd3	6.82496e-28	1.63079	Ifnar2	8.13148e-07	1.71631				Efna2	1.16202e-21	1.74157	Ahcyl1	4.32827e-15	1.66015	Cep76	4.50368e-21	3.22424	Fzd4	3.04872e-06	1.71122
1169	Gm9581	1.02504e-33	3.59464	Akt2	1.41277e-12	1.72536	Rrbp1	7.07167e-52	1.52878	Slc35f3	2.37788e-121	3.65175	Praf2	4.51927e-64	1.54433	Tmem37	7.66207e-28	1.60552	Epha8	8.4991e-07	1.64649				Wdr66	1.77507e-21	2.72434	Antxr1	4.45361e-15	1.58716	Cd14	4.73897e-21	2.77315	Tiam1	3.26073e-06	1.52316
1170	F8	1.0663e-33	7.74795	Nifk	1.47806e-12	1.62973	Fblim1	7.35712e-52	3.80508	Ctxn1	2.53919e-121	8.25474	Nck1	9.25578e-64	1.68983	Adamtsl3	1.27771e-27	3.42925	Pitpnm2	8.90053e-07	1.77455				Ago1	1.91218e-21	1.56525	Btbd10	4.60447e-15	1.79157	Malt1	4.76807e-21	4.99805	Map4k1	3.52693e-06	2.02512
1171	Lcorl	1.23725e-33	1.83408	Crtac1	1.51142e-12	12.8647	Cacna1d	1.04341e-51	3.66728	Rufy2	5.76323e-121	4.85483	Sema3f	9.48428e-64	2.30007	Serpind1	1.78706e-27	2.54724	Slc25a33	8.99122e-07	2.22111				Meig1	2.22959e-21	2.50876	Rgma	4.68369e-15	2.25162	H2-Eb2	4.8733e-21	1.73825	Chst10	3.67143e-06	2.19608
1172	Etv6	1.3569e-33	2.36201	Ptchd2	1.51792e-12	11.0731	Rpl37	1.27914e-51	1.63085	Lingo1	6.12391e-121	4.64609	Nespas	9.54655e-64	4.18152	Gfra2	1.93841e-27	1.6318	4921504A21Rik	9.27481e-07	2.8828				Il17rc	3.01351e-21	1.67866	Sik3	5.37991e-15	1.85095	Lrwd1	4.94316e-21	2.53766	Sptssb	3.73955e-06	3.92727
1173	Ppp1r2	1.37636e-33	1.88047	Brinp2	1.55119e-12	14.1112	Eps15	1.30114e-51	2.02705	Prkce	1.44398e-120	6.7028	Athl1	1.85926e-63	2.1951	Ift27	2.08036e-27	1.55693	Chst15	9.62778e-07	2.19546				Tead2	3.04463e-21	1.61873	Chmp3	5.55333e-15	1.52817	Robo3	5.73371e-21	2.24215	Lrrc32	4.02609e-06	1.63165
1174	Rpl18a	1.56195e-33	1.76217	Ranbp2	1.57771e-12	1.75011	Atxn7l1	2.40724e-51	2.70742	Rasgef1a	3.46628e-120	5.427	Ext1	3.7773e-63	1.75556	Sertad4	2.58482e-27	2.78219	Ttc39b	9.86736e-07	2.41195				Tom1l1	4.09933e-21	2.04553	Ube2e2	5.78668e-15	1.70234	Vopp1	5.7851e-21	3.20129	Clec12b	4.1528e-06	3.36529
1175	Cited4	1.59586e-33	5.71717	Ahsa2	1.6871e-12	1.86463	Ada	3.03965e-51	4.4949	C1ql4	6.21806e-120	2.15302	Setd7	4.73627e-63	1.59152	Tbc1d8b	3.05314e-27	1.92795	Gm20109	1.03229e-06	2.69542				Rfxank	4.94721e-21	1.63326	Egflam	6.03468e-15	1.90662	Slc6a20a	6.49902e-21	1.75962	Lypd6	4.16936e-06	2.90485
1176	Nebl	1.62999e-33	6.33915	Pqlc1	1.69275e-12	9.23646	E230016K23Rik	3.83809e-51	3.38805	Dffa	1.06927e-119	3.26872	Aaed1	5.18791e-63	2.46577	Adarb1	3.27845e-27	2.22141	Gm10687	1.0345e-06	2.70193				Mok	5.5619e-21	2.14752	Mtmr7	6.30827e-15	2.258	Suv39h1	7.10107e-21	2.16284	Ephx4	4.17283e-06	1.61271
1177	Ces2g	1.66635e-33	4.15219	Fbxo11	1.87994e-12	1.70249	Tor3a	6.77023e-51	2.93026	Arg2	1.69167e-119	4.45078	Fbxo24	5.45742e-63	2.9583	Pofut1	3.35618e-27	1.88679	4833418N02Rik	1.11779e-06	2.70514				Gm9925	8.05225e-21	2.1215	Prdm1	6.37175e-15	3.0145	Sik1	7.28851e-21	3.70963	Snx31	4.23146e-06	1.53987
1178	Ptprk	1.77511e-33	2.17019	Rfc2	1.89343e-12	1.52178	Git2	1.06617e-50	2.08059	Figf	2.46145e-119	5.1183	Slc38a6	7.90739e-63	2.44186	Atp8b2	3.53208e-27	1.96233	Tmem109	1.27071e-06	1.82382				Chdh	9.15459e-21	1.83888	Hoxd9	7.24873e-15	2.22308	Smim5	8.07583e-21	2.45992	Gm26778	4.60347e-06	1.74206
1179	Cdca7	2.89712e-33	3.21012	Sbno1	1.92471e-12	2.46353	Tpst2	1.18599e-50	2.19692	Slc2a5	3.63478e-119	3.72671	H13	1.32817e-62	1.54044	Gramd3	3.86032e-27	2.03005	Gm26863	1.27931e-06	1.61756				Zhx2	1.07546e-20	1.98199	Bmp6	7.44661e-15	2.85211	Zbtbd6	8.24273e-21	1.84075	Olfr558	4.61244e-06	1.61347
1180	Arl6ip5	2.93389e-33	1.96729	Zfp622	1.94765e-12	1.62464	Neu1	1.56428e-50	2.10989	Kcnk10	5.86688e-119	5.34984	Gch1	1.60002e-62	2.18918	Lsamp	3.86387e-27	1.74434	Klhl30	1.28307e-06	2.4887				Ndp	1.10514e-20	1.74129	Asph	8.89988e-15	1.52654	Pkd2l2	9.26722e-21	2.29083	Pla2g12b	4.84332e-06	1.81589
1181	Elk4	2.95122e-33	2.27898	Jagn1	1.96526e-12	2.29079	Rpl36a	1.91939e-50	1.6039	Elfn1	7.9479e-119	5.54467	Elf4	2.63656e-62	2.85603	Lamc2	3.98186e-27	3.07721	Cyth3	1.38202e-06	2.01347				Rom1	1.25983e-20	1.51794	Plekho1	8.92347e-15	1.604	Tnfaip8l2	1.07963e-20	3.3739	Ap1g2	5.11225e-06	1.67316
1182	Cdc42ep3	3.14763e-33	1.83824	4933426M11Rik	2.02488e-12	1.73843	Tcof1	2.93356e-50	2.32609	Aff3	8.82265e-119	3.13565	Pappa2	2.65588e-62	3.10041	Timp1	4.43935e-27	1.92789	Cdc7	1.40946e-06	2.32774				Ttc38	1.35919e-20	1.68128	Insig2	1.08142e-14	1.72156	Fcgr4	1.09565e-20	9.94488	Insr	5.15973e-06	1.64995
1183	Trps1	3.63417e-33	1.96179	Adss	2.02857e-12	1.5625	Cd226	3.00046e-50	4.29584	Slc38a1	9.0144e-119	4.17155	Slc2a13	3.20925e-62	3.43455	Hdac7	5.23558e-27	1.93805	Hoxb7	1.4141e-06	2.16432				Rbbp9	1.49527e-20	1.57348	Plac9b	1.13561e-14	3.37785	Batf	1.09568e-20	3.79361	Ndst3	5.88757e-06	1.61063
1184	Ubn1	3.63442e-33	2.0463	Mef2a	2.06365e-12	2.1074	Cln6	3.05572e-50	3.11074	Ccser1	1.34133e-118	3.35891	Map2k3	3.90422e-62	1.68263	Dnajb3	6.26847e-27	2.12915	Maml3	1.50454e-06	1.76951				Fam78b	1.96621e-20	2.27108	Dcun1d1	1.14146e-14	1.78392	Emb	1.19932e-20	3.72284	Lilra6	6.18111e-06	1.67156
1185	Zdhhc18	3.87647e-33	1.93012	Ccdc172	2.09234e-12	13.3909	Sppl2a	3.60993e-50	1.89533	Cdhr1	1.62767e-118	8.13469	Cyp4v3	4.47063e-62	2.27127	Thnsl2	7.01168e-27	2.02916	Kcnq5	1.54683e-06	1.92413				Phlda2	2.39554e-20	1.94797	Sgip1	1.2557e-14	2.04875	Plekha2	1.45027e-20	3.98704	Polq	6.32211e-06	1.52633
1186	Kifc3	4.42548e-33	2.26464	Pmpca	2.13679e-12	1.65905	Rps15	5.19844e-50	1.729	Kcnip3	2.20985e-118	3.92897	Snx24	5.86243e-62	1.96999	Gria3	7.34673e-27	1.5427	Gm11444	1.59527e-06	2.47001				Ptpn4	2.49766e-20	1.7623	Tacc1	1.26593e-14	1.53295	Fuca2	1.65851e-20	2.52625	Dock6	6.48158e-06	2.01584
1187	Chek2	5.25111e-33	3.84124	Fam155a	2.20623e-12	12.2727	Slc17a9	5.54866e-50	4.0751	Strip2	2.27521e-118	4.72053	Tfg	6.2233e-62	1.50756	3930402G23Rik	9.00514e-27	2.18558	Pik3r1	1.62466e-06	1.51928				Eva1a	3.15496e-20	1.56795	Midn	1.4994e-14	1.90984	Hk3	1.71975e-20	4.71495	Tes	7.16951e-06	2.38706
1188	F730043M19Rik	5.7207e-33	3.24142	Mt3	2.29357e-12	1.77241	Cyp4f18	5.8667e-50	3.68891	Gm27032	2.6303e-118	7.24417	Slc37a3	7.13286e-62	2.10797	9330162012Rik	1.00096e-26	3.08487	Pik3ca	1.70892e-06	2.07742				Mettl24	3.24492e-20	2.42014	Gm27048	1.5804e-14	2.57926	Slc2a6	2.02732e-20	4.58028	Gm9949	7.95122e-06	1.58431
1189	Flnb	5.90757e-33	2.45306	Osbpl9	2.31765e-12	2.105	Ctage5	6.38941e-50	1.89178	Wdr47	2.68599e-118	3.30097	Tspo	7.1489e-62	1.56545	Plcd1	1.01062e-26	2.07663	D17H6S53E	1.71409e-06	2.43295				Sppl3	4.60709e-20	1.52351	Tnnt1	1.68556e-14	2.96097	Il10ra	2.1858e-20	4.93318	Dzip1l	8.22127e-06	1.55758
1190	1190007I07Rik	6.78016e-33	2.48936	Casz1	2.40282e-12	10.3007	Rbfa	6.9852e-50	2.10872	Gm14029	2.74846e-118	3.1077	Cul7	7.68469e-62	1.96015	Omd	1.24275e-26	2.22917	Zik1	1.74189e-06	3.06946				Tmem17	5.05118e-20	1.76825	Vangl1	1.71036e-14	2.61055	Isca1	2.33506e-20	2.43105	Sctr	8.35508e-06	1.71479
1191	Ldlrap1	7.2893e-33	2.64547	Psmc1	2.42365e-12	2.53046	Adora3	7.27762e-50	2.70358	Def8	2.87631e-118	3.50133	Pdxdc1	8.46981e-62	1.62113	Magee2	1.35142e-26	2.62199	Sobp	1.74636e-06	2.13132				Ccdc39	5.94953e-20	2.26751	Eif2b3	1.71559e-14	1.88781	Ccr1	2.43454e-20	6.58248	Tceanc	9.00878e-06	1.57143
1192	Hells	7.31688e-33	3.18858	Pccb	2.67946e-12	2.02558	Rhobtb1	7.29091e-50	3.82534	Rcan3	3.68269e-118	3.83748	Gm26802	8.67086e-62	2.64505	Gm17660	1.60985e-26	2.10887	Gm26793	1.76913e-06	2.17517				Erf	5.95595e-20	1.54344	1110008F13Rik	1.76212e-14	1.55396	1810059H22Rik	2.45381e-20	7.32965	Nfkbie	9.34881e-06	1.53594
1193	Htra1	8.35033e-33	1.52315	Uchl5	2.74546e-12	1.5973	Klrk1	9.32974e-50	3.87672	Ank2	3.77661e-118	8.95967	Arhgap10	9.49452e-62	1.62848	Egflam	1.68548e-26	1.64478	B3gnt2	2.02699e-06	2.68304				Slc6a11	7.10552e-20	1.85309	Gm15866	1.79143e-14	2.35945	Icos	2.47019e-20	14.7542	Il15	9.4947e-06	1.89184
1194	Igfbp4	9.48443e-33	1.50819	Slc41a2	2.89711e-12	12.6362	1700026L06Rik	1.03427e-49	3.83927	Rusc2	4.29845e-118	3.4095	Mapk12	9.99757e-62	2.1945	Gm13703	1.69309e-26	1.67085	Lgals9	2.04554e-06	1.90884				Plekhg1	8.12231e-20	1.82336	Tead3	1.8418e-14	2.11651	Prr13	2.52332e-20	3.47675	Gm26740	9.74722e-06	2.76294
1195	Rps11	9.99362e-33	1.74914	Brcc3	2.94106e-12	1.79242	F830016B08Rik	1.61528e-49	4.10736	Ppp3cc	4.36779e-118	3.82922	Ufm1	2.5733e-61	1.51006	Slc22a18	1.78267e-26	2.99072	1600015I10Rik	2.04638e-06	1.79947				AI429214	9.13044e-20	2.1032	Nr1i3	2.07981e-14	2.61954	Dpp4	3.35834e-20	4.90152	Gm26809	9.82473e-06	1.76855
1196	Ralgapa1	1.11936e-32	1.95322	Rnf20	2.95425e-12	1.74566	Apaf1	1.67886e-49	2.86875	Stpg1	6.29685e-118	3.551	Prok2	4.00095e-61	2.63983	Lta4h	1.9581e-26	1.71443	Dnajc10	2.17146e-06	1.77792				Nr6a1	1.02135e-19	2.05733	Pde4c	2.2573e-14	2.90839	Slc12a3	3.49532e-20	3.54399	Qpct	1.03155e-05	1.52579
1197	AI462493	1.13551e-32	1.91142	Dctn1	2.95797e-12	7.48787	Mogs	1.94767e-49	2.37874	Pcgf1	9.36935e-118	3.95372	Kcnb1	4.97085e-61	2.20158	Il13ra2	2.11342e-26	2.34535	Med9os	2.35878e-06	3.0079				Lrrc8b	1.07203e-19	2.72035	Ldha	2.45412e-14	1.62984	Rnaseh2a	3.85851e-20	2.54758	Pilra	1.06265e-05	1.90397
1198	Col4a1	1.23482e-32	1.54104	Ctif	3.05628e-12	11.332	Gm26714	2.83718e-49	4.57643	B3glct	1.11206e-117	5.40061	Phactr2	7.43448e-61	1.72766	Gm11744	2.31625e-26	3.12792	Setbp1	2.41024e-06	1.93514				Gm13134	1.11556e-19	2.30734	Col19a1	2.66161e-14	2.74642	Klra4	4.29251e-20	1.89466	Zfp141	1.06363e-05	1.68937
1199	Tpd52l1	1.25278e-32	3.64495	Tmod2	3.13401e-12	1.85284	Ggta1	3.18874e-49	2.39411	Cacnb1	1.46677e-117	3.44596	Il1r1	9.73754e-61	3.2519	Arl5c	2.93479e-26	1.63359	Dusp9	2.45594e-06	2.56126				Ppil6	1.27723e-19	2.14765	4930520O04Rik	2.69227e-14	1.85741	Ikbke	4.33955e-20	6.23858	Fam13a	1.10304e-05	1.55816
1200	Chrnb1	1.46588e-32	4.75259	Mink1	3.1455e-12	2.05702	Colec12	3.66206e-49	2.64252	Gm20204	1.93329e-117	4.64171	Txn1	1.30916e-60	1.55818	Lrrc59	3.06326e-26	1.52283	Mbnl3	2.46377e-06	2.32525				Vash1	1.43177e-19	2.56761	Rtn2	2.95154e-14	1.98054	D16Ertd472e	4.64891e-20	4.89626	Kalrn	1.1144e-05	1.83355
1201	Bnip2	1.66165e-32	2.02957	Tbc1d7	3.17944e-12	1.52984	Rps6	3.76721e-49	1.70329	Cyb5r1	2.56108e-117	5.55293	Smarcd2	1.58168e-60	1.77997	Slc25a29	4.47366e-26	1.96925	Sox5os3	2.75464e-06	1.53645				Gm12580	1.72691e-19	2.34622	Ugp2	3.52485e-14	1.54452	Slc15a3	4.76445e-20	4.88622	Pfn4	1.13224e-05	3.37117
1202	Fyco1	1.74821e-32	2.24056	Cdkn2d	3.18413e-12	2.18787	Hpcal1	3.89334e-49	1.95386	Pde8b	2.97587e-117	4.64977	Ift27	1.97357e-60	1.61773	Rsad1	4.49132e-26	2.92563	Ehd1	2.7729e-06	1.93188				Ezh2	1.93094e-19	1.53024	Rit1	3.70877e-14	1.67835	Slc6a9	5.20271e-20	2.29535	Cma1	1.14779e-05	13.3152
1203	Acr	1.86977e-32	2.08493	Ago2	3.41724e-12	1.98147	Gnai2	4.89618e-49	1.62332	Dcx	3.50503e-117	6.59099	Pdgfd	5.55917e-60	2.37982	Kdm5b	4.52895e-26	1.56718	Apobec1	2.90993e-06	2.1027				Rhbdf2	2.09601e-19	1.84706	Rdh14	3.82167e-14	1.82634	Slc20a1	6.11267e-20	2.2668	6330416G13Rik	1.23649e-05	1.6354
1204	Casp7	2.98037e-32	2.93507	Pitpnc1	3.44072e-12	7.24776	Nfe2l2	5.50892e-49	2.10623	Slc7a1	3.60156e-117	2.53418	Atl2	5.60662e-60	1.89544	Crisp2	5.95829e-26	1.80318	Sumo3	2.95764e-06	1.75876				Ccdc37	2.89905e-19	2.239	Rilpl1	3.88547e-14	2.09515	Fxyd5	7.14063e-20	2.65	Sdpr	1.27066e-05	1.54784
1205	Gm16751	3.63961e-32	3.30184	Vamp2	3.47834e-12	2.55684	Tnfrsf1a	5.72132e-49	1.72256	Srgap3	5.83122e-117	3.91014	Zfp521	1.29557e-59	2.54189	Spty2d1	6.10698e-26	1.70975	Adh4	3.06451e-06	1.76615				Clca2	3.91513e-19	3.09688	Zeb1	4.05674e-14	1.56892	Mcpt4	7.58359e-20	69.144	Retnla	1.3207e-05	1.54667
1206	Irf2bp2	3.64617e-32	1.78628	Etv1	3.5225e-12	1.6213	Dennd2c	6.94551e-49	4.16279	B3gnt8	6.93267e-117	3.45949	Yipf4	1.58625e-59	1.50591	D17Wsu104e	6.99173e-26	1.5034	4930431P03Rik	3.15186e-06	1.92686				Ccdc184	5.05317e-19	1.79574	Ybx2	4.98027e-14	3.06329	Map2k3	7.70849e-20	2.20804	Ffar2	1.38723e-05	2.69666
1207	Wwtr1	4.0541e-32	1.79896	Zmat4	3.53349e-12	13.1003	Ccdc88a	1.25835e-48	2.15743	Ttc9	8.545e-117	3.5488	Gm17473	2.02983e-59	3.19355	Ormdl3	6.99687e-26	1.55848	Kcnq4	3.23815e-06	2.07826				Bcorl1	7.60007e-19	1.70906	Map3k8	5.03235e-14	2.34006	Pla2g4c	9.17423e-20	2.03875	Tbc1d9b	1.45347e-05	1.51951
1208	Rbm43	4.24193e-32	2.77189	Tnpo3	3.65606e-12	1.73592	Ttc39b	1.32913e-48	2.84282	Kcnv1	1.11372e-116	5.15677	Six4	2.3026e-59	2.52744	Arhgap28	7.45134e-26	1.86662	Mirg	3.2675e-06	2.60939				Tmsb15b1	9.41673e-19	1.99743	Adamts4	5.52637e-14	3.75954	Pabpc1l	1.03701e-19	4.75674	Tnip3	1.47638e-05	1.60836
1209	Myl4	4.91557e-32	3.60965	Galnt5	3.66692e-12	13.9181	Tnip2	1.34443e-48	2.77023	Atp2b4	1.38791e-116	5.74127	Ost4	3.30167e-59	1.57555	Zyx	9.81114e-26	1.66476	Nr1h5	3.56056e-06	1.73623				Siah1a	1.20985e-18	1.53039	Spag7	5.58974e-14	1.61305	H2-DMb2	1.05708e-19	7.51979	Rcc1	1.5203e-05	1.57491
1210	Rps23	4.99874e-32	1.74147	Mrgpra3	3.81575e-12	17.1528	1700017B05Rik	2.59751e-48	3.58981	Grxcr2	1.50468e-116	4.4021	Zfhx4	4.05561e-59	2.21299	Txndc11	1.11867e-25	1.53407	Jsrp1	3.78714e-06	2.34882				Siglec5	1.34742e-18	2.68125	Gm128	6.13969e-14	2.84826	Psmb8	1.10479e-19	2.88866	Ninl	1.52224e-05	1.88439
1211	A930024N18Rik	5.88054e-32	2.42909	Trappc4	3.87848e-12	3.042	Ptpn1	3.55078e-48	1.97262	Fgg	5.71149e-116	5.76869	Gm17455	6.10531e-59	2.89077	Chrd	1.1614e-25	2.91765	Hebp2	3.93813e-06	1.6797				Gm20501	1.60587e-18	1.89231	Tnfaip1	7.15818e-14	1.76319	4930523C07Rik	1.14567e-19	2.64062	Bcas3os2	1.5269e-05	1.5853
1212	Gnai2	6.50517e-32	1.86402	Trpa1	4.04646e-12	16.7407	5830432E09Rik	4.63789e-48	4.38552	Unc13c	7.78346e-116	7.94249	Anxa2	6.80217e-59	1.58156	Gm13307	1.27276e-25	2.94879	1700013F07Rik	3.9733e-06	2.00401				Uba7	1.92614e-18	1.60278	Pyy	7.39688e-14	2.73775	Dnajc9	1.181e-19	2.83758	Igf2bp1	1.55615e-05	2.2132
1213	Atxn7l1	7.19324e-32	2.11429	Ccdc132	4.08263e-12	1.51352	Gpr35	5.58576e-48	3.52176	Gm996	1.05655e-115	3.502	Nt5c3b	7.10288e-59	1.64823	Dmpk	1.52572e-25	1.74528	Tead2	4.69609e-06	2.17451				Met	2.00996e-18	2.36095	Slc5a3	7.89125e-14	1.85216	Nrm	1.24738e-19	2.71972	Crkl	1.79136e-05	1.81456
1214	Fbxl8	7.71962e-32	3.05175	Lix1	4.22528e-12	8.05829	Gm11808	6.3223e-48	1.81993	Slc25a12	1.25115e-115	3.95286	Hspa5	7.46646e-59	1.70241	Smim19	1.82957e-25	1.50891	Ano6	4.93261e-06	1.88241				Psrc1	2.15815e-18	2.26869	B4galt2	8.06338e-14	2.70401	Morc3	1.28601e-19	2.28465	Gm13010	1.85717e-05	1.56316
1215	Gm10709	8.62335e-32	1.80135	Psmb7	4.25667e-12	2.93871	Eef1b2	1.14003e-47	1.69697	Ppp2r5b	1.36466e-115	3.6175	Rybp	8.29858e-59	1.68774	Tnmd	1.85772e-25	3.2816	Rmi1	5.20328e-06	2.34483				Acvr2b	2.29713e-18	1.87524	Dock8	8.18124e-14	2.22034	Stk4	1.37674e-19	2.86369	Gm6576	2.07723e-05	1.58385
1216	Lpcat4	9.06051e-32	3.38604	Smyd2	4.28001e-12	1.87106	Ddi2	1.44911e-47	2.32873	Clstn2	1.56623e-115	5.0742	Robo1	8.30012e-59	2.98272	1700052N19Rik	1.8723e-25	1.70788	Ankrd10	5.8769e-06	1.82128				Pax3	2.84314e-18	3.12876	Agrn	8.69098e-14	1.60055	Actr3	1.64012e-19	2.66297	Bcl11a	2.21503e-05	1.94875
1217	Adss	9.83348e-32	1.96	Atp6v0c	4.39999e-12	2.29507	Zmynd15	2.2595e-47	4.44933	Iqcb1	1.62689e-115	3.53387	Pear1	8.90384e-59	2.24908	Birc3	2.14396e-25	1.92468	Arhgap20	5.96742e-06	1.87688				Sat2	3.24685e-18	1.69514	Trafd1	9.07984e-14	1.77188	Gzmb	1.82723e-19	2.70009	Zfp619	2.26459e-05	1.56521
1218	Glb1l3	1.04165e-31	1.61376	Trp53inp2	4.64513e-12	1.70511	2410006H16Rik	2.64086e-47	1.73322	Sgtb	1.67045e-115	3.23205	Pigk	2.71027e-58	1.56326	Scube2	3.08139e-25	2.57707	RP23-188J8.2	6.48344e-06	2.01274				B3gat2	4.21059e-18	2.48188	4932702P03Rik	9.68392e-14	2.83076	Pola2	2.03759e-19	2.21488	Ptger2	2.3343e-05	1.53417
1219	Lgals3bp	1.63365e-31	2.28591	Fam21	4.66996e-12	2.0426	Tsc22d3	2.76772e-47	1.89318	Rangap1	1.69843e-115	4.37055	Afap1	2.7616e-58	1.6879	Begain	3.49833e-25	2.30396	Pabpc1l	6.85521e-06	2.55519				4732491K20Rik	4.25573e-18	2.42144	Fam96b	1.00016e-13	1.52542	Gm2788	2.3654e-19	2.53115	Lmo7	2.54902e-05	1.75281
1220	Foxo1	1.64141e-31	1.69231	Hspb8	4.75859e-12	9.95518	Emr4	2.93461e-47	3.25852	Armcx1	1.95877e-115	4.86812	Rps20	3.88775e-58	1.58574	Rplp1	3.56339e-25	1.69084	Chst2	7.05252e-06	1.58502				Birc2	4.48316e-18	1.63415	Obsl1	1.05027e-13	2.24561	Tmod1	2.60952e-19	2.02312	Gm26510	2.65158e-05	2.02217
1221	Hdc	1.66554e-31	1.61475	Ccdc115	4.80166e-12	1.50861	4930430E12Rik	3.2962e-47	3.0831	Samsn1	9.24973e-115	6.48681	Ncor2	5.20464e-58	1.61728	Mrap2	5.34762e-25	3.30221	Gm5277	7.0544e-06	1.56448				Egr3	6.69805e-18	2.44474	Syde1	1.20651e-13	1.94327	Rftn1	2.82846e-19	3.53324	Palm2	2.66785e-05	1.52591
1222	Sh3bgrl3	1.72372e-31	1.58337	Polb	4.92502e-12	1.96786	Eef2k	3.38235e-47	2.56666	Fam150b	1.09456e-114	5.9931	Edem3	5.30775e-58	2.00542	Stk3	6.07015e-25	1.85185	Irak3	7.50088e-06	2.33409				Rdh10	6.80543e-18	1.63222	Inhbe	1.21506e-13	1.83224	Ints7	2.96603e-19	2.77131	Lama3	2.6918e-05	3.63128
1223	Bambi	2.31009e-31	1.80433	Klhl9	4.99649e-12	2.29224	Mcfd2	3.63011e-47	2.16917	Lancl2	1.18968e-114	3.56373	Arl5a	5.34107e-58	1.60353	Cebpg	6.12656e-25	1.5503	Flywch1	7.79239e-06	1.85037				Klf6	7.00347e-18	1.54835	Gm13185	1.21506e-13	1.59961	Ogfrl1	3.09946e-19	2.14017	Gm16702	2.70916e-05	1.58425
1224	Lpcat3	2.44031e-31	2.21235	Neurl1a	5.03957e-12	13.6087	Trpm2	4.30152e-47	3.41716	Cblb	1.3846e-114	3.68373	Thsd4	5.48632e-58	2.77081	Tctn1	7.33518e-25	2.34879	Tnrc6c	7.97377e-06	1.70254				Dsel	7.42102e-18	1.59986	RP24-268C13.1	1.21506e-13	1.62102	Lrrc39	3.21335e-19	1.92833	Adam4	3.1766e-05	2.47654
1225	Rps3	2.46738e-31	1.82301	Gatad2a	5.08161e-12	1.60788	D930015E06Rik	4.30912e-47	3.12703	Lxn	1.52014e-114	17.7175	Txlna	6.54586e-58	1.61931	Gm27803	7.5356e-25	2.21015	1700001J03Rik	8.11021e-06	2.00564				Slc35g2	7.6266e-18	1.61063	Gngt2	1.30555e-13	1.54637	BC147527	3.61831e-19	4.68537	Cyp11a1	3.24057e-05	2.94633
1226	Zcchc6	2.71403e-31	2.02944	A330050F15Rik	5.22037e-12	10.9342	Rogdi	4.39044e-47	2.50392	Atp5s	4.06396e-114	3.50051	Marveld1	7.26752e-58	1.53355	Ly6k	8.48799e-25	2.987	Zfp423	8.30894e-06	2.34867				Gm14662	8.73749e-18	2.33953	Ubxn2a	1.35664e-13	1.70398	Thbs1	4.01996e-19	9.74439	Tbx3os1	3.25212e-05	1.68362
1227	Rps8	2.86629e-31	1.66748	Csdc2	5.23577e-12	1.69773	Arpc5	4.67913e-47	1.66121	Kctd9	5.99151e-114	3.71778	Fgf10	7.90931e-58	3.91217	P4ha2	8.52863e-25	1.58007	Tceal3	8.42868e-06	2.21276				Shisa7	1.02562e-17	2.27265	Rapgef3	1.496e-13	2.43297	Txnrd2	4.09077e-19	2.24431	Hcar1	3.56608e-05	1.78236
1228	Plekhs1	3.06739e-31	2.55361	Glg1	5.34887e-12	2.55217	Stk4	5.72051e-47	2.28527	Slc20a1	9.48282e-114	4.12707	Hyi	8.11629e-58	1.88752	Gbp8	8.86262e-25	2.71112	Ptger1	8.53867e-06	2.45624				Gm26720	1.2213e-17	2.13616	Prdm11	1.54331e-13	2.19857	Rinl	4.13696e-19	4.7156	Runx2	3.72778e-05	1.55551
1229	Tas1r3	3.6644e-31	2.28889	Maoa	5.43817e-12	1.56357	Gm13157	7.60714e-47	2.93971	Magel2	3.548e-113	2.31381	Pla2g12a	8.35291e-58	1.74087	Ubfd1	1.40974e-24	1.57637	Gm10125	8.56117e-06	2.16303				Trim24	1.69983e-17	1.77689	Hoxb8	1.58514e-13	2.08456	Agpat4	4.1646e-19	2.92434	Tal2	3.75906e-05	2.73868
1230	Esrp2	4.30239e-31	2.0601	Rc3h2	5.53629e-12	2.04822	Gm13822	1.161e-46	3.86867	B230217C12Rik	3.6924e-113	3.85217	Rnf145	8.52803e-58	1.65337	Mgst2	1.79346e-24	2.77172	Kalrn	8.7919e-06	2.64246				Layn	1.93153e-17	2.18742	Zbtb10	1.76415e-13	2.05157	Susd1	5.2643e-19	4.42362	Trpm2	3.93611e-05	2.21015
1231	Zc3h12c	4.41219e-31	2.87712	Ogdh	5.8789e-12	2.52816	Ap1s3	1.7309e-46	3.87298	Tomm70a	4.23758e-113	6.93983	Tmem167b	8.92655e-58	1.59674	Pygo1	2.17897e-24	1.94741	Bmp2	9.28399e-06	1.53227				Asap2	2.35575e-17	1.51871	1810034E14Rik	1.8236e-13	3.16008	Eif2ak1	5.31622e-19	2.63341	Hpse	3.94606e-05	1.86098
1232	Zc3hc1	5.24488e-31	2.46831	Cmc2	6.05033e-12	1.54384	Gm10709	2.80314e-46	1.65761	Cmpk2	1.01739e-112	3.33271	Ces2g	1.29996e-57	3.67826	Pxdn	2.21086e-24	1.52442	Fchsd2	9.80686e-06	2.22608				Thap2	2.85837e-17	1.57222	Bcl9l	2.02391e-13	1.83646	Prkab1	5.33244e-19	2.31593	Cox6a2	4.25054e-05	2.60984
1233	Dtx3l	6.042e-31	2.24627	Dlg2	6.0952e-12	15.0772	Plk3	5.50422e-46	3.36613	Atmin	2.43339e-112	3.40767	Lysmd3	1.31029e-57	1.91294	Swap70	2.24387e-24	1.738	Tmem41a	9.89493e-06	2.37929				Mpp7	6.94327e-17	2.19038	Serpina1d	2.05179e-13	2.84906	Coro2a	5.67343e-19	2.92687	Tmem200b	4.29272e-05	1.57729
1234	Tcf15	6.22756e-31	2.14758	Hagh	6.56107e-12	2.58472	Dhx58	5.60759e-46	4.13808	Xk	2.95114e-112	4.0508	Ncoa3	1.47529e-57	1.66519	Irs3	2.42354e-24	2.33786	Lipo1	9.92726e-06	2.54409				Gm9930	7.21476e-17	2.5615	Tmem100	2.24379e-13	1.61857	1700006J14Rik	5.98408e-19	1.51812	Cd207	4.37539e-05	1.83756
1235	Gm9946	7.24507e-31	2.44331	Ngly1	6.61521e-12	1.93089	Atox1	7.99904e-46	1.62616	Limk1	5.1285e-112	3.92011	Gm27803	1.8823e-57	2.33666	Ibtk	2.43484e-24	1.94578	Sctr	1.05024e-05	1.83731				9530077C05Rik	7.6919e-17	1.63663	Cpm	2.27042e-13	3.6883	Msrb1	6.58623e-19	8.49534	Hspb1	4.69911e-05	1.69923
1236	Gfod1	1.09949e-30	2.61571	Eif2b4	6.68366e-12	1.63047	Rnf169	9.77647e-46	2.60763	Rgs10	5.98722e-112	10.3199	Hdac7	1.97674e-57	1.75842	Slc41a2	2.67862e-24	1.93715	Sdr42e1	1.08161e-05	2.50454				Naprt1	9.39528e-17	1.77241	Mertk	2.2969e-13	1.77424	Hist1h4a	7.86454e-19	2.73658	P2ry10	4.77218e-05	5.09667
1237	Marveld2	1.16697e-30	4.14679	Huwe1	7.24618e-12	2.74552	Taf6l	1.00151e-45	2.03815	Homer2	7.02461e-112	4.22065	Tgfbr1	2.24266e-57	1.6024	Pdxdc1	3.09225e-24	1.55275	Ppfia2	1.11201e-05	2.04421				Gbp3	1.02821e-16	2.21738	Fzd9	2.32913e-13	3.42584	Cklf	8.53503e-19	2.87245	Mapkbp1	4.86765e-05	1.5741
1238	D16Ertd472e	1.5417e-30	3.10533	Ube2h	7.34629e-12	2.50278	Sh2b2	1.12231e-45	4.24263	Meis3	8.45478e-112	3.3053	Pofut1	2.60289e-57	1.7449	Gm13375	3.40797e-24	2.69852	Znrf2	1.14922e-05	1.91072				Kcnmb4os2	1.40552e-16	1.58607	Trac	2.43183e-13	2.60225	Isy1	8.58762e-19	2.24302	Ltb	4.86833e-05	2.50418
1239	Actg1	1.57034e-30	1.74658	Mfsd1	7.41697e-12	1.58013	Abi1	1.29233e-45	1.95131	Fam69b	1.57228e-111	4.36462	Axl	2.7849e-57	1.83533	Gpd1l	3.50088e-24	1.66281	Pip4k2c	1.18511e-05	2.12502				Mir1897	1.9056e-16	2.19792	Adrbk2	2.84701e-13	2.60809	Ppp1cc	8.59068e-19	2.22626	Stx3	4.90981e-05	3.09514
1240	Phactr2	1.58579e-30	1.89996	Fktn	7.43561e-12	1.61835	Hivep3	1.31547e-45	2.77382	Gnl3l	1.62872e-111	4.48718	Golga3	2.92617e-57	1.62659	Zdhhc9	3.51615e-24	1.99788	Gm15672	1.21926e-05	2.78892				Pacrg	2.06683e-16	1.75738	Tmem140	2.94907e-13	1.74887	Tnni2	8.64335e-19	6.17499	Clcnkb	5.06982e-05	1.96835
1241	Sox13	1.70876e-30	2.27296	Pvrl4	7.48983e-12	14.3456	Atp6v1b2	1.31878e-45	1.61368	Uchl1	1.70326e-111	18.0889	Rabac1	4.51712e-57	1.51214	E130311K13Rik	3.73163e-24	1.69634	Cdh13	1.28487e-05	2.75897				Kcnk13	2.64112e-16	2.0693	Pou2f3	2.96816e-13	2.87113	Gm20645	9.43957e-19	4.27655	Gbgt1	5.20248e-05	1.55878
1242	Xpr1	1.90986e-30	2.13889	Snrnp200	7.99527e-12	1.7346	Ehd1	1.42873e-45	2.24138	Ccdc109b	2.24504e-111	3.94589	Htra4	6.98391e-57	2.84717	Sft2d2	4.42299e-24	1.66807	1110008F13Rik	1.30391e-05	1.72028				44449	2.78551e-16	1.51011	Sema3f	3.23914e-13	2.15315	Mppe1	1.01294e-18	3.17985	Tcf21	5.43695e-05	1.71211
1243	Rpl26	1.96399e-30	1.66315	Cct6a	8.18732e-12	1.86309	Sass6	1.48836e-45	3.11357	Snrpn	2.72524e-111	10.5987	Pgap2	7.02035e-57	1.96234	Cacna2d1	5.19864e-24	1.62025	Akap7	1.31853e-05	2.39604				Hr	3.20285e-16	1.80845	Uckl1	3.24065e-13	2.04283	Gdf3	1.03449e-18	1.74376	A530099J19Rik	5.70079e-05	1.76927
1244	Sorbs3	2.07419e-30	2.03679	Ssh2	8.30089e-12	1.79988	Wnk1	1.68258e-45	1.67297	Parvb	3.02891e-111	3.44517	Tmem115	8.81407e-57	1.70677	Hspa13	5.29951e-24	1.50074	Rell1	1.32411e-05	1.87621				Zscan21	3.52233e-16	1.66475	Tanc1	3.3721e-13	1.88763	Gm26591	1.0565e-18	2.56092	Timp4	5.9865e-05	1.79907
1245	Hsd3b7	2.11833e-30	2.14191	Zdhhc3	8.32217e-12	2.18606	Rasgrp1	1.83258e-45	2.22042	Gm16183	3.75875e-111	6.59057	Myo1c	1.03043e-56	1.54445	Slc37a3	6.06933e-24	1.91068	Hspb6	1.36111e-05	2.41723				6430590A07Rik	3.87625e-16	1.58319	Snai2	3.95599e-13	3.22286	Cntrl	1.06164e-18	2.21301	Rbm20	7.62482e-05	4.22244
1246	Nr3c1	2.29883e-30	1.85445	1700017N19Rik	9.11761e-12	9.07411	Gm11974	2.14698e-45	2.94758	Fitm2	5.19874e-111	3.18796	Srgap3	1.20424e-56	1.83582	Il6	6.87012e-24	2.69996	4921507L20Rik	1.42321e-05	1.70516				Wfdc18	4.12941e-16	4.31389	Eea1	3.99456e-13	1.56499	Ly6i	1.10508e-18	12.4312	1700003F12Rik	7.68575e-05	1.56447
1247	Maml2	2.43605e-30	2.13993	Shh	9.1874e-12	13.2507	Tbc1d31	2.23284e-45	3.31731	Far2os2	5.54427e-111	2.12246	Gm13251	1.28164e-56	2.42161	Mfsd10	7.06155e-24	1.54185	Zfp46	1.49943e-05	2.07668				Bcar3	4.53409e-16	1.7603	Tceal1	4.00616e-13	1.8882	Pmaip1	1.17187e-18	5.0592	Pcdhb11	8.03758e-05	2.38918
1248	Gipc2	3.72372e-30	4.45704	Mum1	9.19431e-12	1.61335	Nfatc1	2.65495e-45	2.49575	Dennd4a	5.5638e-111	3.60272	Meox1	2.30714e-56	3.03353	Zfp354c	7.1851e-24	1.85761	Gm16174	1.56202e-05	2.46293				C2cd4b	4.68425e-16	2.20056	Irs1	4.51977e-13	2.14428	Pafah1b3	1.22772e-18	6.76005	Mtap7d3	8.28353e-05	1.52749
1249	Gle1	3.85592e-30	2.15551	Mecp2	9.22016e-12	1.56659	Lsr	2.86246e-45	3.1328	Tcea2	6.264e-111	4.7014	Zmiz1	2.33299e-56	1.51919	Ccm2	7.54037e-24	1.50892	Gm23783	1.61136e-05	1.57246				Rassf8	5.0706e-16	1.77517	H2afy2	4.98281e-13	1.8613	Ezh2	1.29557e-18	2.95261	Taf1c	8.7403e-05	1.74126
1250	D930048N14Rik	4.01679e-30	4.37711	Gna13	9.39409e-12	2.14293	Zcchc6	3.59982e-45	2.24656	Usp12	6.79724e-111	3.8676	Prr16	3.0618e-56	3.65211	Isoc1	8.38563e-24	1.59677	Ndufs7	1.62671e-05	1.51198				Itgae	6.69464e-16	1.78936	9530026P05Rik	5.36366e-13	2.69909	Vpreb1	1.30837e-18	22.3921	Gpr35	8.98724e-05	1.92913
1251	Slc50a1	4.42637e-30	1.84917	Tmem167b	9.57222e-12	1.52208	Glrx	3.75268e-45	2.34147	Cst6	8.25048e-111	3.09518	Mettl21a	3.09497e-56	1.78883	B4galt7	8.53905e-24	1.89573	Adam28	1.68186e-05	2.1639				Upp1	7.66144e-16	1.5527	Lix1l	5.39819e-13	1.81375	Cd101	1.3755e-18	8.785	Zfp677	9.07355e-05	1.56666
1252	Eml4	4.54242e-30	2.116	Psmd3	1.01387e-11	2.46326	Dnajb14	3.92315e-45	1.98495	Gm14246	8.89297e-111	2.04692	Slc22a18	4.06355e-56	3.35548	Adcy3	9.42581e-24	2.1116	Chst8	1.68439e-05	2.17535				Rn7sk	8.44982e-16	1.65774	Hmgn5	5.713e-13	2.58102	Gm10143	1.49205e-18	3.05517	Gm11827	9.37048e-05	1.51064
1253	Smad5	5.12323e-30	2.05113	Ttc1	1.04292e-11	2.34274	Rpl5	4.93046e-45	1.72808	Rarres1	1.31321e-110	14.8564	Akt2	4.19332e-56	1.54894	Gdf11	9.93079e-24	1.72274	Slx4ip	1.68791e-05	2.38273				6530411M01Rik	1.21157e-15	1.82346	Upp2	5.85914e-13	2.17807	Fzr1	1.62216e-18	2.49472	Gm21917	9.38892e-05	1.64645
1254	Serpinb6a	6.00257e-30	1.61763	Pnpla2	1.0922e-11	1.65299	Rap2b	5.04777e-45	2.3834	Atp13a2	1.82973e-110	4.02573	Rpl39	4.25718e-56	1.59499	Morc1	1.08139e-23	1.88339	Gm15895	1.78545e-05	2.64376				Pard6b	1.35368e-15	1.98907	RP23-402A16.1	7.09914e-13	1.95602	Slc25a38	1.67699e-18	2.62477	Xist	9.67904e-05	1.59265
1255	Rpl34	6.073e-30	1.75503	Polr2l	1.10124e-11	2.18894	Slc7a13	5.20705e-45	3.30657	Zdhhc18	4.73383e-110	4.41791	Pon3	1.06775e-55	2.55106	Bfar	1.10157e-23	1.51485	Lrrc3	1.82657e-05	2.32243				Spidr	1.43461e-15	1.8248	Cstad	7.28323e-13	3.12522	Ighv8-12	1.69161e-18	1.9099	Strip2	9.80938e-05	1.53887
1256	Cd200	6.92942e-30	1.97534	Atp2b3	1.18962e-11	9.81971	Pabpc1	5.24813e-45	1.57991	Tshz2	5.92553e-110	8.13493	Tmem107	1.16447e-55	1.61488	Gpsm3	1.11541e-23	1.50711	Gm20535	1.94495e-05	1.55691				Slc25a15	1.509e-15	1.7287	C1rl	7.55061e-13	3.04469	Chil5	1.94302e-18	2.482	Spem1	0.000100836	3.45538
1257	Rpl36a	7.05982e-30	1.80353	Usp50	1.19486e-11	1.97491	Vps13c	6.32685e-45	2.46864	Pknox2	5.93352e-110	4.61253	Lrrc17	1.27189e-55	5.15001	Hoxa11os	1.24238e-23	3.43475	Gm6569	1.98793e-05	1.96703				Ifit3	1.57062e-15	2.53676	Sh2d4b	7.71673e-13	2.96035	Gabpb1	2.15921e-18	1.94102	Hist1h1d	0.000101142	1.74264
1258	Tmed5	7.10525e-30	1.86519	Brsk1	1.288e-11	11.0772	4933406I18Rik	8.95476e-45	4.52347	Frs3	8.99418e-110	3.76108	Entpd5	1.63235e-55	1.90078	Ccdc8	1.30122e-23	1.84037	Gm16192	1.9913e-05	1.74412				Zfp641	1.58264e-15	2.04737	Tmx4	7.83423e-13	1.57151	Naip6	2.34276e-18	5.26576	Acap1	0.000101496	2.43414
1259	Ehbp1l1	8.61165e-30	2.37357	Rb1cc1	1.29421e-11	2.54499	Gm13920	9.25937e-45	3.73286	Fam179a	9.45951e-110	2.87963	Pvrl3	1.7472e-55	1.54604	Prickle2	1.48531e-23	2.20139	Drap1	2.01115e-05	1.57201				Dlg5	1.69514e-15	1.74483	Akap2	8.3738e-13	2.08154	Ucp2	2.5283e-18	2.18469	Cobl	0.000102468	1.75587
1260	Rpl27-ps3	9.02686e-30	2.03727	Slc16a1	1.33476e-11	1.9201	Sowahc	1.12551e-44	3.2047	Tnpo2	1.20693e-109	3.61962	Klhl22	2.47384e-55	1.8669	Gm10073	2.10082e-23	1.83865	B3glct	2.05916e-05	1.90806				Cubn	2.73724e-15	1.88279	Pofut2	8.68466e-13	1.58826	Gimap5	3.02684e-18	5.8166	Wdr93	0.000105577	2.99679
1261	BC052040	9.11902e-30	3.11917	Ppm1b	1.3503e-11	1.72269	BC005537	1.13235e-44	1.87659	Peg3	2.03086e-109	8.93	Slc25a24	2.71786e-55	2.0827	Lag3	2.18184e-23	2.59671	Mkln1os	2.10085e-05	2.65328				Nudt11	4.61789e-15	1.62989	Atf5	1.00202e-12	1.70807	Tes	3.27829e-18	3.42508	1700056E22Rik	0.000106705	1.51247
1262	Rpl6	9.19223e-30	1.74723	Ndst4	1.38071e-11	11.9687	Htatip2	1.36651e-44	2.11253	Tspyl3	2.92008e-109	3.92014	Cnpy4	2.83581e-55	1.66428	Slc35b3	3.4048e-23	1.77497	Klhl24	2.16066e-05	1.92473				RP23-61B8.2	5.53284e-15	2.01077	Mamdc2	1.08198e-12	1.83984	Ccl3	3.56141e-18	1.51523	Gm26779	0.000107873	2.53696
1263	Enpp6	9.67439e-30	5.1984	Eri3	1.38707e-11	1.93209	Rpl18	1.43464e-44	1.59687	Adc	3.54838e-109	3.62089	Tasp1	2.86997e-55	2.15445	Il15	3.77515e-23	1.97911	Scn2b	2.19186e-05	2.01933				Mex3a	7.31895e-15	2.08091	Ift81	1.16396e-12	1.91065	Cxcr3	3.83119e-18	9.23154	Epcam	0.000111444	2.19344
1264	Adipor2	9.78227e-30	2.23911	Pbx2	1.40952e-11	1.63722	6330419J24Rik	4.85783e-44	3.81528	Ccdc28a	3.62262e-109	2.94669	Pwwp2b	3.14426e-55	2.47747	Ccrn4l	3.93072e-23	1.65855	Tmem132d	2.20696e-05	1.86474				Iglon5	1.20501e-14	1.60242	St7	1.23576e-12	2.04565	Timeless	4.15842e-18	2.65306	Nop2	0.000113798	1.80526
1265	Nsf	9.80017e-30	1.83881	Dnajb4	1.4707e-11	1.89169	Snx9	7.71339e-44	2.7673	Trp53bp1	1.20604e-108	3.77916	Pygo1	3.30417e-55	2.38216	Dctd	4.08938e-23	2.44942	AI593442	2.26945e-05	1.55316				Kcna4	1.35872e-14	1.70526	Atf1	1.29858e-12	1.60763	Gm9493	5.20191e-18	2.38539	Herc3	0.000115539	1.56017
1266	Rassf1	9.82635e-30	1.70855	Gcsh	1.50788e-11	2.48061	Paox	1.20531e-43	2.94913	1700001L19Rik	1.59838e-108	4.08199	Slc39a1	4.22368e-55	1.53439	Mc2r	5.79007e-23	1.76488	Hivep2	2.28544e-05	1.61925				Tmem198b	1.38512e-14	1.52873	Gm2237	1.53226e-12	2.06382	Podnl1	5.2634e-18	4.18959	Hmcn2	0.00011569	1.74708
1267	Piezo2	1.00145e-29	1.61227	Zfp385b	1.51138e-11	12.3264	Engase	1.7986e-43	3.85586	Wbscr17	1.8966e-108	3.775	Spink3	4.93939e-55	9.83887	Reck	6.10727e-23	1.5244	Meis3	2.46333e-05	2.15015				Wiz	1.46519e-14	1.5648	Prkar2a	1.54118e-12	2.07617	Smarcd2	5.80761e-18	2.03196	Gm2885	0.000120648	1.77922
1268	Rps15a	1.15742e-29	1.65288	Ndel1	1.52757e-11	2.10535	Incenp	1.86027e-43	3.16311	Lpin1	2.2441e-108	3.68654	Kcns1	5.63562e-55	2.42227	Ccdc136	8.65985e-23	1.99381	B3gnt8	2.55273e-05	2.17893				Gstm6	1.58402e-14	2.06625	Arvcf	1.54498e-12	2.0784	Arl5c	6.73846e-18	5.40131	Il13	0.000125091	4.34498
1269	Phldb2	1.17794e-29	1.72438	Abcc5	1.56328e-11	1.95022	Mroh1	2.58783e-43	2.71709	Tstd3	4.41578e-108	3.57615	Polr3d	5.69545e-55	1.7478	Spats2	8.90719e-23	1.87441	Nckap5l	2.60657e-05	2.26427				Slc25a13	1.6766e-14	1.5039	Fh1	1.96962e-12	1.67301	D630039A03Rik	7.19311e-18	2.6455	Plk4	0.000126368	1.64567
1270	Cdc14a	1.24703e-29	2.2744	Psmd14	1.58687e-11	2.82274	Snx29	2.86605e-43	2.7125	Asb1	4.98636e-108	3.33301	Mmp3	5.92465e-55	8.58747	BC034090	9.15453e-23	2.69193	Zfand3	2.89222e-05	1.82705				Gm17396	1.95018e-14	2.24816	Spg21	2.04325e-12	1.63382	Acsl5	7.50489e-18	2.02334	Otof	0.000127143	2.10898
1271	Map3k3	1.38531e-29	2.25442	Mphosph8	1.5946e-11	2.75738	Dnajc13	3.75583e-43	2.24483	Gpr150	6.26393e-108	2.75571	Numbl	6.57047e-55	1.68951	Armcx4	1.02044e-22	2.57273	Ccdc88a	3.00656e-05	1.86678				Rgs9	2.22845e-14	1.54483	Tmem110	2.36574e-12	2.0977	Cd300ld	7.66996e-18	7.72686	Wdr96	0.000128207	1.64828
1272	Ube2q1	1.44333e-29	1.8923	Fam220a	1.65184e-11	2.00759	Ccnd2	3.82732e-43	2.17204	L1cam	8.36732e-108	4.52496	Sumf2	6.66254e-55	1.59555	1700012C14Rik	1.12646e-22	2.23912	Cyb5r1	3.04055e-05	1.82356				Kbtbd8	2.24063e-14	2.07809	Slc25a24	3.06371e-12	2.06795	Pkib	7.88377e-18	3.75963	Etohi1	0.000134076	1.68457
1273	Epn2	1.76832e-29	1.98863	Luzp1	1.68318e-11	2.1269	Dgkz	3.86164e-43	1.66969	Abcc4	1.18756e-107	4.26492	Dusp12	7.67855e-55	1.7525	Dnajb9	1.16107e-22	1.52321	Fbxo32	3.08316e-05	1.94332				Clcn6	2.6762e-14	1.51784	Pelo	3.12947e-12	1.73032	Msh6	8.84289e-18	2.14928	Cd209c	0.000141629	1.53848
1274	Amotl1	1.92266e-29	1.75775	Amer2	1.73437e-11	12.7231	Oas1g	5.06e-43	3.32564	Cd44	1.47461e-107	8.72901	Lmo4	8.02758e-55	1.58773	H2-M3	1.21679e-22	1.8139	Ndufs2	3.17996e-05	1.58704				Trim62	3.27762e-14	1.60729	Chst11	3.13254e-12	2.13967	Armc3	1.01485e-17	3.35146	Fam13b	0.000156471	1.52931
1275	Ddx54	2.06206e-29	1.91773	Dcaf11	1.73545e-11	1.7202	Rtp4	5.64122e-43	2.78907	Gys1	2.10692e-107	3.63801	9030612E09Rik	9.4154e-55	3.21879	Slc25a24	1.27479e-22	1.77693	Pard6g	3.2305e-05	1.81605				Fam196a	3.55753e-14	2.21808	Ufl1	3.20078e-12	1.59669	Stradb	1.0392e-17	2.19013	Nup210	0.000163207	2.5202
1276	Rnf114	2.08315e-29	2.22344	B4galnt4	1.80672e-11	9.9812	Acer3	6.456e-43	2.08897	Tubb3	2.41042e-107	11.0833	Uxs1	1.37108e-54	1.75217	Nova1	1.32451e-22	2.57718	Wfdc6a	3.30177e-05	1.61736				Gm20687	3.655e-14	2.72621	Dusp19	3.20727e-12	2.24146	Hn1l	1.1112e-17	2.3283	Gm13496	0.000169286	1.57155
1277	Fau	2.54629e-29	1.57227	Htr7	1.8516e-11	12.8872	Nostrin	6.96731e-43	2.10294	Lysmd4	6.25555e-107	3.317	Gfpt1	1.47676e-54	1.60717	Tor2a	1.35697e-22	1.53656	Cc2d2a	3.33847e-05	1.93747				Ccdc146	3.93474e-14	2.22227	Csrnp1	3.25239e-12	1.77664	Xkr5	1.35402e-17	1.88817	Ipcef1	0.000188148	2.83186
1278	Oas1c	2.63304e-29	2.83389	Zdhhc6	1.85547e-11	1.73046	Ssbp4	8.23741e-43	1.68206	Syndig1l	6.72351e-107	4.75118	Tradd	1.51269e-54	1.74579	Hoxd10	1.41111e-22	2.84481	Gm21917	3.49306e-05	1.95387				Zcwpw1	4.32261e-14	1.71348	Daam1	3.32981e-12	1.67556	Kmo	1.38656e-17	4.98424	Nlrc3	0.00020331	2.40554
1279	Cyb5r1	2.9598e-29	1.77696	Lrrc8a	1.85783e-11	2.11269	Cd44	9.75499e-43	2.03728	Rsph1	6.97125e-107	3.60195	Hmgn5	1.65792e-54	1.97757	Insig2	1.433e-22	1.56738	Catsperg1	3.49803e-05	2.34919				Enkd1	5.02037e-14	1.76693	Haus4	3.59585e-12	1.99879	Hmgn2	1.39002e-17	3.67179	Gm10621	0.00020722	1.6318
1280	Gna11	3.05909e-29	1.86863	Eif2b2	1.95202e-11	1.92644	Gm13139	1.29753e-42	3.02317	Ccdc60	1.14429e-106	9.13579	Ccdc102a	3.08154e-54	1.73659	Slc5a3	1.62382e-22	1.6351	Npy4r	3.57015e-05	1.60656				Gm26881	5.33624e-14	1.51565	Alx4	3.60741e-12	2.72245	Arf6	1.39078e-17	1.9231	Orm1	0.00020878	2.36846
1281	Traf7	3.21815e-29	2.08199	Kcnip2	2.00408e-11	12.7842	Arhgap30	1.82368e-42	2.91142	Prkaa1	2.10106e-106	3.61322	Nat8	3.18113e-54	3.01636	Mbtps1	1.82399e-22	1.53154	2610027K06Rik	3.59682e-05	2.68734				Mlst8	6.34566e-14	1.60382	Meis3	3.93565e-12	1.96829	Ppfia4	1.42815e-17	4.79873	Gzmb	0.000213198	2.13648
1282	Rpl22	3.69712e-29	1.75434	Zfand5	2.0363e-11	2.73495	Tec	3.22554e-42	2.04322	Dtna	3.37463e-106	3.59401	St3gal1	3.32276e-54	2.45334	Dtd1	1.88858e-22	1.62016	Wnt4	4.05367e-05	2.17269				Zdbf2	7.61546e-14	1.83697	Myl1	4.3647e-12	1.99006	Bmx	1.81479e-17	4.85996	Osr1	0.000219734	2.78393
1283	Rpl38	4.22251e-29	1.59186	Tmem65	2.05415e-11	2.22493	Gpr141	3.23259e-42	3.88851	Gpr25	4.26045e-106	3.22222	Lrrc38	4.03588e-54	2.57407	Tmem150a	1.97048e-22	1.79356	Mypopos	4.11115e-05	1.55518				Tbl2	1.20665e-13	1.60314	Dyrk2	4.46551e-12	2.50805	Cdkl1	1.82595e-17	3.05697	Ly6g6c	0.000230724	3.29334
1284	Duox2	4.42919e-29	2.43739	Dut	2.09375e-11	1.57225	Trafd1	4.3339e-42	2.23108	Dpysl5	5.06858e-106	3.68402	Gstm1	8.26434e-54	1.54299	Ifltd1	2.07436e-22	2.9672	Gngt2	4.15949e-05	1.56929				Lrat	1.24046e-13	1.76786	Nsmce4a	4.60075e-12	1.50176	Nxpe4	1.8356e-17	2.43153	Abi3	0.000233692	2.2698
1285	Uvrag	4.98675e-29	2.36297	Sh3bgrl3	2.09619e-11	5.01969	Galk2	4.64729e-42	2.50476	Syne1	6.02562e-106	3.27226	Pdxk	9.49618e-54	1.85438	Csgalnact2	2.08054e-22	1.78056	Stat6	4.17689e-05	1.85983				Wdpcp	1.56766e-13	1.72704	Pole4	5.17414e-12	1.63888	Abca7	2.18309e-17	2.25076	AW047730	0.0002342	2.00692
1286	Rtcb	6.23392e-29	1.89282	Htr1f	2.09862e-11	9.91903	Gm7536	4.91094e-42	1.94022	Flrt1	6.45757e-106	5.23053	Gpc4	1.18677e-53	1.73532	9130204K15Rik	2.15405e-22	1.531	Gm773	4.64173e-05	1.91744				Antxr2	1.85029e-13	1.82863	2810032G03Rik	5.56621e-12	3.16859	Nuak2	2.3079e-17	4.25823	Flt3	0.000234591	1.76993
1287	Tmem2	6.8219e-29	2.55772	Ubfd1	2.18443e-11	1.53205	Gm26520	5.39215e-42	4.2948	Xkr6	1.71517e-105	4.4839	Efr3a	1.35894e-53	1.50025	Tram2	2.36809e-22	2.13424	Tac4	4.64173e-05	1.98623				Fgfbp3	1.86389e-13	1.50926	Ankrd34a	5.60023e-12	2.53062	Aim1	2.41519e-17	5.29034	Fez1	0.000237097	2.96089
1288	Trim56	7.04453e-29	2.29149	Aqp1	2.18751e-11	7.84902	Gna12	7.27638e-42	2.04581	Rab3d	1.76192e-105	3.69408	Cast	2.32347e-53	1.58959	Gm11963	2.49565e-22	1.99502	Phf20	4.89178e-05	1.76396				4933407L21Rik	2.20296e-13	1.83875	Trip6	5.68184e-12	1.68735	Sh3bp1	2.84258e-17	2.74992	Eln	0.000243804	1.61634
1289	Mgat1	9.65906e-29	1.83893	Jup	2.19173e-11	8.16748	Tmem170b	9.26326e-42	2.54287	Inadl	2.46131e-105	4.46565	Prkag2	2.69328e-53	1.91532	Nme4	2.75367e-22	2.0234	Lrrc8a	5.05272e-05	1.74408				Gm10277	2.29024e-13	2.26489	Crybb3	5.8107e-12	3.22417	Lrch4	2.87272e-17	4.25456	Meiob	0.00024427	1.62951
1290	Wee1	1.47103e-28	2.81822	Micu3	2.2022e-11	7.71557	Slc38a6	9.47279e-42	3.17597	Caps2	2.63639e-105	2.52024	Ubtd2	2.81977e-53	1.95828	Loxl4	3.20669e-22	2.19597	Il20ra	5.06565e-05	1.53456				4632415L05Rik	2.58139e-13	1.50074	9530046B11Rik	6.70244e-12	2.9208	Gclc	3.04011e-17	2.60267	Il6	0.000247616	3.84975
1291	Rpl35a	1.8137e-28	1.66081	G6pc3	2.21357e-11	2.18328	Nfkbie	1.16459e-41	2.86654	Rbfox2	4.13992e-105	5.24782	2310039H08Rik	3.01113e-53	1.61123	Pgap2	5.17635e-22	1.61305	Wdr5b	5.06654e-05	2.33379				Gabre	4.29393e-13	2.24058	Zcchc9	7.20111e-12	1.55549	Ppp2r1b	3.14163e-17	2.62297	Zfp655	0.000247905	1.54086
1292	Rnpep	1.98606e-28	2.01389	P2rx6	2.2912e-11	12.3466	Gnpda1	1.18462e-41	2.5567	Usp29	4.19767e-105	2.31661	Fgd6	3.10025e-53	2.93577	Lingo1	5.95402e-22	1.60537	Abr	5.08134e-05	1.74363				Gbp7	4.73683e-13	1.69152	Mtif3	7.26345e-12	2.1827	Dnph1	3.28311e-17	2.43415	Cdc42bpg	0.000253367	1.87422
1293	Gm16741	2.03692e-28	2.6653	Ccl27a	2.38296e-11	1.93441	Ppp1r10	1.20935e-41	1.94529	Ogfrl1	4.80878e-105	4.69098	Stbd1	3.76778e-53	1.95682	Helz2	6.44927e-22	2.48873	Lrrc24	5.11385e-05	2.17984				Ifit2	5.43771e-13	1.79359	Neo1	7.55357e-12	1.8415	AV099323	3.44151e-17	3.33779	Gm9733	0.000257734	3.93951
1294	Col4a3bp	2.07847e-28	2.03118	Rgs20	2.41211e-11	6.72596	Osbpl11	1.42205e-41	2.69894	Lmbr1	6.56236e-105	2.84482	Rhobtb1	3.92901e-53	2.65379	Rps27rt	6.95691e-22	1.57583	Gm15551	5.26718e-05	2.74999				Casp4	8.19097e-13	1.9038	Pitpnb	7.66787e-12	1.52122	Cdc7	3.59382e-17	1.95062	Stag3	0.000264601	1.94395
1295	Uba7	2.0887e-28	2.03426	Gsk3a	2.51431e-11	2.15001	Smim3	1.75215e-41	2.57689	Pde4dip	7.08904e-105	4.18533	Acpp	4.38941e-53	1.60993	Brdt	7.08506e-22	1.79738	Zfp385a	5.30712e-05	2.16576				Zfp775	1.3281e-12	1.77568	Camta2	8.69576e-12	1.76054	Samd3	3.86457e-17	1.51579	Tubgcp6	0.00027574	2.22638
1296	Nucb1	2.59419e-28	1.75917	Abhd12	2.57051e-11	2.52116	Coro1b	2.00225e-41	1.93051	Cystm1	7.21793e-105	7.03792	Nans	8.59619e-53	1.60225	Mdfic	7.89273e-22	1.86673	Nsg1	5.39545e-05	1.597				Btc	1.37061e-12	2.74147	Trpm4	9.1226e-12	2.34847	Tktl1	3.86457e-17	1.51579	Slamf8	0.000287292	1.86237
1297	Adamts10	2.73136e-28	2.70087	Ndufa9	2.57052e-11	2.61738	Atp6v0d2	2.05477e-41	3.1808	Runx1	1.10316e-104	6.28679	Inhbb	1.14344e-52	2.98486	Apobr	8.31116e-22	2.37708	Ltbp1	5.44932e-05	1.91204				Cd276	1.37893e-12	1.90029	Acsl1	9.95545e-12	2.01459	Ighv4-1	3.86457e-17	3.74703	Mal	0.000320332	2.07136
[truncated: 4,263 more rows]

## Sheet: Table S3
Medium/small neurons	Feature ID	P-value (KO vs. WT)	FDR step up (KO vs. WT)	Ratio (KO vs. WT)	Fold change (KO vs. WT)	LSMean(KO) (KO vs. WT)	LSMean(WT) (KO vs. WT)
	Vstm2b	0.000318109	0.033716	9.74792	9.74792	19.835	2.0348
[truncated: 154 more rows]

## Sheet: Table S4
SGC	Feature ID	P-value (KO vs. WT)	FDR step up (KO vs. WT)	Ratio (KO vs. WT)	Fold change (KO vs. WT)	LSMean(KO) (KO vs. WT)	LSMean(WT) (KO vs. WT)
[truncated: 130 more rows]

[truncated: 10 more sheets: Table S5, Table S6, Table S7, Table S8, Table S9, Table S10, Table S11, Table S12, Table S13, Table S14]
